# Supplementary material for: 3-(4-Fluoro­phen­yl)imidazo[1,2-a]pyridine-2-carbaldehyde
Source: IUCrdata. 2025 Jun 24;10(Pt 6):x250553. doi: 10.1107/S241431462500553X (PMC12230593; doi:10.1107/S241431462500553X)
Supplement: Supplementary file 1 [file x-10-x250553-sup1.cif]

##############################################################################
#                                                                            #
# This CIF contains the data for a data article accepted for                 #
# publication in IUCrData. It conforms to the requirements of                #
# Notes for Authors for IUCrData, and has been                               #
# peer reviewed under the auspices of IUCrData.                              #
#                                                                            #
# Full details of the Crystallographic Information File format               #
# are given in the paper "The Crystallographic Information File (CIF):       #
# a New Standard Archive File for Crystallography" by S. R. Hall, F. H.      #
# Allen and I. D. Brown [Acta Cryst. (1991), A47, 655-685].                  #
#                                                                            #
# The current version of the core CIF dictionary is obtainable from          #
# ftp://ftp.iucr.org/pub/cif_core.dic.                                       #
#                                                                            #
# Software is freely available for graphical display of the structure(s)     #
# in this CIF. For information consult the CIF software page                 #
# http://www.iucr.org/resources/cif/software.                                #
#                                                                            #
# This file may be used for bona fide research purposes within the           #
# scientific community so long as proper attribution is given to the data    # 
# article from which it was obtained.                                        #
#                                                                            #
##############################################################################
data_I
_audit_creation_method
;
Olex2 1.3
(compiled 2019.09.11 svn.r3662 for OlexSys, GUI svn.r5938)
;
_journal_date_recd_electronic     2025-06-18
_journal_date_accepted     2025-06-19
_journal_name_full     'IUCrData'
_journal_year     2025
_journal_volume     10
_journal_issue      1
_journal_page_first     0
_journal_page_last     0
_journal_paper_category     HO
_journal_paper_doi     10.1107/S241431462500553X
_journal_coeditor_code     HB4525
_publ_contact_author_name     'Alebel Nibret Belay'
_publ_contact_author_address
;
Department of Chemistry,
Bahir Dar University,
PO Box 79
Bahir Dar
Ethiopia
;
_publ_contact_author_email     'alebel.nibret@bdu.edu.et'
_publ_contact_author_fax     ?
_publ_contact_author_phone     ?
_publ_section_title
;
3-(4-Fluorophenyl)imidazo[1,2-<i>a</i>]pyridine-2-carbaldehyde
;
loop_
    _publ_author_name
    _publ_author_footnote
    _publ_author_address
    'Guseinov, Firudin I.' .
;
Kosygin State University of Russia,
117997 Moscow,
Russian Federation
N. D. Zelinsky Institute of Organic Chemistry,
Russian Academy of Sciences,
119991 Moscow,
Russian Federation
;
    'Samigullina, Aida I.' .
;
N. D. Zelinsky Institute of Organic Chemistry,
Russian Academy of Sciences,
119991 Moscow,
Russian Federation
;
    'H\"okelek, Tuncer' .
;
Hacettepe University,
Department of Physics,
06800 Beytepe-Ankara,
T\"urkiye
;
    'Hamidov, Sahil Z.' .
;
Azerbaijan Technological University,
Khatai Avenue,
Ganja 2011,
Azerbaijan
;
    'Lasri, Jamal' .
;
Department of Chemistry,
Rabigh College of Science and Arts,
King Abdulaziz University,
Jeddah 21589,
Saudi Arabia
;
    'Hasanov, Khudayar I.' .
;
Azerbaijan Medical University,
Scientific Research Centre (SCR),
A. Kasumzade St. 14,
AZ1022 Baku,
Azerbaijan
;
    'Guliyeva, Narmina A.' .
;
Department of Chemical Engineering,
Baku Engineering University,
Hasan Aliyev str. 120,
Baku, Absheron AZ0101,
Azerbaijan
;
    'Belay, Alebel N.' .
;
Department of Chemistry,
Bahir Dar University,
PO Box 79,
Bahir Dar,
Ethiopia
;
_publ_section_synopsis
;
In the title compound, C---H...O and C---H...F hydrogen bonds link the
molecules into a three-dimensional network.
;
_chemical_name_systematic
;
3-(4-Fluorophenyl)imidazo[1,2-<i>a</i>]pyridine-2-carbaldehyde
;
_chemical_name_common     ?
_chemical_formula_moiety     'C14 H9 F N2 O'
_chemical_formula_sum     'C14 H9 F N2 O'
_chemical_formula_weight     240.23
_chemical_melting_point     ?
_space_group_crystal_system     monoclinic
_space_group_name_H-M_alt     'P 1 21/n 1'
_space_group_name_Hall     '-P 2yn'
loop_
    _space_group_symop_operation_xyz
    'x, y, z'
    '-x+1/2, y+1/2, -z+1/2'
    '-x, -y, -z'
    'x-1/2, -y-1/2, z-1/2'
_cell_length_a     8.97833(9)
_cell_length_b     10.13609(9)
_cell_length_c     12.85096(15)
_cell_angle_alpha     90
_cell_angle_beta     110.3575(13)
_cell_angle_gamma     90
_cell_volume     1096.46(2)
_cell_formula_units_Z     4
_cell_measurement_reflns_used     10360
_cell_measurement_theta_min     5.2320
_cell_measurement_theta_max     76.7980
_cell_measurement_temperature     100.0(3)
_exptl_crystal_description     prism
_exptl_crystal_colour     colorless
_exptl_crystal_size_max     0.39
_exptl_crystal_size_mid     0.30
_exptl_crystal_size_min     0.16
_exptl_crystal_density_diffrn     1.455
_exptl_crystal_density_meas     ?
_exptl_crystal_density_method     'not measured'
_exptl_crystal_F_000     496
loop_
    _exptl_crystal_face_index_h
    _exptl_crystal_face_index_k
    _exptl_crystal_face_index_l
    _exptl_crystal_face_perp_dist
    0 1 1 0.1076
    0 -1 -1 0.0734
    1 1 -1 0.1344
    -4 -3 5 0.1501
    0 0 -8 0.0841
    3 3 4 0.0801
    -3 -1 -5 0.0637
    4 -2 4 0.1064
_exptl_absorpt_coefficient_mu     0.880
_exptl_absorpt_correction_type     gaussian
_exptl_absorpt_process_details
;
(CrysAlisPro; Rigaku OD, 2023)
;
_exptl_absorpt_correction_T_min     0.153
_exptl_absorpt_correction_T_max     1.000
_diffrn_ambient_temperature     100.0(3)
_diffrn_source     'micro-focus sealed X-ray tube'
_diffrn_radiation_type     'Cu K\a'
_diffrn_radiation_wavelength     1.54184
_diffrn_radiation_monochromator     mirror
_diffrn_measurement_device_type     'XtaLAB Synergy, Dualflex, HyPix'
_diffrn_measurement_device     'four-circle diffractometer'
_diffrn_measurement_method     '\w scans'
_diffrn_detector     'Hybrid Pixel Array Detector'
_diffrn_detector_area_resol_mean     10.0000
_diffrn_reflns_number     13951
_diffrn_reflns_av_R_equivalents     0.0231
_diffrn_reflns_av_unetI/netI     0.0150
_diffrn_reflns_theta_min     5.260
_diffrn_reflns_theta_max     76.964
_diffrn_reflns_theta_full     67.684
_diffrn_measured_fraction_theta_max     0.991
_diffrn_measured_fraction_theta_full     0.997
_diffrn_reflns_limit_h_min     -10
_diffrn_reflns_limit_h_max     11
_diffrn_reflns_limit_k_min     -12
_diffrn_reflns_limit_k_max     12
_diffrn_reflns_limit_l_min     -16
_diffrn_reflns_limit_l_max     15
_diffrn_radiation_probe     x-ray
_refine_special_details
;
The C-bound hydrogen atom positions were calculated geometrically
(C---H = 0.95 \%A) and refined using a riding model by applying the constraint
of <i>U</i>~iso~(H) = 1.2<i>U</i>~eq~(C).
;
_reflns_number_total     2296
_reflns_number_gt     2221
_reflns_threshold_expression     'I > 2\s(I)'
_refine_ls_structure_factor_coef     Fsqd
_refine_ls_matrix_type     full
_refine_ls_R_factor_all     0.0363
_refine_ls_R_factor_gt     0.0355
_refine_ls_wR_factor_gt     0.0954
_refine_ls_wR_factor_ref     0.0961
_refine_ls_goodness_of_fit_ref     1.073
_refine_ls_restrained_S_all     1.073
_refine_ls_number_reflns     2296
_refine_ls_number_parameters     164
_refine_ls_number_restraints     0
_refine_ls_hydrogen_treatment     constr
_refine_ls_weighting_scheme     calc
_refine_ls_weighting_details
              'w=1/[\s^2^(Fo^2^)+(0.0493P)^2^+0.4295P] where P=(Fo^2^+2Fc^2^)/3'
_atom_sites_solution_hydrogens     geom
_atom_sites_solution_primary     dual
_atom_sites_solution_secondary     difmap
_refine_ls_shift/su_max     0.001
_refine_ls_shift/su_mean     0.000
_refine_diff_density_max     0.360
_refine_diff_density_min     -0.173
_refine_ls_extinction_method
;
<i>SHELXL2018/3</i> (Sheldrick, 2015b)
;
_refine_ls_extinction_coef     0.0041(4)
_refine_ls_extinction_expression
                                  'Fc^*^=kFc[1+0.001xFc^2^\l^3^/sin(2\q)]^-1/4^'
loop_
    _atom_type_symbol
    _atom_type_description
    _atom_type_scat_dispersion_real
    _atom_type_scat_dispersion_imag
    _atom_type_scat_source
    'C' 'C' 0.0181 0.0091
                         'International Tables Vol C Tables 4.2.6.8 and 6.1.1.4'
    'H' 'H' 0.0000 0.0000
                         'International Tables Vol C Tables 4.2.6.8 and 6.1.1.4'
    'F' 'F' 0.0727 0.0534
                         'International Tables Vol C Tables 4.2.6.8 and 6.1.1.4'
    'N' 'N' 0.0311 0.0180
                         'International Tables Vol C Tables 4.2.6.8 and 6.1.1.4'
    'O' 'O' 0.0492 0.0322
                         'International Tables Vol C Tables 4.2.6.8 and 6.1.1.4'
_computing_data_collection
;
CrysAlisPro 1.171.42.91a (Rigaku OD, 2023)
;
_computing_cell_refinement
;
CrysAlisPro 1.171.42.91a (Rigaku OD, 2023)
;
_computing_data_reduction
;
CrysAlisPro 1.171.42.91a (Rigaku OD, 2023)
;
_computing_structure_solution
;
<i>SHELXT2014/5</i> (Sheldrick, 2015a)
;
_computing_structure_refinement
;
<i>SHELXL2018/3</i> (Sheldrick, 2015b)
;
_computing_molecular_graphics
;
Olex2 1.3 (Dolomanov <i>et al.</i>,  2009)
;
_computing_publication_material
;
Olex2 1.3 (Dolomanov <i>et al.</i>,  2009)
;
loop_
    _atom_site_type_symbol
    _atom_site_label
    _atom_site_fract_x
    _atom_site_fract_y
    _atom_site_fract_z
    _atom_site_U_iso_or_equiv
    _atom_site_adp_type
    _atom_site_calc_flag
    _atom_site_occupancy
    _atom_site_disorder_assembly
    _atom_site_disorder_group
    F F14 0.94015(9) 0.74538(7) 0.18719(7) 0.0262(2) Uani d 1 . .
    O O10 0.32012(9) 1.07889(8) 0.39594(7) 0.0216(2) Uani d 1 . .
    N N4 0.37034(10) 0.63485(9) 0.37344(7) 0.0149(2) Uani d 1 . .
    N N1 0.24663(11) 0.80627(9) 0.42026(8) 0.0175(2) Uani d 1 . .
    C C3 0.44194(13) 0.74722(10) 0.35264(9) 0.0156(2) Uani d 1 . .
    C C2 0.36309(12) 0.85016(11) 0.38211(8) 0.0157(2) Uani d 1 . .
    C C11 0.57305(13) 0.74542(10) 0.30875(10) 0.0165(2) Uani d 1 . .
    C C8A 0.25290(12) 0.67653(11) 0.41485(9) 0.0169(2) Uani d 1 . .
    C C12 0.55893(13) 0.67604(11) 0.21145(9) 0.0188(2) Uani d 1 . .
    H H12 0.464190 0.628630 0.173733 0.023 Uiso calc 1 . .
    C C5 0.40337(12) 0.50308(10) 0.36430(9) 0.0167(2) Uani d 1 . .
    H H5 0.485900 0.478047 0.337956 0.020 Uiso calc 1 . .
    C C15 0.83753(13) 0.81605(11) 0.32299(10) 0.0209(3) Uani d 1 . .
    H H15 0.932676 0.863295 0.359970 0.025 Uiso calc 1 . .
    C C6 0.31690(13) 0.41015(11) 0.39326(9) 0.0186(2) Uani d 1 . .
    H H6 0.338214 0.319273 0.386936 0.022 Uiso calc 1 . .
    C C16 0.71280(13) 0.81545(10) 0.36391(9) 0.0186(2) Uani d 1 . .
    H H16 0.722589 0.862899 0.429719 0.022 Uiso calc 1 . .
    C C13 0.68258(14) 0.67605(11) 0.16965(9) 0.0205(2) Uani d 1 . .
    H H13 0.673737 0.629443 0.103622 0.025 Uiso calc 1 . .
    C C14 0.81886(14) 0.74598(10) 0.22711(10) 0.0198(3) Uani d 1 . .
    C C9 0.39053(12) 0.99003(11) 0.36905(9) 0.0171(2) Uani d 1 . .
    H H9 0.468252 1.013253 0.337566 0.021 Uiso calc 1 . .
    C C8 0.16225(13) 0.57789(12) 0.44436(10) 0.0219(3) Uani d 1 . .
    H H8 0.080367 0.602209 0.471573 0.026 Uiso calc 1 . .
    C C7 0.19366(14) 0.44852(12) 0.43332(10) 0.0222(3) Uani d 1 . .
    H H7 0.132621 0.382589 0.452579 0.027 Uiso calc 1 . .
loop_
    _atom_site_aniso_label
    _atom_site_aniso_U_11
    _atom_site_aniso_U_22
    _atom_site_aniso_U_33
    _atom_site_aniso_U_12
    _atom_site_aniso_U_13
    _atom_site_aniso_U_23
    F14 0.0238(4) 0.0262(4) 0.0375(4) -0.0010(3) 0.0220(3) -0.0008(3)
    O10 0.0223(4) 0.0171(4) 0.0256(4) 0.0027(3) 0.0084(3) -0.0022(3)
    N4 0.0147(4) 0.0141(5) 0.0167(4) -0.0005(3) 0.0068(3) 0.0006(3)
    N1 0.0165(4) 0.0179(5) 0.0199(4) 0.0003(3) 0.0089(4) -0.0002(3)
    C3 0.0153(5) 0.0149(5) 0.0167(5) -0.0009(4) 0.0060(4) 0.0006(4)
    C2 0.0147(5) 0.0167(5) 0.0161(5) 0.0005(4) 0.0060(4) -0.0003(4)
    C11 0.0165(5) 0.0143(5) 0.0211(5) 0.0022(4) 0.0094(4) 0.0030(4)
    C8A 0.0153(5) 0.0194(5) 0.0177(5) 0.0007(4) 0.0080(4) 0.0001(4)
    C12 0.0191(5) 0.0167(5) 0.0224(5) -0.0007(4) 0.0095(4) 0.0003(4)
    C5 0.0174(5) 0.0151(5) 0.0180(5) 0.0017(4) 0.0066(4) -0.0005(4)
    C15 0.0177(5) 0.0172(5) 0.0296(6) -0.0009(4) 0.0104(4) 0.0004(4)
    C6 0.0210(5) 0.0149(5) 0.0189(5) -0.0001(4) 0.0057(4) 0.0002(4)
    C16 0.0191(5) 0.0154(5) 0.0232(5) 0.0002(4) 0.0096(4) -0.0004(4)
    C13 0.0249(6) 0.0171(5) 0.0237(5) 0.0004(4) 0.0138(5) -0.0003(4)
    C14 0.0192(5) 0.0172(5) 0.0292(6) 0.0026(4) 0.0162(5) 0.0043(4)
    C9 0.0163(5) 0.0167(5) 0.0184(5) 0.0004(4) 0.0061(4) -0.0003(4)
    C8 0.0204(5) 0.0232(6) 0.0269(6) -0.0012(4) 0.0142(5) 0.0009(4)
    C7 0.0226(5) 0.0210(6) 0.0255(6) -0.0045(4) 0.0116(4) 0.0020(4)
_geom_special_details
;
 All esds (except the esd in the dihedral angle between two l.s. planes)
 are estimated using the full covariance matrix.  The cell esds are taken
 into account individually in the estimation of esds in distances, angles
 and torsion angles; correlations between esds in cell parameters are only
 used when they are defined by crystal symmetry.  An approximate (isotropic)
 treatment of cell esds is used for estimating esds involving l.s. planes.
;
loop_
    _geom_bond_atom_site_label_1
    _geom_bond_atom_site_label_2
    _geom_bond_site_symmetry_2
    _geom_bond_distance
    _geom_bond_publ_flag
    F14 C14 . 1.3556(13) ?
    O10 C9 . 1.2175(14) ?
    N4 C3 . 1.3790(13) ?
    N4 C8A . 1.4013(13) ?
    N4 C5 . 1.3820(13) ?
    N1 C2 . 1.3741(13) ?
    N1 C8A . 1.3192(15) ?
    C3 C2 . 1.3855(15) ?
    C3 C11 . 1.4718(14) ?
    C2 C9 . 1.4587(15) ?
    C11 C12 . 1.4014(15) ?
    C11 C16 . 1.4006(15) ?
    C8A C8 . 1.4215(15) ?
    C12 H12 . 0.9500 ?
    C12 C13 . 1.3914(15) ?
    C5 H5 . 0.9500 ?
    C5 C6 . 1.3527(15) ?
    C15 H15 . 0.9500 ?
    C15 C16 . 1.3930(15) ?
    C15 C14 . 1.3810(17) ?
    C6 H6 . 0.9500 ?
    C6 C7 . 1.4272(15) ?
    C16 H16 . 0.9500 ?
    C13 H13 . 0.9500 ?
    C13 C14 . 1.3843(17) ?
    C9 H9 . 0.9500 ?
    C8 H8 . 0.9500 ?
    C8 C7 . 1.3591(17) ?
    C7 H7 . 0.9500 ?
loop_
    _geom_angle_atom_site_label_1
    _geom_angle_atom_site_label_2
    _geom_angle_atom_site_label_3
    _geom_angle_site_symmetry_1
    _geom_angle_site_symmetry_3
    _geom_angle
    _geom_angle_publ_flag
    C3 N4 C8A . . 106.72(9) ?
    C3 N4 C5 . . 130.80(9) ?
    C5 N4 C8A . . 122.39(9) ?
    C8A N1 C2 . . 104.61(9) ?
    N4 C3 C2 . . 104.59(9) ?
    N4 C3 C11 . . 123.57(9) ?
    C2 C3 C11 . . 131.83(9) ?
    N1 C2 C3 . . 112.23(10) ?
    N1 C2 C9 . . 122.39(10) ?
    C3 C2 C9 . . 125.28(10) ?
    C12 C11 C3 . . 120.80(10) ?
    C16 C11 C3 . . 119.66(10) ?
    C16 C11 C12 . . 119.54(10) ?
    N4 C8A C8 . . 117.75(10) ?
    N1 C8A N4 . . 111.84(9) ?
    N1 C8A C8 . . 130.41(10) ?
    C11 C12 H12 . . 119.7 ?
    C13 C12 C11 . . 120.52(10) ?
    C13 C12 H12 . . 119.7 ?
    N4 C5 H5 . . 120.4 ?
    C6 C5 N4 . . 119.27(10) ?
    C6 C5 H5 . . 120.4 ?
    C16 C15 H15 . . 121.0 ?
    C14 C15 H15 . . 121.0 ?
    C14 C15 C16 . . 118.08(10) ?
    C5 C6 H6 . . 120.0 ?
    C5 C6 C7 . . 120.05(10) ?
    C7 C6 H6 . . 120.0 ?
    C11 C16 H16 . . 119.8 ?
    C15 C16 C11 . . 120.49(10) ?
    C15 C16 H16 . . 119.8 ?
    C12 C13 H13 . . 121.0 ?
    C14 C13 C12 . . 118.03(10) ?
    C14 C13 H13 . . 121.0 ?
    F14 C14 C15 . . 118.41(10) ?
    F14 C14 C13 . . 118.24(10) ?
    C15 C14 C13 . . 123.35(10) ?
    O10 C9 C2 . . 124.14(10) ?
    O10 C9 H9 . . 117.9 ?
    C2 C9 H9 . . 117.9 ?
    C8A C8 H8 . . 120.3 ?
    C7 C8 C8A . . 119.47(10) ?
    C7 C8 H8 . . 120.3 ?
    C6 C7 H7 . . 119.5 ?
    C8 C7 C6 . . 121.04(10) ?
    C8 C7 H7 . . 119.5 ?
loop_
    _geom_torsion_atom_site_label_1
    _geom_torsion_atom_site_label_2
    _geom_torsion_atom_site_label_3
    _geom_torsion_atom_site_label_4
    _geom_torsion_site_symmetry_1
    _geom_torsion_site_symmetry_2
    _geom_torsion_site_symmetry_3
    _geom_torsion_site_symmetry_4
    _geom_torsion
    _geom_torsion_publ_flag
    N4 C3 C2 N1 . . . . 0.12(12) ?
    N4 C3 C2 C9 . . . . -176.34(9) ?
    N4 C3 C11 C12 . . . . 53.26(15) ?
    N4 C3 C11 C16 . . . . -127.70(11) ?
    N4 C8A C8 C7 . . . . 1.04(16) ?
    N4 C5 C6 C7 . . . . -0.33(16) ?
    N1 C2 C9 O10 . . . . 4.15(17) ?
    N1 C8A C8 C7 . . . . -178.51(11) ?
    C3 N4 C8A N1 . . . . 0.41(12) ?
    C3 N4 C8A C8 . . . . -179.23(10) ?
    C3 N4 C5 C6 . . . . 178.09(10) ?
    C3 C2 C9 O10 . . . . -179.73(10) ?
    C3 C11 C12 C13 . . . . 179.21(10) ?
    C3 C11 C16 C15 . . . . -179.32(10) ?
    C2 N1 C8A N4 . . . . -0.32(11) ?
    C2 N1 C8A C8 . . . . 179.26(11) ?
    C2 C3 C11 C12 . . . . -126.88(13) ?
    C2 C3 C11 C16 . . . . 52.16(17) ?
    C11 C3 C2 N1 . . . . -179.76(11) ?
    C11 C3 C2 C9 . . . . 3.8(2) ?
    C11 C12 C13 C14 . . . . 0.17(16) ?
    C8A N4 C3 C2 . . . . -0.30(11) ?
    C8A N4 C3 C11 . . . . 179.59(10) ?
    C8A N4 C5 C6 . . . . 1.88(16) ?
    C8A N1 C2 C3 . . . . 0.12(12) ?
    C8A N1 C2 C9 . . . . 176.70(10) ?
    C8A C8 C7 C6 . . . . 0.41(17) ?
    C12 C11 C16 C15 . . . . -0.27(16) ?
    C12 C13 C14 F14 . . . . 179.47(9) ?
    C12 C13 C14 C15 . . . . -0.43(17) ?
    C5 N4 C3 C2 . . . . -176.96(10) ?
    C5 N4 C3 C11 . . . . 2.94(18) ?
    C5 N4 C8A N1 . . . . 177.41(9) ?
    C5 N4 C8A C8 . . . . -2.23(15) ?
    C5 C6 C7 C8 . . . . -0.80(17) ?
    C16 C11 C12 C13 . . . . 0.17(16) ?
    C16 C15 C14 F14 . . . . -179.57(9) ?
    C16 C15 C14 C13 . . . . 0.33(17) ?
    C14 C15 C16 C11 . . . . 0.03(16) ?
loop_
    _geom_hbond_atom_site_label_D
    _geom_hbond_atom_site_label_H
    _geom_hbond_atom_site_label_A
    _geom_hbond_site_symmetry_A
    _geom_hbond_distance_DH
    _geom_hbond_distance_HA
    _geom_hbond_distance_DA
    _geom_hbond_angle_DHA
    _geom_hbond_publ_flag
    C6 H6 O10 1_545 0.95 2.45 3.3579(14) 160 yes
    C12 H12 O10 2_545 0.95 2.45 3.3449(15) 158 yes
    C16 H16 O10 3_676 0.95 2.47 3.3754(14) 159 yes
    C5 H5 F14 2_645 0.95 2.50 3.1435(13) 125 yes
    C9 H9 F14 2_655 0.95 2.55 3.2089(14) 127 yes
_shelx_space_group_comment
;
The symmetry employed for this shelxl refinement is uniquely defined
by the following loop, which should always be used as a source of
symmetry information in preference to the above space-group names.
They are only intended as comments.
;
_shelx_estimated_absorpt_T_min     0.725
_shelx_estimated_absorpt_T_max     0.872
_shelx_hkl_file
;
   0   0   1    0.02    0.02
   0   0   2  460.64    8.57
   0   0   3    0.25    0.10
   0   0   4 4712.05   84.08
   0   0   5    0.13    0.12
   0   0   6    8.45    0.71
   0   0  -6    8.68    0.53
   0   0   7    0.05    0.14
   0   0  -7    0.14    0.12
   0   0   8    5.62    0.69
   0   0  -8    4.43    0.48
   0   0  -9    0.04    0.12
   0   0  -9    0.06    0.10
   0   0  -9    0.08    0.14
   0   0   9    0.07    0.16
   0   0 -10   32.74    1.55
   0   0  10   28.41    1.86
   0   0 -10   32.84    1.33
   0   0 -10   32.60    1.50
   0   0  10   30.72    1.38
   0   0 -11   -0.05    0.18
   0   0 -11    0.03    0.15
   0   0 -11    0.05    0.18
   0   0  11    0.09    0.19
   0   0 -12   31.10    1.50
   0   0  12   32.38    1.42
   0   0 -12   30.09    1.45
   0   0 -13   -0.04    0.15
   0   0  13   -0.03    0.13
   0   0 -13    0.07    0.15
   0   0 -13   -0.08    0.13
   0   0 -14    6.49    0.51
   0   0  14    5.70    0.46
   0   0 -14    5.26    0.46
   0   0  15    0.03    0.07
   0   1   0    0.04    0.03
   0   1  -1   58.24    1.34
   0   1   1   60.12    1.36
   0   1   2  896.33   16.38
   0   1  -2  902.32   16.37
   0   1   3  456.28    8.81
   0   1  -3  463.14    8.80
   0  -1  -4  476.66    8.23
   0   1   4  449.58    8.14
   0  -1   4  458.05    8.20
   0   1   5   29.54    1.27
   0  -1   5   29.50    1.27
   0  -1  -6  461.09    8.91
   0   1  -6  454.40    8.90
   0  -1   6  466.33    9.58
   0   1   6  459.34    9.59
   0  -1  -7   20.80    0.95
   0   1  -7   20.13    0.95
   0  -1   7   19.88    1.22
   0   1   7   21.02    1.28
   0  -1   8   68.78    2.69
   0   1   8   71.15    2.78
   0  -1  -8   75.11    2.27
   0   1  -8   73.28    2.25
   0   1   8   74.81    2.17
   0  -1  -9   36.11    1.35
   0   1  -9   35.23    1.35
   0   1   9   37.28    2.03
   0  -1   9   35.40    1.96
   0   1   9   33.84    1.43
   0   1   9   37.28    1.34
   0  -1  -9   37.08    1.53
   0   1  -9   36.46    1.54
   0   1  -9   42.28    1.66
   0  -1  -9   38.59    1.59
   0   1 -10    1.09    0.26
   0  -1 -10    1.32    0.26
   0  -1  10    1.83    0.46
   0  -1 -10    1.74    0.34
   0   1  10    1.16    0.42
   0   1  10    1.44    0.27
   0   1 -10    1.39    0.32
   0  -1 -10    1.70    0.34
   0   1  10    1.71    0.33
   0  -1  11   19.31    1.07
   0   1  11   17.62    1.06
   0   1  11   17.47    0.90
   0  -1 -11   17.74    0.97
   0   1 -11   17.78    0.97
   0  -1 -11   18.40    1.14
   0   1 -11   17.66    1.14
   0  -1 -11   18.47    1.12
   0   1 -11   18.42    1.12
   0   1  12   22.40    1.16
   0  -1  12   18.96    1.06
   0   1 -12   20.70    1.20
   0  -1 -12   20.85    1.19
   0   1 -12   21.97    1.28
   0   1 -12   22.14    1.20
   0  -1 -12   21.05    1.17
   0  -1  13    3.02    0.38
   0   1  13    3.76    0.43
   0  -1 -13    3.24    0.42
   0   1 -13    3.14    0.43
   0   1 -13    3.14    0.45
   0  -1 -13    2.96    0.41
   0   1 -13    3.28    0.43
   0   1 -14   10.31    0.65
   0  -1 -14   10.78    0.66
   0   1  14   10.07    0.62
   0  -1  14   11.61    0.65
   0  -1  14   12.71    0.66
   0   1 -14   11.95    0.70
   0   1 -14   10.41    0.62
   0  -1 -14   11.17    0.66
   0  -1  15    8.19    0.40
   0   1  15    8.37    0.41
   0  -1 -15    7.70    0.40
   0   2   0 1834.10   32.93
   0   2  -1   63.87    1.63
   0   2   1   65.76    1.68
   0   2  -2 1800.07   32.46
   0   2   2 1797.94   32.49
   0  -2  -3   45.21    1.44
   0   2  -3   46.70    1.45
   0   2   3   43.26    1.44
   0  -2  -4   66.59    2.07
   0   2   4   67.70    2.09
   0  -2  -5    6.92    0.61
   0  -2   5    7.73    0.65
   0   2   5    6.76    0.62
   0  -2   6  196.64    4.95
   0   2   6  198.02    4.99
   0   2   6  204.81    4.31
   0  -2  -6  207.92    5.10
   0   2  -6  194.94    4.29
   0  -2  -6  199.87    4.31
   0   2  -7    5.83    0.48
   0  -2  -7    4.55    0.44
   0  -2   7    4.47    0.59
   0   2   7    4.44    0.60
   0   2   7    4.77    0.44
   0  -2  -8  249.36    5.49
   0   2  -8  239.14    5.45
   0   2   8  243.38    5.39
   0  -2   8  238.44    6.25
   0   2   8  250.42    6.41
   0   2   9    3.31    0.43
   0   2  -9    3.45    0.46
   0  -2  -9    2.91    0.41
   0  -2  -9    2.98    0.35
   0   2  -9    3.21    0.38
   0   2   9    2.34    0.53
   0  -2   9    3.16    0.56
   0   2  -9    3.41    0.45
   0  -2  -9    2.93    0.42
   0   2   9    2.82    0.36
   0   2 -10   46.68    1.87
   0  -2 -10   49.70    1.90
   0   2  10   46.97    1.80
   0  -2 -10   45.93    1.83
   0   2 -10   43.57    1.82
   0  -2 -10   42.02    1.56
   0   2 -10   42.01    1.59
   0  -2  10   43.13    2.32
   0   2  10   45.01    2.43
   0   2  10   45.86    1.62
   0  -2 -11    3.17    0.46
   0  -2 -11    2.81    0.43
   0   2 -11    2.83    0.45
   0   2  11    3.35    0.40
   0   2  11    3.79    0.48
   0   2 -11    2.77    0.47
   0  -2  12   32.38    1.39
   0   2  12   31.37    1.43
   0   2 -12   33.13    1.49
   0  -2 -12   31.81    1.46
   0   2 -12   32.39    1.51
   0  -2 -12   32.92    1.49
   0   2  12   32.85    1.27
   0   2 -12   34.34    1.66
   0   2  13    0.67    0.17
   0  -2  13    0.59    0.19
   0   2 -13    0.57    0.21
   0  -2 -13    0.62    0.20
   0   2  13    0.68    0.22
   0  -2  13    0.64    0.19
   0   2 -13    0.50    0.19
   0  -2 -13    0.44    0.19
   0   2 -13    0.66    0.25
   0  -2  14    0.02    0.10
   0  -2  14    0.18    0.12
   0   2 -14    0.02    0.09
   0   2  14    0.02    0.10
   0   2 -14    0.11    0.12
   0   2 -14    0.07    0.09
   0  -2 -14    0.07    0.10
   0   2  15    1.85    0.18
   0  -2 -15    2.13    0.20
   0  -3   0    0.07    0.08
   0   3   0    0.24    0.11
   0  -3  -1  422.98    8.23
   0   3   1  416.24    8.23
   0   3  -1  410.24    8.21
   0   3   2  401.54    7.88
   0  -3  -2  378.05    7.74
   0   3  -2  382.09    7.76
   0  -3  -3  537.89   10.36
   0   3  -3  507.94   10.34
   0   3   3  529.68   10.47
   0  -3  -4  223.77    5.12
   0   3   4  219.62    5.18
   0   3  -4  227.68    5.14
   0   3   5   98.25    2.46
   0  -3  -5   98.01    2.99
   0   3   5  100.51    3.05
   0   3  -5  106.51    3.02
   0   3   6  225.30    4.89
   0   3   6  218.15    5.68
   0  -3   6  231.25    5.69
   0   3  -6  223.75    4.80
   0  -3  -6  223.73    4.80
   0   3   7   11.07    0.71
   0  -3  -7   10.98    1.02
   0  -3   7   12.06    1.02
   0   3   7   12.44    1.07
   0  -3  -7   13.06    0.74
   0   3  -7   12.13    0.72
   0   3  -8   24.59    1.15
   0  -3  -8   23.49    1.12
   0   3   8   24.03    1.61
   0   3   8   21.50    1.10
   0   3   8   23.08    1.05
   0  -3  -8   21.41    0.92
   0   3  -8   22.38    0.97
   0  -3   8   23.78    1.55
   0  -3  -8   23.19    1.12
   0   3  -8   25.49    1.21
   0   3  -9   37.61    1.56
   0   3   9   33.16    2.05
   0  -3  -9   37.59    1.55
   0   3   9   35.72    1.52
   0   3   9   35.88    1.42
   0   3  -9   37.42    1.37
   0  -3  -9   34.64    1.30
   0  -3   9   34.02    1.99
   0  -3  -9   35.99    1.53
   0   3  -9   34.18    1.54
   0   3  10   27.69    1.35
   0   3  10   28.27    1.26
   0   3  10   27.31    1.91
   0  -3 -10   28.15    1.38
   0   3 -10   28.09    1.38
   0  -3  10   25.10    1.75
   0  -3 -10   28.66    1.39
   0   3 -10   27.34    1.38
   0  -3 -11    0.13    0.16
   0   3 -11    0.04    0.15
   0   3  11    0.13    0.20
   0   3  11    0.10    0.13
   0   3 -11    0.24    0.16
   0   3 -11    0.17    0.22
   0   3 -12   15.64    0.96
   0  -3 -12   15.61    0.94
   0   3 -12   15.30    0.89
   0   3  12   14.57    0.92
   0  -3 -12   16.10    0.98
   0   3  12   16.24    0.87
   0  -3  12   16.72    0.91
   0   3 -13    2.14    0.31
   0  -3 -13    2.84    0.34
   0   3 -13    2.53    0.30
   0  -3  13    2.44    0.31
   0   3  13    2.68    0.31
   0   3  13    2.74    0.36
   0  -3  13    2.06    0.30
   0  -3 -13    2.88    0.38
   0   3 -14   12.47    0.69
   0  -3  14   11.08    0.53
   0  -3 -14   12.35    0.64
   0  -3  14   11.28    0.53
   0  -4   0  193.17    4.47
   0   4   0  189.12    4.46
   0  -4  -1    0.03    0.10
   0   4  -1    0.17    0.12
   0   4   1    0.07    0.10
   0  -4   1    0.03    0.12
   0  -4  -2  712.42   13.70
   0   4  -2  696.90   13.69
   0   4  -3  232.84    5.41
   0  -4  -3  243.90    5.42
   0   4   3  227.56    5.52
   0   4   4   63.00    2.28
   0   4  -4   60.83    2.16
   0   4   4   58.17    1.70
   0  -4  -4   55.66    2.07
   0   4   5    7.39    0.78
   0   4  -5    8.87    0.79
   0   4   5    8.70    0.58
   0  -4  -5    7.47    0.74
   0   4  -6  241.39    5.19
   0   4   6  242.71    6.34
   0   4   6  256.51    5.46
   0   4  -6  232.67    6.12
   0   4  -7   13.16    0.77
   0   4   7   14.95    1.24
   0  -4  -7   14.07    0.77
   0  -4  -7   15.61    0.86
   0   4   7   13.60    0.84
   0  -4  -7   12.35    1.13
   0   4   7   13.73    0.80
   0   4   7   14.07    0.79
   0  -4   7   14.46    1.19
   0  -4   8   62.87    2.77
   0   4   8   61.56    2.85
   0  -4  -8   62.85    2.00
   0   4  -8   61.93    2.01
   0   4  -8   62.81    1.82
   0   4   8   63.06    2.13
   0   4   8   64.38    2.07
   0   4   8   60.08    1.88
   0  -4  -8   62.99    2.09
   0  -4   8   58.35    1.88
   0   4   8   62.54    1.99
   0   4   9   18.15    1.07
   0   4  -9   17.25    1.00
   0   4   9   14.85    1.39
   0  -4  -9   16.91    0.97
   0  -4  -9   16.19    1.00
   0  -4   9   16.05    1.38
   0  -4   9   16.43    0.91
   0   4   9   16.66    0.95
   0   4  10   24.87    1.30
   0  -4 -10   23.46    1.25
   0   4  10   28.55    1.27
   0  -4  10   24.93    1.16
   0   4 -10   23.60    1.42
   0  -4 -10   24.82    1.22
   0   4 -10   24.68    1.24
   0  -4 -11    0.12    0.15
   0   4  11    0.17    0.17
   0  -4 -11    0.04    0.14
   0   4 -11    0.15    0.15
   0   4 -11    0.05    0.18
   0   4  11    0.17    0.15
   0  -4  11    0.10    0.14
   0  -4 -12    1.36    0.30
   0   4  12    0.94    0.26
   0  -4 -12    0.71    0.19
   0   4 -12    1.05    0.31
   0  -4  12    1.02    0.22
   0   4  12    0.88    0.22
   0  -4 -13    0.16    0.14
   0  -4  13    0.23    0.13
   0   4  13    0.08    0.11
   0   4 -13    0.03    0.13
   0   4  13    0.28    0.14
   0  -4  13    0.02    0.09
   0  -4  13    0.04    0.10
   0   4 -14   32.25    1.10
   0  -4 -14   33.28    1.05
   0   5   0    0.31    0.18
   0  -5   0    0.31    0.19
   0   5   0    0.15    0.10
   0  -5   1  283.75    6.55
   0  -5  -1  282.97    6.47
   0   5   1  292.59    6.60
   0   5  -1  284.67    6.50
   0   5  -1  294.51    5.88
   0   5   1  277.53    5.81
   0  -5   2  546.15   11.27
   0  -5  -2  536.19   11.06
   0   5   2  539.41   11.22
   0   5  -2  548.16   11.13
   0   5   2  531.91   10.36
   0  -5  -3  150.19    4.02
   0   5   3  144.41    3.42
   0   5   3  142.60    4.10
   0   5  -3  147.56    4.05
   0   5  -4   83.58    2.83
   0   5   4   84.90    3.00
   0  -5  -4   80.50    2.78
   0   5   4   79.63    2.26
   0   5  -5   21.21    1.37
   0   5   5   21.97    1.49
   0  -5  -5   24.47    1.43
   0   5   5   22.46    1.06
   0  -5  -6   49.10    1.69
   0   5   6   52.57    2.47
   0   5  -6   49.93    2.30
   0  -5  -6   56.05    2.41
   0   5   6   50.90    1.81
   0   5  -7    3.11    0.47
   0   5   7    4.51    0.73
   0  -5   7    3.96    0.67
   0   5   7    3.77    0.47
   0   5   7    5.57    0.51
   0  -5  -7    2.94    0.39
   0  -5  -7    3.45    0.62
   0   5   7    3.60    0.43
   0   5   7    3.66    0.41
   0   5   8  136.65    3.52
   0  -5  -8  141.79    4.70
   0  -5   8  129.91    4.48
   0   5   8  133.61    3.35
   0   5  -8  137.69    3.84
   0  -5  -8  125.56    3.48
   0   5   8  131.43    3.63
   0   5   8  122.73    4.58
   0  -5   9   10.80    1.16
   0   5  -9   11.42    0.95
   0   5   9   11.43    0.87
   0  -5  -9   11.26    0.83
   0   5   9   12.54    1.31
   0   5   9   11.84    0.81
   0   5   9   11.22    0.73
   0   5  10    5.84    0.56
   0   5  10    5.84    0.62
   0   5 -10    5.43    0.67
   0  -5 -10    5.99    0.60
   0   5  11    4.19    0.46
   0   5  11    4.38    0.51
   0   5 -11    4.26    0.55
   0  -5 -11    3.85    0.48
   0   5  12   12.19    0.72
   0   5  12   11.91    0.76
   0   5 -12   12.58    0.85
   0  -5 -12   12.91    0.78
   0   5  13    0.74    0.16
   0   5  13    0.57    0.16
   0  -5  13    0.52    0.15
   0  -5 -13    0.98    0.20
   0   5 -13    0.72    0.20
   0  -5 -14    0.25    0.08
   0   6   0    0.06    0.13
   0  -6   0    0.06    0.17
   0   6   0    0.09    0.09
   0  -6   1   15.78    1.15
   0  -6  -1   15.77    1.12
   0   6  -1   16.48    1.18
   0   6   1   17.49    1.24
   0   6  -1   18.77    0.92
   0   6   1   16.63    0.86
   0   6   2    1.50    0.38
   0   6  -2    1.11    0.32
   0  -6  -2    1.91    0.39
   0  -6   2    1.23    0.35
   0   6   2    1.58    0.27
   0  -6   3  109.13    3.62
   0  -6  -3   98.53    3.39
   0   6  -3  107.27    3.51
   0   6   3  105.02    3.59
   0   6   3  108.52    2.85
   0   6   4  151.64    4.68
   0  -6   4  161.33    4.81
   0  -6  -4  157.51    4.54
   0   6  -4  159.31    4.62
   0   6   4  153.16    3.84
   0   6   5    3.12    0.38
   0  -6  -5    2.97    0.37
   0   6   5    3.66    0.45
   0   6   5    4.14    0.41
   0   6   5    3.44    0.62
   0   6  -5    4.02    0.63
   0  -6  -5    3.86    0.61
   0   6   5    2.94    0.37
   0   6   6   15.83    0.89
   0   6   6   20.08    1.09
   0   6  -6   16.90    1.02
   0   6   6   19.57    1.00
   0  -6  -6   18.40    0.99
   0   6  -6   19.74    1.45
   0  -6  -6   16.74    1.36
   0   6   6   17.49    0.96
   0   6   7    1.27    0.27
   0   6   7    1.68    0.35
   0   6  -7    1.81    0.36
   0  -6   7    1.98    0.52
   0  -6  -7    1.47    0.44
   0  -6  -7    1.69    0.32
   0   6   7    1.57    0.30
   0  -6  -8   68.51    2.28
   0   6   8   69.68    2.38
   0   6  -8   67.57    2.43
   0   6   8   70.65    3.30
   0   6   8   67.40    2.19
   0  -6   8   68.54    3.13
   0   6   8   70.13    2.20
   0  -6  -8   58.10    2.95
   0   6   8   68.71    2.27
   0  -6  -9    4.25    0.51
   0   6   9    4.19    0.53
   0   6  -9    4.80    0.58
   0   6   9    4.89    0.49
   0   6   9    4.24    0.49
   0  -6 -10   17.17    1.00
   0   6 -10   18.43    1.12
   0   6  10   17.51    0.88
   0   6  10   16.32    1.02
   0   6  11   13.81    0.80
   0   6  11   13.11    0.83
   0  -6 -11   11.86    0.78
   0   6 -11   12.46    0.86
   0   6  12    0.87    0.20
   0   6  12    1.04    0.22
   0   6 -12    1.34    0.26
   0   6 -12    1.25    0.25
   0  -6 -12    1.38    0.25
   0   6  13   10.20    0.48
   0  -6 -13   10.06    0.50
   0   7   0    0.15    0.11
   0   7   0    0.14    0.18
   0  -7   0   -0.07    0.16
   0   7   1    1.07    0.25
   0   7   1    0.89    0.35
   0   7  -1    0.71    0.28
   0  -7   1    0.86    0.34
   0  -7  -1    1.16    0.36
   0  -7  -2  110.45    3.72
   0  -7   2  110.03    3.84
   0   7  -2  108.28    2.91
   0   7   2  105.65    2.88
   0   7   2  113.63    3.07
   0   7  -2  113.46    3.83
   0   7   2  112.75    3.92
   0   7   3   28.64    1.23
   0   7  -3   29.69    1.80
   0   7   3   30.84    1.91
   0  -7   3   30.97    1.91
   0  -7  -3   31.38    1.80
   0   7   3   31.69    1.40
   0   7  -3   32.65    1.31
   0   7   3   29.49    1.25
   0   7   4   16.36    0.92
   0   7  -4   17.31    1.38
   0   7   4   16.31    0.83
   0  -7   4   16.93    1.44
   0   7   4   16.98    0.92
   0  -7  -4   16.78    1.33
   0   7   4   16.84    0.90
   0   7  -4   16.04    0.89
   0   7   4   18.85    1.06
   0   7   4   16.48    1.42
   0   7   5    3.76    0.44
   0  -7  -5    3.10    0.59
   0   7  -5    4.73    0.46
   0   7   5    3.77    0.48
   0   7  -5    4.24    0.69
   0   7   5    3.59    0.69
   0   7   5    3.75    0.41
   0   7   5    4.66    0.49
   0  -7   5    4.46    0.75
   0  -7  -5    4.10    0.46
   0  -7   6   29.47    2.02
   0   7   6   32.74    1.41
   0  -7  -6   30.51    1.93
   0   7   6   29.67    2.03
   0   7   6   33.37    1.54
   0   7  -6   32.16    2.00
   0   7   6   32.35    1.34
   0   7   6   32.37    1.40
   0  -7  -6   30.12    1.36
   0  -7  -7    8.08    0.67
   0   7   7    8.24    0.73
   0   7  -7    7.31    0.66
   0   7   7    5.69    0.89
   0   7   7    6.86    0.63
   0   7  -7    7.94    0.69
   0   7   7    7.51    0.63
   0  -7   7    8.69    1.09
   0  -7  -7    7.48    0.96
   0  -7   7    6.04    0.92
   0   7   7    7.24    0.65
   0  -7  -8   61.23    2.14
   0   7   8   65.09    2.29
   0   7   8   66.38    2.12
   0   7  -8   59.27    2.15
   0   7   8   65.85    2.13
   0   7  -8   63.99    2.08
   0  -7  -9   10.71    0.78
   0   7   9   11.03    0.82
   0   7   9   10.62    0.74
   0   7  -9   10.43    0.79
   0   7   9   10.33    0.71
   0  -7 -10    0.77    0.23
   0   7  10    0.94    0.24
   0   7  10    0.80    0.22
   0   7  10    0.83    0.20
   0   7 -10    0.45    0.20
   0   7  11    2.33    0.32
   0   7 -11    2.45    0.37
   0   7 -11    2.29    0.31
   0  -7 -11    2.38    0.32
   0   7  11    2.27    0.24
   0   7 -12   12.92    0.64
   0  -7 -12   14.44    0.65
   0   8   0    0.25    0.25
   0   8   0    0.56    0.17
   0   8   1    5.54    0.60
   0   8  -1    5.72    0.62
   0   8   1    5.49    0.49
   0  -8   1    5.66    0.81
   0  -8  -1    6.43    0.85
   0   8   1    6.32    0.59
   0   8  -1    5.85    0.57
   0   8   1    4.69    0.54
   0   8  -1    6.24    0.87
   0   8   1    5.41    0.83
   0   8  -2  155.65    3.96
   0   8   2  164.03    4.14
   0   8   2  150.22    3.80
   0   8  -2  161.86    4.26
   0  -8  -2  149.71    4.85
   0  -8   2  154.69    5.05
   0   8  -2  156.76    3.97
   0   8   2  162.03    3.99
   0   8   2  153.81    3.99
   0   8   2  158.94    5.17
   0   8  -2  158.85    5.07
   0   8   3   10.20    1.17
   0   8  -3   10.81    0.82
   0   8   3   10.84    0.84
   0   8  -3    9.52    1.07
   0   8   3    9.67    0.72
   0  -8   3    9.85    1.13
   0  -8  -3    9.45    1.04
   0   8   3    9.47    0.68
   0   8   3    9.99    0.74
   0   8  -3    9.83    0.73
   0   8   3   11.58    0.78
   0   8  -4    0.27    0.16
   0   8  -4    0.47    0.23
   0   8  -4    0.61    0.33
   0   8   4    0.48    0.29
   0   8   4    0.46    0.19
   0   8  -4    1.05    0.27
   0   8  -4    0.54    0.27
   0   8   4    1.12    0.28
   0   8   4    1.49    0.29
   0  -8  -4    0.41    0.30
   0  -8   4   -0.09    0.21
   0   8   4    0.22    0.18
   0   8  -5    0.19    0.14
   0  -8  -5    0.15    0.17
   0   8   5    0.41    0.22
   0   8  -5    0.44    0.28
   0   8   5    0.19    0.27
   0   8   5    0.24    0.15
   0   8  -5    0.19    0.17
   0  -8   5    0.09    0.19
   0  -8  -5    0.17    0.21
   0   8   5    0.07    0.14
   0   8   5    0.37    0.16
   0   8  -5    0.17    0.13
   0   8   6  147.51    3.97
   0   8   6  140.21    3.56
   0   8   6  150.13    3.81
   0   8  -6  148.03    3.97
   0   8   6  146.94    3.75
   0  -8  -6  144.37    3.76
   0   8   7    1.15    0.30
   0   8   7    0.85    0.24
   0   8  -7    0.65    0.25
   0   8   7    1.10    0.27
   0   8   7    0.99    0.27
   0  -8  -7    0.76    0.25
   0  -8  -8  104.18    2.91
   0   8   8  102.81    3.03
   0   8   8  102.61    2.81
   0   8  -8  107.40    3.24
   0   8   8  109.48    2.93
   0  -8  -9    4.48    0.47
   0   8   9    3.81    0.45
   0   8   9    3.93    0.42
   0   8  -9    4.80    0.56
   0   8   9    4.20    0.44
   0   8  10    6.42    0.53
   0   8  10    7.89    0.53
   0  -8 -10    7.18    0.54
   0   8  10    7.54    0.50
   0   8  11    0.31    0.12
   0  -8 -11    0.15    0.11
   0   8  11    0.19    0.08
   0   9   0    0.14    0.18
   0  -9   0   -0.09    0.20
   0   9   0    0.09    0.21
   0   9   0    0.04    0.17
   0   9   1    5.75    0.52
   0  -9   1    6.42    0.90
   0  -9  -1    6.03    0.86
   0   9   1    6.77    0.94
   0   9  -1    5.72    0.86
   0   9  -1    5.73    0.65
   0   9   1    6.60    0.65
   0   9   1    5.72    0.59
   0   9  -1    6.82    0.65
   0   9   2   49.23    1.95
   0   9  -2   44.10    2.47
   0  -9   2   41.76    2.39
   0   9   2   42.39    1.54
   0  -9  -2   42.95    2.35
   0   9   2   46.27    1.79
   0   9  -2   41.74    1.72
   0   9   2   43.66    1.64
   0   9  -2   44.36    1.92
   0   9   2   44.35    1.76
   0   9   2   42.79    2.48
   0   9  -3   89.11    2.72
   0   9  -3  100.84    2.87
   0   9   3   95.83    2.66
   0   9   3   95.29    2.76
   0   9   3  107.77    3.13
   0   9   3   89.37    2.71
   0   9  -3   95.49    2.83
   0   9   3   99.26    2.87
   0   9  -4    4.08    0.46
   0   9   4    4.36    0.46
   0   9  -4    4.22    0.57
   0   9   4    4.94    0.52
   0  -9  -4    3.95    0.48
   0   9  -4    5.03    0.56
   0   9  -4    4.08    0.48
   0   9   4    3.96    0.47
   0   9   4    4.36    0.55
   0   9  -5    8.91    0.64
   0   9  -5    8.34    0.75
   0   9   5    9.97    0.71
   0   9   5    9.67    0.68
   0   9  -5    8.27    0.63
   0  -9  -5   10.29    0.75
   0   9  -5    8.37    0.77
   0   9   5    9.39    0.73
   0  -9  -5    9.01    0.62
   0   9   5    9.88    0.80
   0   9   6  225.39    5.26
   0   9   6  211.02    4.95
   0  -9  -6  222.15    5.05
   0   9  -6  215.41    5.20
   0   9  -6  220.57    5.30
   0   9  -7   41.17    1.69
   0   9   7   41.15    1.63
   0   9   7   40.03    1.50
   0   9   7   39.57    1.53
   0  -9  -7   39.91    1.52
   0   9  -7   37.81    1.51
   0   9   8    0.27    0.16
   0   9  -8    0.33    0.20
   0  -9  -8    0.21    0.15
   0   9   8    0.24    0.17
   0   9   9    6.84    0.53
   0   9  -9    6.67    0.55
   0   9   9    7.56    0.51
   0  -9  -9    7.18    0.52
   0   9 -10   75.76    2.01
   0   9  10   77.72    1.85
   0  -9 -10   80.11    1.95
   0  10   0   16.14    1.00
   0  10   0   17.07    1.06
   0  10  -1    0.69    0.25
   0  10   1    0.37    0.19
   0  10   1    0.33    0.20
   0  10  -1    0.20    0.17
   0  10   2   40.90    1.53
   0  10   2   42.09    1.66
   0  10  -2   45.75    1.87
   0  10  -2   41.94    1.64
   0  10  -2   43.80    1.72
   0  10   2   44.59    1.72
   0  10   3    3.37    0.42
   0  10   3    3.37    0.40
   0  10  -3    4.40    0.49
   0  10   3    3.00    0.41
   0  10   3    4.10    0.51
   0  10  -3    3.45    0.42
   0  10  -4   26.97    1.16
   0  10  -4   27.16    1.20
   0  10  -4   26.22    1.35
   0 -10  -4   24.87    1.11
   0 -10   4   29.22    1.21
   0  10   4   31.31    1.43
   0  10   4   27.11    1.13
   0 -10  -4   28.87    1.25
   0  10  -4   29.07    1.23
   0  10   4   28.39    1.23
   0  10   4   28.48    1.24
   0  10   5   32.14    1.22
   0 -10   5   32.95    1.20
   0  10   5   28.99    1.13
   0  10  -5   32.59    1.33
   0  10   5   34.83    1.49
   0  10   5   33.95    1.26
   0 -10  -5   33.07    1.32
   0  10  -5   31.15    1.41
   0  10   5   33.20    1.35
   0  10  -6    6.23    0.54
   0 -10  -6    6.43    0.53
   0  10   6    6.78    0.59
   0  10  -6    6.65    0.57
   0  10   6    6.09    0.53
   0  10  -7    0.22    0.14
   0 -10  -7   -0.05    0.12
   0  10   7    0.12    0.12
   0 -10  -8   18.82    0.80
   0  10  -8   17.28    0.79
   0  10   8   18.71    0.80
   0  10   8   18.02    0.84
   0  10  -9   12.12    0.54
   0 -10  -9   11.72    0.53
   0  10   9   12.30    0.53
   0  11   0   -0.04    0.16
   0  11   0   -0.03    0.13
   0  11   0    0.16    0.15
   0 -11   0    0.03    0.12
   0  11   0   -0.03    0.15
   0  11  -1   21.27    1.10
   0  11   1   21.98    1.03
   0  11   1   22.53    1.09
   0  11  -1   22.68    1.10
   0  11   1   21.40    1.05
   0  11  -1   21.53    1.04
   0 -11   1   22.41    1.04
   0 -11  -1   20.30    1.01
   0  11  -2   10.44    0.75
   0  11   2   11.47    0.75
   0  11  -2   11.57    0.74
   0  11   2   10.01    0.64
   0  11  -2   10.56    0.69
   0  11   2   11.37    0.73
   0 -11   2   11.67    0.71
   0 -11  -2   10.45    0.68
   0  11  -3   57.44    1.80
   0  11   3   59.24    1.84
   0  11   3   58.17    1.66
   0  11  -3   57.64    1.75
   0  11   3   57.71    1.82
   0  11  -3   56.26    1.78
   0  11   3   57.50    1.77
   0 -11   3   58.11    1.77
   0 -11  -3   56.07    1.73
   0 -11  -3   61.98    1.83
   0  11  -3   59.51    1.97
   0  11   4    0.91    0.19
   0  11   4    1.68    0.27
   0  11   4    1.47    0.24
   0  11  -4    1.49    0.29
   0 -11   4    1.30    0.21
   0 -11  -4    1.46    0.25
   0  11   4    1.25    0.23
   0  11  -5    6.36    0.50
   0  11   5    5.82    0.44
   0  11  -5    5.28    0.43
   0 -11  -5    5.62    0.44
   0  11   5    6.12    0.43
   0  11   5    5.68    0.38
   0 -11  -6    2.20    0.26
   0  11   6    2.24    0.26
   0  11  -6    1.80    0.20
   0  11   6    1.62    0.18
   0 -11  -7    2.67    0.25
   0  11   7    2.38    0.24
   0  12   0  461.98    8.79
   0  12   0  446.26    8.80
   0  12   0  456.05    8.82
   0 -12  -1   25.01    0.95
   0 -12   1   25.50    0.96
   0 -12  -1   26.45    0.96
   0  12   1   27.13    1.00
   0  12  -1   26.80    0.98
   0  12  -1   28.01    1.02
   0  12   1   25.47    0.93
   0  12  -1   25.95    1.00
   0  12   1   26.15    1.01
   0 -12  -2   49.13    1.40
   0  12   2   51.22    1.43
   0  12  -2   48.19    1.41
   0  12   2   49.10    1.44
   0  12   2   44.45    1.27
   0  12  -2   49.88    1.47
   0  12   2   51.82    1.47
   0  12  -2   49.46    1.44
   0 -12  -3    6.86    0.42
   0  12   3    7.11    0.44
   0  12   3    6.30    0.38
   0  12   3    6.75    0.41
   0  12   4   42.68    1.15
   0 -12  -4   42.97    1.18
   0  12  -4   40.62    1.19
   0 -12  -5   12.59    0.50
   1   0 -15   21.00    0.85
  -1   0  15   19.43    0.76
   1   0 -14    0.13    0.14
  -1   0  14    0.03    0.11
   1   0 -14    0.03    0.16
   1   0 -14    0.06    0.14
   1   0 -13   90.45    2.75
  -1   0  13   89.84    2.61
   1   0 -13   88.77    2.78
   1   0 -13   95.28    2.78
  -1   0  12    0.12    0.15
   1   0 -12    0.15    0.18
   1   0 -12    0.05    0.16
   1   0 -12    0.35    0.21
   1   0 -12   -0.03    0.14
   1   0 -11    1.15    0.26
  -1   0  11    0.84    0.34
   1   0 -11    1.71    0.36
  -1   0  11    1.37    0.30
   1   0 -11    1.33    0.33
   1   0 -11    1.22    0.25
   1   0 -10    0.03    0.13
  -1   0  10   -0.08    0.19
   1   0 -10    0.03    0.12
   1   0 -10    0.20    0.16
  -1   0  10    0.07    0.12
   1   0 -10   -0.05    0.11
  -1   0   9   82.00    3.07
   1   0  -9   80.72    2.44
   1   0  -9   79.34    2.21
   1   0  -9   85.50    2.56
  -1   0   8    0.06    0.13
   1   0  -8    0.10    0.12
  -1   0   7  176.28    4.64
   1   0  -7  192.42    4.21
  -1   0   6   -0.04    0.11
  -1   0   5    0.17    0.10
   1   0  -4    0.47    0.07
  -1   0   4   -0.02    0.06
   1   0  -3 1377.15   24.28
  -1   0   3 1326.30   24.57
   1   0  -2    0.31    0.06
  -1   0   2    0.16    0.05
  -1   0   1 1343.60   23.82
   1   0   0   -0.01    0.02
   1   0   0    0.04    0.02
   1   0   1  426.93    7.86
   1   0   1  434.34    7.92
   1   0   2    0.13    0.05
   1   0   2    0.03    0.06
   1   0   3 9999.00  176.67
   1   0   4    0.20    0.11
   1   0   5  426.04    8.77
   1   0   6    0.05    0.13
  -1   0  -6    0.05    0.10
   1   0   7 1747.10   34.23
  -1   0  -7 1872.81   33.38
  -1   0  -8   -0.03    0.14
  -1   0  -8    0.08    0.12
   1   0   8    0.40    0.23
  -1   0  -8    0.61    0.22
  -1   0  -9   87.14    2.70
   1   0   9   83.07    3.32
   1   0   9   90.69    2.63
  -1   0  -9   91.70    2.78
   1   0  10   -0.08    0.13
  -1   0 -10    0.04    0.15
   1   0  10    0.17    0.21
  -1   0 -10   -0.05    0.18
   1   0  11   25.68    1.27
  -1   0 -11   26.94    1.37
  -1   0 -11   28.23    1.43
   1   0  12    0.04    0.14
  -1   0 -12    0.17    0.17
  -1   0 -12    0.08    0.18
  -1   0 -13    6.38    0.55
  -1   0 -13    6.99    0.56
   1   0  13    5.78    0.50
  -1   0 -13    5.97    0.54
  -1   0 -14   -0.03    0.09
   1   0  14   -0.02    0.09
   1   0  14   -0.02    0.10
  -1  -1  15    7.28    0.41
   1   1 -15    6.47    0.43
   1  -1 -15    7.72    0.50
   1  -1 -14    1.02    0.24
   1   1 -14    1.32    0.27
  -1   1  14    1.00    0.22
   1   1 -14    0.84    0.22
  -1  -1  14    0.99    0.22
   1  -1 -14    1.07    0.24
   1   1 -14    1.14    0.25
   1   1 -13  145.31    3.83
   1   1 -13  140.95    3.68
   1  -1 -13  141.59    3.68
  -1   1  13  136.61    3.56
  -1  -1  13  136.42    3.53
   1  -1 -13  141.81    3.74
   1   1 -13  136.78    3.72
   1   1 -12   25.73    1.36
   1  -1 -12   27.89    1.41
  -1   1  12   24.53    1.06
   1   1 -12   25.68    1.43
   1  -1 -12   26.26    1.32
   1  -1 -12   25.57    1.32
   1   1 -12   25.11    1.32
  -1   1  12   24.86    1.24
  -1  -1  12   23.16    1.19
   1   1 -12   24.75    1.16
   1  -1 -12   25.83    1.17
   1   1 -11    3.20    0.49
  -1  -1  11    3.45    0.64
  -1   1  11    3.68    0.69
   1  -1 -11    3.90    0.53
  -1   1  11    3.72    0.40
   1   1 -11    4.32    0.58
   1  -1 -11    3.38    0.49
   1   1 -11    3.70    0.50
  -1  -1  11    3.50    0.45
  -1   1  11    3.52    0.47
   1  -1 -11    3.82    0.43
   1   1 -11    3.65    0.42
   1  -1 -11    3.43    0.40
   1   1 -10    8.71    0.75
   1  -1 -10    8.48    0.74
  -1   1  10    8.42    0.60
  -1   1  10    8.57    0.99
  -1  -1  10    7.43    0.90
   1   1 -10    8.50    0.61
   1  -1 -10    8.12    0.61
   1   1 -10    8.15    0.61
   1  -1 -10    8.37    0.71
   1   1 -10    8.64    0.72
  -1   1  10    8.47    0.68
  -1   1   9   40.87    1.53
  -1   1   9   37.89    2.01
  -1  -1   9   35.33    1.93
   1   1  -9   39.62    1.39
   1  -1  -9   41.18    1.41
   1   1  -9   43.86    1.68
   1  -1  -9   40.86    1.65
   1  -1  -9   43.11    1.61
   1   1  -9   40.65    1.59
  -1   1   8   52.42    2.20
  -1  -1   8   51.55    2.15
  -1   1   8   49.09    1.63
   1  -1  -8   50.51    1.75
   1   1  -8   51.53    1.76
   1   1  -7   42.59    1.46
   1  -1  -7   46.28    1.51
  -1   1   7   45.01    1.85
  -1  -1   7   41.95    1.81
  -1  -1   6  237.67    5.46
  -1   1   6  239.99    5.47
  -1  -1   5   95.80    2.55
  -1   1   5   96.98    2.54
   1  -1  -5   89.52    1.86
  -1   1   4    4.46    0.38
  -1  -1   4    5.28    0.42
   1  -1  -4    4.17    0.38
   1  -1  -4    4.85    0.27
   1   1  -4    4.39    0.25
  -1   1   3  153.76    3.30
   1  -1  -3  158.92    3.32
   1   1  -3  157.34    3.30
   1  -1  -3  154.98    3.11
   1   1  -3  152.01    3.08
  -1   1   2   66.58    1.56
   1   1  -2   66.31    1.54
   1   1  -2   66.89    1.51
   1  -1  -2   67.44    1.55
   1  -1  -1   35.53    0.87
   1   1  -1   34.36    0.85
  -1   1   1   33.79    0.87
  -1  -1   0    0.54    0.08
  -1   1   0    0.64    0.09
   1   1   0    0.66    0.10
   1   1   0    0.69    0.09
   1  -1   1  816.04   15.14
  -1   1  -1  862.46   15.20
   1   1   1  866.06   15.18
  -1  -1  -1  824.26   15.18
   1   1   1  821.83   15.21
   1  -1   2 1187.00   21.44
   1   1   2 1227.98   21.46
  -1   1  -2 1153.24   21.66
  -1  -1  -2 1171.37   21.66
   1   1   2 1214.27   21.69
  -1  -1  -3    0.55    0.15
   1   1   3    0.61    0.16
   1  -1   3    0.33    0.14
   1   1   3    0.39    0.08
   1  -1   4   18.36    0.50
   1  -1   4   19.40    0.97
   1  -1   5  118.35    3.25
   1   1   5  118.43    3.26
   1  -1   6    0.14    0.14
   1   1   6    0.33    0.19
  -1  -1  -6    0.09    0.11
  -1   1  -6    0.17    0.11
  -1  -1  -7  160.45    3.75
  -1   1  -7  163.33    3.77
   1  -1   7  151.51    4.37
   1   1   7  151.43    4.43
   1   1   7  152.45    3.66
  -1   1  -8    7.80    0.65
  -1  -1  -8    9.01    0.69
   1   1   8    7.91    0.63
   1  -1   8    7.86    0.86
   1   1   8    7.71    0.87
  -1   1  -8    8.29    0.59
  -1  -1  -8    7.90    0.57
  -1   1  -8    7.71    0.64
  -1  -1  -8    8.21    0.65
   1   1   9   48.95    1.80
   1   1   9   48.54    1.63
   1  -1   9   46.25    2.34
   1   1   9   44.70    2.34
  -1  -1  -9   47.43    1.84
  -1   1  -9   48.48    1.86
  -1  -1  -9   44.47    1.79
  -1   1  -9   48.99    1.87
   1  -1  10   12.50    0.85
   1   1  10   13.05    0.88
   1   1  10   13.05    0.78
  -1   1 -10   13.67    0.96
  -1  -1 -10   13.29    0.95
  -1  -1 -10   12.94    0.92
  -1   1 -10   13.82    0.96
   1   1  10   13.79    1.30
   1  -1  10   11.47    1.17
   1   1  11    0.96    0.25
   1  -1  11    0.69    0.23
  -1  -1 -11    0.52    0.23
  -1   1 -11    0.52    0.25
  -1  -1 -11    0.65    0.24
  -1   1 -11    0.51    0.23
   1  -1  12   16.35    0.93
   1   1  12   17.12    0.96
  -1  -1 -12   16.11    1.00
  -1   1 -12   15.70    0.98
  -1   1 -12   16.73    0.99
  -1  -1 -12   16.01    0.97
  -1   1 -13    0.06    0.12
  -1  -1 -13    0.03    0.11
   1  -1  13    0.22    0.13
   1   1  13    0.31    0.15
  -1   1 -13    0.18    0.16
  -1   1 -13    0.05    0.11
   1  -1  13    0.11    0.14
  -1  -1 -13    0.09    0.13
  -1   1 -14    4.72    0.38
   1  -1  14    5.85    0.39
   1   1  14    4.44    0.34
  -1  -1 -14    5.09    0.38
   1  -1  14    5.12    0.38
   1  -2 -15   29.36    0.95
   1  -2 -15   31.61    1.04
   1   2 -14    0.08    0.13
   1  -2 -14    0.03    0.11
  -1   2  14    0.13    0.14
   1   2 -14    0.06    0.11
  -1  -2  14    0.03    0.11
  -1  -2  14   -0.04    0.11
   1  -2 -14    0.11    0.14
   1   2 -14    0.10    0.14
   1   2 -13    6.22    0.64
   1   2 -13    6.68    0.62
  -1   2  13    7.05    0.51
  -1  -2  13    6.13    0.55
  -1   2  13    5.88    0.56
   1  -2 -13    5.67    0.58
   1  -2 -13    5.76    0.57
   1   2 -13    6.62    0.62
   1   2 -12    5.40    0.65
   1   2 -12    5.50    0.60
   1  -2 -12    5.65    0.61
   1   2 -12    4.27    0.46
   1  -2 -12    5.37    0.50
  -1   2  12    4.29    0.44
   1  -2 -12    5.46    0.58
   1   2 -12    4.53    0.55
  -1  -2  12    4.74    0.52
  -1   2  12    4.44    0.52
   1   2 -11    1.65    0.34
   1  -2 -11    1.68    0.36
  -1   2  11    0.86    0.27
  -1   2  11    1.12    0.25
   1   2 -11    1.45    0.29
   1  -2 -11    1.71    0.31
  -1  -2  11    1.48    0.43
  -1   2  11    1.24    0.41
   1  -2 -11    0.96    0.28
   1   2 -11    1.34    0.32
   1   2 -10    1.73    0.28
   1  -2 -10    1.26    0.25
   1   2 -10    1.36    0.27
   1   2 -10    1.48    0.33
   1  -2 -10    1.47    0.31
  -1  -2  10    0.84    0.34
  -1   2  10    1.65    0.46
  -1   2  10    1.40    0.26
  -1   2  10    1.43    0.31
   1   2 -10    1.82    0.35
   1  -2 -10    0.88    0.27
   1   2  -9   77.43    2.21
   1   2  -9   77.82    2.20
   1  -2  -9   78.90    2.18
  -1   2   9   83.41    2.29
   1   2  -9   83.98    2.54
   1  -2  -9   83.31    2.52
   1  -2  -9   79.08    2.42
   1   2  -9   79.78    2.48
  -1  -2   9   74.21    2.97
  -1   2   9   80.57    3.15
  -1   2   9   82.19    2.42
  -1  -2   8    4.14    0.58
  -1   2   8    3.16    0.53
   1  -2  -8    3.60    0.42
   1   2  -8    3.02    0.39
  -1   2   8    3.86    0.41
  -1   2   7  213.63    5.35
  -1  -2   7  205.44    5.29
   1   2  -7  201.39    4.62
   1  -2  -7  220.08    4.68
  -1   2   7  211.87    4.57
   1   2  -6   56.24    1.65
   1  -2  -6   59.80    2.15
  -1   2   6   62.47    2.15
  -1  -2   6   56.90    2.09
  -1   2   6   60.41    1.65
  -1   2   5  598.06   11.65
   1  -2  -5  591.57   11.64
   1  -2  -5  585.01   10.96
  -1   2   4   75.76    2.15
   1   2  -4   76.60    2.12
   1  -2  -4   75.33    2.12
   1   2  -3   11.07    0.60
   1  -2  -3   11.87    0.62
  -1   2   3   10.73    0.61
   1  -2  -2   36.49    1.15
   1   2  -2   39.26    1.14
   1   2  -2   39.16    1.16
  -1   2   2   37.54    1.17
   1  -2  -1 1350.22   24.53
  -1   2   1 1376.92   24.53
   1   2  -1 1343.48   24.52
  -1  -2   0   41.04    1.20
   1   2   0   42.63    1.22
  -1   2   0   44.14    1.23
  -1  -2  -1 1915.92   33.34
   1   2   1 1826.48   33.29
  -1   2  -1 1854.71   33.31
   1   2   1 1808.07   33.36
   1   2   2    0.54    0.14
  -1  -2  -2    0.54    0.13
  -1   2  -2    0.58    0.14
  -1   2  -3   50.83    1.63
   1   2   3   51.28    1.67
  -1  -2  -3   51.53    1.63
   1  -2   4   20.05    0.71
   1   2   4   21.19    1.06
  -1  -2  -4   20.73    1.07
   1   2   5   25.52    0.96
   1  -2   5   25.28    1.29
   1   2   5   26.07    1.32
  -1   2  -5   26.04    0.94
  -1  -2  -5   23.48    1.27
  -1   2  -6    8.00    0.54
  -1  -2  -6    9.13    0.57
   1  -2   6    9.31    0.82
   1   2   6    8.83    0.81
   1   2   6    8.93    0.57
  -1  -2  -7    4.88    0.46
  -1   2  -7    4.02    0.43
   1   2   7    5.74    0.50
   1  -2   7    3.97    0.59
   1   2   7    5.41    0.70
  -1  -2  -8   22.52    1.12
  -1   2  -8   22.72    1.13
   1   2   8   20.32    0.99
  -1   2  -8   21.34    0.99
  -1  -2  -8   22.97    1.00
  -1   2  -8   22.86    1.16
  -1  -2  -8   22.78    1.12
   1   2   8   22.19    1.11
   1  -2   8   20.90    1.45
   1   2   8   21.74    1.52
   1   2   9   10.35    0.70
  -1  -2  -9   10.42    0.80
  -1   2  -9    9.91    0.78
  -1   2  -9    9.31    0.77
  -1  -2  -9   10.05    0.77
   1   2   9    9.24    0.74
   1   2   9    9.38    1.05
   1  -2   9    7.99    0.94
   1   2  10   13.34    0.83
  -1   2 -10   13.99    0.96
  -1  -2 -10   14.25    0.96
  -1  -2 -10   12.88    0.91
  -1   2 -10   13.89    0.95
   1   2  10   13.24    0.92
   1  -2  10   13.92    1.28
   1   2  10   15.19    1.38
  -1  -2 -11   34.82    1.55
  -1   2 -11   36.06    1.58
   1   2  11   34.52    1.37
  -1   2 -11   37.35    1.64
  -1  -2 -11   34.57    1.55
   1  -2  11   34.37    1.46
   1   2  11   32.60    1.48
   1  -2  12    1.71    0.32
   1   2  12    1.27    0.23
  -1  -2 -12    1.66    0.32
  -1   2 -12    1.10    0.24
   1  -2  12    1.62    0.30
  -1   2 -12    1.29    0.30
  -1  -2 -12    1.63    0.32
   1   2  12    1.06    0.25
   1   2  13   13.63    0.75
   1  -2  13   13.88    0.74
  -1  -2 -13   14.56    0.78
   1  -2  13   13.94    0.72
   1   2  13   12.90    0.69
   1  -2  13   14.07    0.76
  -1  -2 -13   13.52    0.76
  -1   2 -13   13.83    0.78
  -1   2 -13   14.17    0.86
   1  -2  14    0.89    0.16
   1   2  14    1.00    0.16
   1  -2  14    0.83    0.15
  -1   2 -14    0.79    0.17
  -1  -2 -14    0.89    0.16
   1   3 -15   35.85    1.08
   1  -3 -15   38.79    1.07
  -1   3  14    2.61    0.26
  -1   3  14    2.29    0.29
  -1  -3  14    3.18    0.34
   1  -3 -14    3.31    0.36
   1   3 -14    2.66    0.35
   1   3 -14    2.56    0.28
   1   3 -13   14.05    0.85
   1  -3 -13   14.32    0.84
  -1  -3  13   14.40    0.76
  -1   3  13   13.48    0.73
  -1  -3  13   14.12    0.82
  -1   3  13   13.41    0.83
   1  -3 -13   14.85    0.88
   1   3 -13   13.71    0.95
   1   3 -13   14.62    0.84
   1  -3 -12    1.51    0.33
   1  -3 -12    1.56    0.32
  -1   3  12    1.67    0.33
   1   3 -12    1.58    0.32
   1  -3 -12    1.50    0.26
   1   3 -12    1.18    0.29
  -1   3  12    1.61    0.29
  -1   3  11   47.99    1.69
  -1   3  11   44.85    1.81
   1  -3 -11   44.15    1.80
   1  -3 -11   47.10    1.84
   1   3 -11   44.00    1.81
   1  -3 -11   44.68    1.55
   1   3 -11   44.91    1.60
   1   3 -11   48.65    1.91
  -1   3  10    8.48    1.03
   1   3 -10    7.12    0.66
   1  -3 -10    8.08    0.70
  -1   3  10    6.82    0.58
  -1  -3  10    4.96    0.75
   1   3 -10    6.29    0.64
   1  -3 -10    7.82    0.69
  -1   3  10    7.76    0.69
   1  -3 -10    6.33    0.52
   1   3 -10    7.36    0.57
   1   3 -10    8.27    0.73
  -1   3   9   23.12    1.08
   1   3  -9   21.42    1.27
  -1   3   9   20.93    1.11
   1  -3  -9   20.16    1.08
   1   3  -9   18.77    1.07
  -1  -3   9   17.94    1.39
  -1   3   9   20.69    1.01
   1   3  -9   21.16    1.11
  -1   3   9   16.59    1.39
   1  -3  -9   19.02    1.06
   1   3  -9   18.14    0.89
   1   3  -9   21.97    0.97
   1  -3  -9   18.54    0.88
  -1  -3   8    0.26    0.18
  -1   3   8    0.07    0.17
   1   3  -8    0.03    0.09
  -1   3   8    0.13    0.12
   1  -3  -8    0.10    0.13
   1  -3  -7   72.32    2.78
  -1   3   7   76.37    2.17
  -1  -3   7   75.07    2.74
   1  -3  -7   76.61    2.15
   1   3  -7   73.36    2.12
  -1   3   7   79.08    2.83
   1  -3  -6    6.63    0.45
  -1   3   6    5.27    0.62
   1   3  -6    5.80    0.44
   1  -3  -6    5.77    0.44
  -1   3   6    6.30    0.47
   1  -3  -6    5.64    0.61
   1   3  -5   81.38    2.53
   1  -3  -5   81.44    2.53
  -1   3   5   86.13    2.63
   1   3  -4  361.08    7.54
   1  -3  -4  360.64    7.52
  -1   3   4  366.58    7.64
   1  -3  -3  316.76    6.67
   1   3  -3  313.23    6.68
   1  -3  -2  142.12    3.26
  -1   3   2  138.63    3.33
   1   3  -2  131.85    3.21
  -1  -3   1  305.17    6.18
   1  -3  -1  294.76    6.13
  -1   3   1  308.68    6.16
   1   3  -1  291.18    6.12
  -1  -3   0  343.12    6.74
   1  -3   0  332.81    6.74
   1   3   0  316.61    6.69
  -1   3   0  336.90    6.73
  -1  -3  -1  260.18    5.36
   1   3   1  245.35    5.40
  -1   3  -1  255.95    5.35
  -1  -3  -2  887.47   16.18
   1   3   2  828.84   16.25
  -1   3  -2  855.80   16.17
  -1   3  -3    7.35    0.59
  -1  -3  -3    5.89    0.54
   1   3   3    7.07    0.61
  -1   3  -4  227.21    5.15
   1   3   4  220.97    5.25
   1   3   5   88.91    2.30
  -1   3  -5   86.79    2.19
   1   3   5   91.74    2.91
  -1  -3  -5   85.24    2.17
   1   3   6   35.66    1.34
   1  -3   6   39.37    1.86
  -1   3  -6   38.53    1.32
  -1  -3  -6   36.01    1.28
   1   3   6   36.04    1.83
  -1  -3  -6   35.03    1.82
   1  -3   7  120.60    3.97
   1   3   7  124.00    3.25
  -1   3  -7  128.59    3.22
  -1  -3  -7  129.82    3.20
   1   3   7  125.55    4.08
   1   3   8   52.25    2.53
  -1   3  -8   48.61    1.79
  -1  -3  -8   52.26    1.83
   1  -3   8   48.16    2.35
  -1   3  -8   49.38    1.86
  -1  -3  -8   47.55    1.78
   1   3   8   51.56    1.85
   1   3   8   52.39    1.76
  -1   3  -9   54.30    1.97
  -1  -3  -9   54.79    1.96
   1   3   9   48.02    2.56
   1  -3   9   50.39    2.48
  -1   3  -9   49.25    1.94
  -1  -3  -9   51.19    1.93
   1   3   9   53.82    1.85
   1   3   9   52.91    1.97
  -1  -3 -10    0.38    0.22
   1   3  10    0.81    0.26
   1  -3  10    0.54    0.23
   1   3  10    0.53    0.21
  -1   3 -10    0.39    0.19
  -1  -3 -10    0.68    0.23
  -1  -3 -11   18.99    1.08
   1   3  11   17.40    1.03
   1   3  11   17.40    0.94
   1  -3  11   15.89    0.95
  -1  -3 -11   17.32    1.02
  -1   3 -11   18.26    1.06
  -1  -3 -12    3.47    0.40
  -1   3 -12    3.24    0.40
  -1  -3 -12    3.49    0.43
  -1   3 -12    3.76    0.51
   1  -3  12    2.77    0.36
   1   3  12    3.45    0.42
   1  -3  12    3.98    0.43
   1   3  12    2.95    0.35
  -1  -3 -13   13.72    0.73
   1  -3  13   13.66    0.66
   1  -3  13   12.36    0.67
   1   3  13   11.99    0.69
   1  -3  13   13.07    0.68
   1   3  13   12.40    0.58
  -1  -3 -14    0.13    0.09
   1   3  14    0.05    0.06
   1  -4 -14    5.62    0.43
  -1   4  14    5.73    0.37
   1   4 -13    1.76    0.35
  -1  -4  13    1.88    0.29
  -1   4  13    1.85    0.30
   1  -4 -13    1.98    0.32
   1   4 -13    2.11    0.28
  -1   4  13    1.83    0.27
   1   4 -12    0.20    0.19
   1  -4 -12    0.16    0.13
   1   4 -12    0.31    0.17
  -1   4  12    0.19    0.16
   1   4 -12    0.10    0.13
  -1   4  12    0.16    0.15
  -1   4  11   64.51    2.10
   1  -4 -11   64.45    2.13
   1   4 -11   64.06    2.16
   1   4 -11   65.48    2.49
  -1   4  11   65.43    2.26
   1   4 -11   64.86    2.17
   1  -4 -11   63.61    2.23
  -1   4  10    0.64    0.23
   1  -4 -10    0.31    0.14
   1   4 -10    0.33    0.16
   1   4 -10    0.28    0.22
  -1   4  10    0.37    0.32
  -1  -4  10    0.08    0.16
   1  -4 -10    0.17    0.17
   1   4 -10    0.20    0.17
   1   4 -10    0.08    0.12
   1  -4 -10    0.34    0.17
  -1   4  10    0.56    0.26
  -1   4   9    7.88    0.64
  -1  -4   9    8.45    0.97
   1   4  -9    8.43    0.81
   1  -4  -9    8.35    0.65
  -1   4   9    8.92    1.04
   1   4  -9    7.32    0.63
  -1   4   9    7.84    0.69
   1  -4  -9    8.66    0.70
  -1   4   9    8.23    0.64
   1   4  -9    7.29    0.66
   1   4  -9    7.12    0.53
  -1   4   9    8.08    0.58
  -1   4   8    2.91    0.34
   1   4  -8    3.01    0.47
   1   4  -8    2.83    0.39
  -1   4   8    3.07    0.41
  -1   4   8    2.57    0.54
  -1  -4   8    3.00    0.57
   1   4  -8    2.97    0.37
   1  -4  -8    2.56    0.34
  -1   4   8    2.76    0.35
   1  -4  -8    2.41    0.35
  -1   4   8    2.93    0.37
   1  -4  -8    2.50    0.54
  -1  -4   7   40.17    2.01
  -1   4   7   36.79    1.44
   1  -4  -7   37.11    1.91
  -1   4   7   39.18    2.01
   1  -4  -7   36.47    1.32
   1   4  -7   36.25    1.33
  -1   4   6   11.90    0.71
   1  -4  -6   12.22    0.97
  -1   4   6   12.78    1.03
   1   4  -6   11.05    0.61
   1  -4  -6   11.59    0.72
   1   4  -6   10.92    0.92
  -1   4   5  270.20    5.63
   1  -4  -5  269.18    6.27
  -1   4   5  276.87    6.47
   1   4  -5  265.39    6.28
  -1   4   4   25.17    0.96
   1   4  -4   22.58    1.22
  -1   4   4   25.80    1.33
   1  -4  -4   24.73    1.24
   1   4  -3  741.01   14.28
  -1   4   3  757.19   14.43
  -1   4   2    5.18    0.52
   1   4  -2    4.92    0.49
   1  -4  -2    4.87    0.48
  -1  -4   2    4.66    0.50
   1   4  -1    0.33    0.16
  -1   4   1    0.14    0.12
  -1  -4   1    0.17    0.13
   1  -4  -1    0.07    0.10
   1  -4   0   16.13    0.91
  -1  -4   0   15.89    0.89
  -1   4   0   17.69    0.94
   1   4   0   16.95    0.95
  -1  -4  -1  683.89   13.65
   1  -4   1  713.43   13.80
  -1   4  -1  732.07   13.75
   1   4   1  697.62   13.76
  -1  -4  -2   18.65    1.03
   1   4   2   20.58    1.14
  -1   4  -2   18.88    1.03
  -1   4  -3  529.40   10.58
   1   4   3  516.89   10.73
  -1  -4  -3  541.01   10.60
  -1   4  -4    5.63    0.60
   1   4   4    5.60    0.64
   1   4   4    5.45    0.44
  -1  -4  -4    5.35    0.59
  -1   4  -5  454.34    9.81
   1   4   5  447.09    9.01
   1   4   5  456.36   10.08
  -1   4  -5  438.65    8.73
  -1   4  -6   17.21    0.83
   1   4   6   16.52    1.29
  -1  -4  -6   16.61    0.81
  -1  -4  -6   18.70    1.30
   1  -4   6   16.52    1.25
   1   4   6   17.39    0.94
   1   4   7   24.57    1.10
   1  -4   7   21.85    1.04
   1   4   7   22.00    1.12
  -1  -4  -7   22.69    1.03
   1   4   7   21.44    1.55
  -1   4  -7   20.50    1.00
  -1  -4  -7   20.05    1.53
  -1  -4  -7   21.54    1.08
   1  -4   7   20.07    1.47
   1   4   7   20.94    0.98
   1   4   8   40.94    1.70
   1   4   8   42.12    2.37
  -1   4  -8   42.66    1.62
  -1  -4  -8   41.20    1.58
  -1  -4  -8   43.18    1.68
   1  -4   8   40.49    2.21
   1   4   8   42.25    1.61
   1  -4   8   41.33    1.59
   1   4   9   99.92    3.03
   1   4   9  101.58    4.01
  -1  -4  -9  106.11    2.93
  -1   4  -9   99.34    2.91
  -1  -4  -9   99.43    2.96
   1  -4   9   94.78    3.71
   1   4   9  103.95    2.91
   1  -4   9  101.07    2.89
  -1  -4 -10   19.75    1.12
   1   4  10   18.02    1.09
  -1  -4 -10   18.61    1.03
  -1   4 -10   19.44    1.07
   1   4  10   17.94    1.02
   1  -4  10   18.91    1.04
   1   4  11   30.22    1.27
   1  -4  11   29.84    1.28
   1   4  11   26.54    1.29
  -1  -4 -11   29.12    1.33
  -1   4 -11   26.12    1.22
  -1  -4 -11   27.17    1.21
  -1   4 -11   29.11    1.50
   1  -4  12    0.08    0.12
   1   4  12    0.09    0.14
   1  -4  12    0.02    0.10
  -1   4 -12    0.08    0.15
   1  -4  12    0.05    0.12
   1   4  12    0.05    0.14
  -1  -4 -12    0.12    0.13
   1   4  13   11.48    0.54
  -1  -4 -13   11.84    0.62
  -1   4 -13   13.04    0.72
  -1   5  14    9.73    0.45
   1   5 -14    9.66    0.54
   1  -5 -14   10.22    0.51
  -1   5  13    6.25    0.46
  -1   5  13    6.82    0.52
  -1  -5  13    7.49    0.53
   1   5 -13    7.97    0.62
   1  -5 -13    5.96    0.49
  -1   5  12    6.20    0.52
  -1   5  12    5.56    0.54
   1   5 -12    5.87    0.61
   1   5 -12    6.03    0.57
   1  -5 -12    5.50    0.53
  -1   5  11    0.14    0.16
  -1   5  11    0.08    0.15
   1   5 -11   -0.10    0.21
   1  -5 -11    0.04    0.15
  -1   5  10    0.57    0.18
  -1   5  10    0.79    0.27
  -1   5  10    1.01    0.26
   1   5 -10    0.38    0.23
   1  -5 -10    0.62    0.23
   1  -5  -9   51.76    1.92
   1   5  -9   51.03    2.14
  -1   5   9   55.40    2.81
  -1   5   9   52.86    1.89
  -1  -5   9   52.85    2.65
  -1   5   9   57.28    2.06
  -1   5   9   50.38    1.74
   1  -5  -8    4.24    0.48
  -1   5   8    4.39    0.51
   1  -5  -8    3.57    0.67
  -1   5   8    3.69    0.44
   1   5  -8    4.33    0.56
  -1   5   8    4.66    0.46
  -1   5   8    5.52    0.82
  -1   5   8    4.41    0.47
  -1  -5   8    4.52    0.73
   1  -5  -7    0.21    0.20
  -1   5   7    0.10    0.11
   1   5  -7    0.18    0.15
  -1   5   7    0.09    0.13
  -1   5   7    0.08    0.16
   1  -5  -7    0.59    0.19
  -1   5   7    0.18    0.13
  -1   5   7    0.04    0.14
   1   5  -6    1.93    0.43
  -1   5   6    2.28    0.51
  -1   5   6    1.92    0.32
   1  -5  -6    2.42    0.46
   1   5  -5  311.66    7.35
  -1   5   5  315.33    7.62
  -1   5   5  313.58    6.57
   1  -5  -5  311.77    7.34
   1   5  -4  146.25    4.16
   1  -5  -4  147.06    4.11
  -1   5   4  158.87    4.33
  -1   5   4  154.44    3.58
   1  -5  -3    7.63    0.70
  -1  -5   3    7.59    0.76
   1   5  -3    5.84    0.63
  -1   5   3    6.79    0.70
  -1   5   3    5.85    0.47
  -1  -5   2   15.09    1.03
   1  -5  -2   15.61    1.00
  -1   5   2   15.89    0.76
   1   5  -2   16.54    1.05
  -1   5   2   14.76    1.03
  -1   5   1    0.48    0.15
   1   5  -1    0.40    0.14
  -1   5   1    0.68    0.24
   1   5  -1    0.63    0.22
  -1  -5   1    0.53    0.21
   1  -5  -1    0.35    0.20
  -1  -5   0   77.88    2.54
   1  -5   0   79.57    2.59
  -1   5   0   77.77    2.59
   1   5   0   79.69    2.65
   1   5   0   78.04    2.08
  -1   5   0   81.79    2.10
  -1  -5  -1  671.86   13.44
   1  -5   1  678.09   13.62
   1   5   1  688.41   13.65
  -1   5  -1  698.38   13.56
   1   5   1  658.04   12.74
   1  -5   2   55.46    2.22
  -1  -5  -2   53.87    2.06
   1   5   2   57.74    1.72
   1   5   2   58.80    2.24
  -1   5  -2   54.98    2.10
  -1   5  -3    2.99    0.47
  -1  -5  -3    4.07    0.53
   1   5   3    3.89    0.39
   1   5   3    4.29    0.58
   1   5   4  300.23    7.16
  -1  -5  -4  286.62    6.84
  -1   5  -4  290.91    6.88
   1   5   4  277.80    6.07
   1   5   5  197.96    5.54
   1   5   5  188.84    4.50
  -1  -5  -5  204.10    5.33
  -1   5  -5  186.41    5.21
   1   5   6    6.69    0.87
   1   5   6    7.34    0.65
  -1  -5  -6    8.31    0.90
   1  -5   6    7.34    0.57
   1   5   6    7.49    0.59
  -1  -5  -6    7.20    0.59
   1   5   6    7.38    0.58
   1   5   7   35.59    1.40
   1   5   7   35.07    2.16
   1   5   7   35.59    1.55
  -1  -5  -7   34.69    2.08
   1  -5   7   37.14    2.10
   1  -5   7   34.86    1.39
  -1  -5  -7   33.61    1.44
   1   5   8   55.37    2.82
  -1  -5  -8   51.77    1.91
   1   5   8   52.96    2.00
   1   5   8   51.10    1.86
   1  -5   8   51.31    1.82
  -1   5  -8   53.30    2.12
   1   5   8   52.99    1.80
   1  -5   8   51.02    2.58
  -1   5  -9    3.08    0.51
   1  -5   9    3.56    0.43
   1   5   9    2.49    0.39
   1   5   9    2.63    0.44
   1   5   9    2.60    0.35
   1   5  10    0.25    0.18
   1  -5  10    0.27    0.17
   1   5  10    0.12    0.16
  -1  -5 -10    0.16    0.19
  -1   5 -10    0.35    0.22
   1   5  11  118.62    3.10
   1   5  11  113.80    3.18
  -1  -5 -11  124.68    3.20
   1  -5  11  120.30    3.01
  -1   5 -11  123.77    3.42
   1   5  12   -0.02    0.11
   1  -5  12    0.12    0.12
   1   5  12    0.11    0.13
  -1   5 -12    0.06    0.13
  -1  -5 -12    0.26    0.15
   1   5  13    6.98    0.39
  -1   5 -13    8.29    0.48
  -1  -5 -13    8.24    0.45
   1  -6 -13    4.46    0.37
   1   6 -13    3.94    0.37
  -1   6  12    7.31    0.53
   1  -6 -12    7.24    0.56
   1   6 -12    6.98    0.60
   1   6 -12    6.84    0.57
  -1   6  12    6.87    0.55
   1   6 -11   55.26    2.06
   1   6 -11   56.97    2.07
   1  -6 -11   57.65    1.94
  -1   6  11   54.57    1.65
  -1   6  11   57.19    1.97
   1   6 -10   21.56    1.26
  -1   6  10   20.89    1.18
   1  -6 -10   20.62    1.12
  -1   6  10   22.04    1.03
   1   6  -9    0.60    0.27
  -1   6   9    0.91    0.24
  -1   6   9    1.02    0.28
  -1   6   9    0.68    0.24
  -1   6   9    0.92    0.25
   1  -6  -9    0.52    0.21
   1   6  -8   21.99    1.28
  -1   6   8   23.71    1.19
   1  -6  -8   23.77    1.75
  -1   6   8   24.31    1.16
  -1   6   8   26.14    1.32
  -1  -6   8   27.31    1.90
   1  -6  -8   23.94    1.21
  -1   6   8   25.33    1.18
   1   6  -7   24.48    1.20
  -1   6   7   26.04    1.19
  -1   6   7   23.63    1.12
  -1   6   7   28.27    1.34
   1  -6  -7   25.01    1.20
   1   6  -7   25.82    1.33
  -1   6   7   26.95    1.83
   1   6  -7   23.53    1.63
  -1   6   7   27.14    1.24
   1  -6  -7   24.92    1.74
   1  -6  -6    0.69    0.20
   1   6  -6    0.72    0.22
  -1   6   6    0.39    0.17
   1  -6  -6    0.21    0.20
  -1   6   6    0.41    0.16
   1   6  -6    0.15    0.15
   1   6  -6    0.50    0.28
  -1   6   6    0.56    0.31
  -1   6   6    0.66    0.22
   1  -6  -5  210.61    5.65
  -1   6   5  207.22    4.86
  -1   6   5  210.37    4.71
   1   6  -5  210.25    5.72
  -1   6   5  205.13    5.81
  -1   6   4    1.77    0.30
  -1  -6   4    1.78    0.43
  -1   6   4    1.44    0.39
   1  -6  -4    0.66    0.27
  -1   6   3   77.59    2.26
   1   6  -3   83.50    2.93
  -1   6   3   76.40    2.92
  -1  -6   3   78.25    2.93
   1  -6  -3   71.52    2.71
  -1   6   2    4.64    0.45
  -1   6   2    4.87    0.65
   1   6  -2    6.41    0.72
  -1  -6   2    5.86    0.70
   1  -6  -2    4.64    0.63
  -1   6   1    8.18    0.59
   1   6  -1    9.78    0.65
  -1   6   1    9.16    0.87
   1   6  -1    8.17    0.83
   1  -6  -1    8.28    0.80
  -1  -6   1    9.92    0.89
   1   6   0   41.26    1.46
  -1   6   0   42.30    1.49
   1   6   0   37.77    1.89
  -1   6   0   42.15    1.93
  -1  -6   0   41.14    1.89
   1  -6   0   38.46    1.86
   1   6   1    2.58    0.49
  -1   6  -1    3.03    0.51
   1   6   1    2.88    0.35
  -1  -6  -1    3.22    0.51
   1  -6   1    3.54    0.55
   1   6   2    6.18    0.54
   1   6   2    5.11    0.70
  -1   6  -2    7.05    0.76
  -1  -6  -2    7.28    0.77
   1  -6   2    6.93    0.80
   1   6   3  391.10    9.32
  -1  -6  -3  383.71    9.01
   1  -6   3  419.82    9.43
  -1   6  -3  413.53    9.21
   1   6   3  399.20    8.25
  -1  -6  -4    0.52    0.25
   1   6   4    0.11    0.15
   1   6   4    0.25    0.14
  -1   6  -4    0.33    0.23
   1   6   4    0.37    0.25
  -1   6  -5  331.23    7.98
   1   6   5  304.89    8.04
   1   6   5  322.06    6.93
   1   6   5  317.11    6.71
  -1  -6  -5  334.87    7.94
   1   6   5  313.31    6.67
  -1  -6  -5  304.92    6.69
   1   6   5  313.96    6.74
  -1   6  -6   45.65    2.33
   1   6   6   45.08    2.41
   1   6   6   43.20    1.76
   1   6   6   44.76    1.68
  -1  -6  -6   41.85    2.26
   1   6   6   43.84    1.64
   1   6   6   47.03    1.70
  -1  -6  -6   43.88    1.67
  -1   6  -7  148.74    3.97
   1  -6   7  152.83    4.99
   1   6   7  149.07    3.94
  -1  -6  -7  145.44    3.79
   1   6   7  150.69    3.75
   1   6   7  140.66    3.73
   1   6   7  141.99    3.77
  -1  -6  -7  149.07    4.91
   1   6   8    7.60    0.71
  -1  -6  -8    8.16    0.70
   1   6   8    8.20    0.66
  -1   6  -8    6.88    0.69
   1   6   8    7.04    0.64
  -1  -6  -9    2.09    0.36
   1   6   9    1.81    0.30
  -1   6  -9    1.88    0.37
   1   6   9    2.39    0.39
   1   6  10    4.98    0.52
  -1  -6 -10    5.69    0.55
   1   6  10    4.48    0.42
  -1   6 -10    4.81    0.54
   1   6  10    5.89    0.55
   1   6  11   78.80    2.31
  -1   6 -11   80.95    2.38
   1   6  11   86.22    2.31
  -1  -6 -11   84.05    2.31
  -1   6 -12    0.48    0.16
  -1   6 -12    0.46    0.15
   1   6  12    0.44    0.15
  -1  -6 -12    0.55    0.16
   1  -7 -13    0.47    0.11
   1  -7 -12    1.18    0.20
   1   7 -12    1.10    0.22
   1   7 -12    0.90    0.19
  -1   7  12    1.47    0.23
  -1   7  11   24.21    1.10
   1  -7 -11   23.90    1.07
  -1   7  11   22.89    0.92
   1   7 -11   24.21    1.11
   1   7 -11   24.95    1.19
  -1   7  11   23.80    1.03
  -1   7  10    4.91    0.52
   1  -7 -10    4.40    0.49
  -1   7  10    3.67    0.41
   1   7 -10    3.27    0.48
   1   7 -10    3.64    0.47
  -1   7  10    4.53    0.46
  -1   7   9   37.83    1.52
  -1   7   9   35.82    1.58
   1  -7  -9   34.30    1.49
  -1   7   9   37.02    1.46
   1   7  -9   37.89    1.62
  -1   7   9   35.70    1.44
  -1   7   8   13.41    0.87
  -1   7   8   13.79    0.95
   1  -7  -8   11.83    0.84
  -1   7   8   15.15    0.90
   1   7  -8   11.66    0.78
  -1   7   8   11.59    0.78
   1   7  -8   12.00    0.88
  -1   7   7    7.04    0.59
   1   7  -7    7.12    0.64
  -1   7   7    7.80    0.71
   1   7  -7    7.24    0.67
   1   7  -7    7.30    0.94
  -1   7   7    9.03    1.11
  -1   7   7    7.34    0.63
   1  -7  -7    7.38    0.96
  -1  -7   7    6.13    0.90
   1  -7  -7    7.34    0.64
   1  -7  -6   23.15    1.16
  -1   7   6   25.03    1.84
   1   7  -6   22.79    1.06
   1   7  -6   22.36    1.16
   1   7  -6   22.65    1.64
   1  -7  -6   21.69    0.97
  -1   7   6   23.87    1.25
   1   7  -6   26.34    1.30
  -1   7   6   26.35    1.22
  -1   7   6   26.68    1.14
  -1  -7   6   27.01    1.86
   1  -7  -6   23.58    1.66
   1   7  -5  152.74    3.73
   1  -7  -5  140.55    4.66
  -1  -7   5  152.36    4.99
   1   7  -5  163.56    4.93
  -1   7   5  159.74    4.02
  -1   7   5  150.57    3.68
   1   7  -5  147.11    3.71
   1   7  -5  158.31    4.06
  -1   7   5  155.14    5.05
  -1   7   5  151.18    3.58
   1   7  -4    2.30    0.39
   1   7  -4    2.72    0.55
  -1   7   4    3.46    0.64
  -1  -7   4    2.65    0.56
   1  -7  -4    2.30    0.49
   1   7  -4    2.25    0.40
  -1   7   4    2.41    0.34
  -1   7   4    2.65    0.35
   1   7  -4    3.49    0.41
   1   7  -4    2.38    0.35
  -1   7   4    3.31    0.44
   1  -7  -3   13.85    1.17
  -1  -7   3   20.67    1.47
  -1   7   3   13.90    0.82
   1   7  -3   12.78    0.81
   1   7  -3   14.91    1.24
  -1   7   3   14.06    1.25
  -1   7   3   19.51    1.02
   1   7  -3   12.47    0.87
  -1   7   3   12.41    0.76
   1   7  -3   13.33    0.90
  -1   7   2    4.81    0.71
   1   7  -2    5.23    0.74
  -1  -7   2    5.43    0.75
   1  -7  -2    5.55    0.73
   1   7  -2    4.67    0.48
  -1   7   2    5.92    0.52
  -1   7   2    6.30    0.57
   1   7  -1   14.09    0.88
  -1   7   1   13.71    0.86
  -1  -7   1   11.82    1.08
   1  -7  -1   11.79    1.07
  -1   7   1   12.81    1.15
   1   7  -1   14.20    1.19
   1   7  -1   13.66    0.88
  -1   7   1   12.15    0.76
   1   7   0   46.08    2.27
  -1   7   0   46.91    2.27
   1  -7   0   46.16    2.24
  -1  -7   0   43.28    2.16
  -1   7   0   47.96    1.74
   1   7   0   46.19    1.73
   1   7   0   44.46    1.63
  -1   7  -1  113.50    3.82
   1   7   1  108.93    3.87
   1  -7   1  114.36    3.88
  -1  -7  -1  114.35    3.77
   1   7   1  110.74    2.98
  -1   7  -1  107.24    2.92
   1   7   1  114.84    3.09
  -1  -7  -2    0.83    0.31
   1  -7   2    0.46    0.28
   1   7   2    0.34    0.16
   1   7   2    0.35    0.16
   1   7   2    1.15    0.24
   1   7   2    0.13    0.12
  -1   7  -2    0.42    0.16
  -1   7  -2    0.36    0.22
   1   7   2    0.24    0.20
   1   7   3    0.16    0.13
  -1   7  -3    0.25    0.14
   1   7   3    0.20    0.15
   1   7   3    0.41    0.25
  -1   7  -3    0.22    0.23
  -1  -7  -3    0.71    0.29
   1  -7   3    0.41    0.26
   1   7   3    0.12    0.12
   1   7   3    0.20    0.15
   1   7   3    0.09    0.09
   1   7   4    4.28    0.46
  -1  -7  -4    4.79    0.73
   1  -7   4    4.70    0.77
   1   7   4    4.63    0.55
   1   7   4    5.36    0.50
  -1   7  -4    4.86    0.47
   1   7   4    5.08    0.47
  -1   7  -4    5.21    0.76
   1   7   4    4.35    0.74
   1   7   5   16.24    0.93
  -1  -7  -5   17.71    1.42
   1  -7   5   14.73    1.40
   1   7   5   15.41    0.89
   1   7   5   17.03    1.05
   1   7   5   15.85    1.45
  -1  -7  -5   16.91    0.96
   1   7   5   17.10    0.99
  -1   7  -5   15.11    1.35
  -1  -7  -6    7.82    0.97
   1  -7   6    9.02    1.12
   1   7   6    8.70    0.71
  -1   7  -6    9.09    1.04
   1   7   6    9.52    0.79
   1   7   6    9.91    0.72
  -1  -7  -6   10.71    0.78
   1   7   6    9.57    1.13
   1   7   6    9.52    0.74
  -1  -7  -7   32.66    1.44
   1   7   7   29.87    1.48
   1   7   7   32.31    1.40
   1   7   7   34.09    1.45
   1   7   8    2.32    0.40
   1   7   8    1.99    0.34
  -1  -7  -8    2.35    0.38
  -1   7  -8    1.77    0.33
   1   7   8    2.29    0.35
   1   7   9    0.77    0.25
   1   7   9    0.64    0.21
  -1  -7  -9    0.59    0.22
  -1   7  -9    0.42    0.19
   1   7   9    0.58    0.19
   1   7  10    0.83    0.22
   1   7  10    1.04    0.24
  -1   7 -10    1.31    0.25
   1   7  10    1.34    0.22
  -1  -7 -10    1.28    0.26
  -1  -7 -11  107.82    2.52
  -1   7 -11   96.01    2.35
  -1   7 -11  107.08    2.70
   1   7  11   98.43    2.51
  -1  -7 -12    4.78    0.30
   1   7  12    5.16    0.32
   1   8 -12    8.34    0.44
  -1   8  12    8.52    0.41
  -1   8  11    0.42    0.15
  -1   8  11    1.07    0.19
   1  -8 -11    0.68    0.17
   1   8 -11    0.65    0.20
  -1   8  11    0.68    0.14
   1  -8 -10   13.95    0.78
  -1   8  10   14.12    0.82
  -1   8  10   14.00    0.74
  -1   8  10   13.64    0.72
  -1   8   9  138.89    3.48
  -1   8   9  134.44    3.57
  -1   8   9  141.53    3.38
   1  -8  -9  137.96    3.48
   1   8  -9  131.59    3.35
   1   8  -9  141.05    3.78
  -1   8   9  140.64    3.45
  -1   8   8    2.69    0.41
  -1   8   8    2.39    0.35
   1  -8  -8    1.90    0.34
   1   8  -8    1.84    0.31
   1   8  -8    2.60    0.45
  -1   8   8    1.99    0.34
  -1   8   7   20.55    1.10
  -1   8   7   23.96    1.26
  -1   8   7   22.30    1.05
   1   8  -7   22.16    1.18
   1  -8  -7   21.41    1.12
  -1   8   7   23.21    1.17
   1   8  -7   23.52    1.35
   1  -8  -6    0.47    0.16
   1   8  -6    0.49    0.17
   1   8  -6    0.76    0.21
   1   8  -6    0.31    0.22
  -1   8   6    0.71    0.23
  -1   8   6    0.23    0.18
   1  -8  -6    0.50    0.19
   1   8  -6    0.49    0.22
  -1   8   6    0.53    0.18
  -1   8   5  111.25    3.11
   1  -8  -5  108.93    3.08
   1   8  -5  112.45    3.07
   1   8  -5  115.34    3.45
   1   8  -5  121.40    4.27
   1  -8  -5  112.30    2.96
  -1   8   5  117.80    3.33
  -1   8   5  107.98    4.23
  -1   8   5  113.75    3.03
   1   8  -5  111.63    3.07
   1  -8  -5  107.50    4.00
  -1   8   5  109.50    3.07
  -1  -8   5  117.55    4.28
   1   8  -5  120.36    3.40
   1   8  -4   22.03    1.27
  -1   8   4   21.89    1.11
   1   8  -4   20.98    1.10
   1   8  -4   21.75    1.24
   1   8  -4   22.20    1.65
  -1   8   4   22.04    1.72
  -1   8   4   22.15    1.12
   1   8  -4   23.43    1.17
  -1  -8   4   21.75    1.68
   1  -8  -4   17.63    1.46
  -1   8   4   23.75    1.25
  -1   8   3  570.00   11.47
   1   8  -3  547.27   11.85
   1   8  -3  565.20   11.58
   1   8  -3  592.06   11.79
   1   8  -3  580.06   13.10
  -1   8   3  617.20   11.86
  -1   8   3  581.36   11.57
  -1   8   3  585.17   13.31
  -1  -8   3  597.98   13.21
   1  -8  -3  563.46   12.89
  -1   8   3  597.89   11.64
   1   8  -3  583.30   11.66
   1   8  -2    6.16    0.58
  -1   8   2    5.52    0.51
  -1   8   2    5.94    0.59
  -1   8   2    6.29    0.63
  -1  -8   2    5.76    0.83
   1  -8  -2    5.76    0.81
   1   8  -2    6.37    0.66
  -1   8   2    6.23    0.59
   1   8  -2    6.04    0.60
  -1   8   2    6.00    0.87
   1   8  -2    5.55    0.82
  -1   8   1  158.92    3.85
  -1   8   1  163.63    4.28
  -1  -8   1  166.38    5.15
  -1   8   1  163.86    4.00
   1  -8  -1  160.24    5.11
   1   8  -1  168.99    4.35
  -1   8   1  168.45    4.16
  -1   8   1  168.39    5.30
   1   8  -1  169.74    5.29
   1   8   0    5.44    0.50
   1   8   0    6.06    0.62
  -1  -8   0    6.01    0.82
  -1   8   0    5.98    0.53
   1  -8   0    4.85    0.75
   1   8   0    5.74    0.60
   1   8   0    5.33    0.56
  -1   8   0    5.03    0.78
   1   8   0    6.07    0.87
   1   8   1  131.80    3.41
   1   8   1  141.93    3.73
  -1  -8  -1  142.83    4.54
   1  -8   1  135.46    4.59
   1   8   1  132.13    3.63
  -1   8  -1  130.27    3.51
   1   8   1  132.94    3.55
   1   8   1  132.71    4.62
  -1   8  -1  137.16    4.60
   1   8   2   23.43    1.74
   1   8   2   22.22    1.02
   1  -8   2   22.22    1.70
  -1  -8  -2   20.97    1.56
   1   8   2   22.51    1.12
   1   8   2   23.73    1.26
   1   8   2   24.39    1.22
  -1   8  -2   23.81    1.71
  -1   8  -2   23.40    1.17
   1   8   2   25.09    1.23
   1   8   3  188.52    5.86
   1   8   3  191.84    4.68
   1   8   3  179.15    4.27
   1  -8   3  180.50    5.75
   1   8   3  190.20    4.51
   1   8   3  180.11    4.34
   1   8   3  184.64    4.46
  -1   8  -3  190.55    4.47
  -1   8  -3  191.18    5.71
   1   8   4   27.47    1.95
  -1   8  -4   25.10    1.11
   1  -8   4   25.60    1.88
  -1  -8  -4   25.45    1.76
   1   8   4   25.71    1.19
   1   8   4   25.28    1.12
   1   8   4   27.65    1.39
   1   8   4   24.89    1.25
  -1  -8  -4   27.57    1.27
   1   8   4   25.63    1.21
  -1   8  -4   25.58    1.18
  -1   8  -4   28.59    1.89
   1   8   5  647.22   12.69
   1   8   5  626.27   12.32
  -1  -8  -5  613.94   12.37
   1   8   5  616.69   12.19
   1   8   6    0.67    0.24
   1   8   6    0.55    0.24
   1   8   6    1.03    0.29
  -1  -8  -6    0.79    0.26
   1   8   6    0.65    0.23
  -1   8  -7    3.06    0.43
   1   8   7    3.20    0.43
   1   8   7    3.45    0.42
  -1  -8  -7    2.78    0.41
   1   8   7    3.42    0.47
   1   8   8    4.22    0.46
   1   8   8    4.22    0.45
  -1  -8  -8    3.31    0.42
   1   8   8    4.26    0.48
   1   8   9  188.57    4.48
   1   8   9  197.82    4.39
   1   8   9  193.63    4.33
  -1  -8  -9  200.93    4.43
  -1   8  -9  200.85    4.74
   1   8  10    0.45    0.15
   1   8  10    0.44    0.15
  -1  -8 -10    0.43    0.15
   1   8  10    0.48    0.13
  -1   8 -10    0.45    0.18
  -1  -8 -11   24.21    0.78
   1   8  11   23.56    0.78
   1  -9 -11   29.50    0.88
   1  -9 -10   15.55    0.72
  -1   9  10   16.40    0.69
   1   9 -10   16.01    0.79
  -1   9   9   44.19    1.44
  -1   9   9   44.02    1.52
   1  -9  -9   41.54    1.43
   1   9  -9   41.50    1.55
   1   9  -8    2.54    0.39
  -1   9   8    2.85    0.37
  -1   9   8    2.72    0.36
   1  -9  -8    2.61    0.36
  -1   9   8    2.74    0.39
   1   9  -7  185.33    4.57
  -1   9   7  179.07    4.23
  -1   9   7  179.43    4.43
  -1   9   7  178.19    4.28
   1  -9  -7  176.47    4.24
   1   9  -7  180.51    4.32
   1   9  -6   40.61    1.71
  -1   9   6   37.61    1.49
  -1   9   6   38.62    1.64
  -1   9   6   36.06    1.50
   1  -9  -6   37.01    1.50
   1   9  -6   38.89    1.63
  -1   9   6   36.54    1.37
   1  -9  -5    1.04    0.26
  -1   9   5    0.82    0.23
   1   9  -5    1.11    0.27
   1   9  -5    1.16    0.27
   1   9  -5    0.63    0.23
  -1   9   5    1.27    0.29
  -1   9   5    0.74    0.26
   1   9  -5    1.43    0.34
  -1   9   5    1.20    0.30
   1  -9  -5    0.53    0.19
   1   9  -4   15.27    0.99
  -1   9   4   15.81    0.91
   1  -9  -4   15.00    0.89
  -1   9   4   17.48    1.09
   1   9  -4   15.30    0.96
  -1   9   4   17.53    0.99
  -1   9   4   15.16    0.92
   1   9  -4   14.08    0.91
   1   9  -4   16.13    1.08
  -1   9   3  513.14   10.52
  -1   9   3  528.63   10.65
   1   9  -3  514.13   10.68
  -1   9   3  502.05   10.43
   1   9  -3  530.43   10.65
   1   9  -3  510.89   10.62
   1   9  -2    0.77    0.26
  -1   9   2    1.06    0.29
  -1   9   2    0.94    0.40
   1   9  -2    1.28    0.45
   1   9  -2    0.85    0.26
   1   9  -2    0.83    0.29
  -1   9   2    0.72    0.22
  -1   9   2    1.09    0.28
  -1  -9   2    0.35    0.27
   1  -9  -2    0.94    0.41
  -1   9   2    0.65    0.28
   1   9  -2    0.94    0.25
   1   9  -1    0.37    0.23
  -1   9   1    0.46    0.28
   1  -9  -1    0.44    0.28
  -1  -9   1    0.70    0.32
  -1   9   1    0.56    0.18
   1   9  -1    0.34    0.20
  -1   9   1    0.91    0.27
  -1   9   1    0.99    0.27
  -1   9   0    0.46    0.29
   1   9   0    0.28    0.24
   1   9   0    0.39    0.22
  -1   9   0    0.14    0.17
   1   9   0    0.28    0.20
   1   9   0    0.29    0.17
  -1  -9   0    0.09    0.20
   1  -9   0    0.09    0.18
   1   9   1   98.52    2.97
   1  -9   1   83.37    3.56
  -1  -9  -1   84.83    3.50
   1   9   1   90.93    2.85
   1   9   1   92.82    2.82
  -1   9  -1   90.74    2.77
   1   9   1   90.85    2.62
  -1   9  -1   93.05    3.00
  -1   9  -1   92.38    3.73
   1   9   1   88.18    3.70
   1   9   2   71.98    2.15
   1   9   2   76.70    2.43
  -1   9  -2   79.06    2.73
   1   9   2   76.74    2.40
  -1   9  -2   78.90    2.48
   1   9   2   80.48    2.52
  -1   9  -3    3.80    0.46
   1   9   3    4.19    0.43
   1   9   3    3.03    0.48
  -1   9  -3    2.45    0.37
   1   9   3    3.39    0.42
   1   9   3    2.93    0.41
   1   9   3    2.51    0.39
   1   9   4   15.89    0.98
  -1   9  -4   17.16    1.12
   1   9   4   16.40    0.90
   1   9   4   19.49    1.13
   1  -9   4   16.92    0.91
  -1   9  -4   17.15    1.04
   1   9   4   17.12    0.93
  -1   9  -4   15.53    0.84
   1   9   4   17.38    0.96
  -1   9  -4   16.21    0.92
  -1  -9  -4   16.79    0.98
   1   9   5   82.25    2.39
   1   9   5   90.97    2.77
   1   9   5   89.86    2.53
  -1   9  -5   89.97    2.76
  -1   9  -5   92.61    2.85
  -1  -9  -5   87.95    2.59
  -1   9  -6    3.54    0.47
   1   9   6    3.58    0.45
  -1   9  -6    4.13    0.49
   1   9   6    4.46    0.51
  -1  -9  -6    3.99    0.45
  -1   9  -7   27.73    1.30
   1   9   7   29.23    1.24
   1   9   7   26.92    1.25
  -1  -9  -7   29.07    1.20
  -1   9  -8   16.05    0.89
  -1  -9  -8   15.34    0.80
   1   9   8   16.48    0.83
   1   9   8   16.28    0.86
  -1   9  -9  157.28    3.44
   1   9   9  159.83    3.27
  -1  -9  -9  158.03    3.31
  -1  -9 -10   44.71    1.11
  -1   9 -10   35.92    1.12
   1 -10  -9    3.27    0.29
  -1  10   9    3.13    0.28
   1  10  -9    2.95    0.29
   1 -10  -8    1.68    0.24
  -1  10   8    1.68    0.25
  -1  10   8    1.71    0.26
   1  10  -8    1.72    0.26
   1  10  -7    0.09    0.14
  -1  10   7    0.02    0.12
   1 -10  -7   -0.16    0.12
   1  10  -6    0.26    0.15
   1  10  -6    0.23    0.16
  -1  10   6    0.19    0.14
  -1  10   6    0.39    0.17
   1  10  -6    0.14    0.14
   1 -10  -6    0.24    0.15
  -1  10   6    0.55    0.21
   1  10  -5   17.98    0.91
   1  10  -5   17.45    0.90
   1  10  -5   19.54    1.01
   1 -10  -5   17.59    0.94
  -1  10   5   21.10    1.11
  -1  10   5   18.71    0.92
   1  10  -5   19.30    1.07
  -1  10   5   18.11    0.91
  -1  10   5   17.98    0.94
   1  10  -4   24.37    1.17
  -1  10   4   25.57    1.18
   1  10  -4   26.11    1.32
  -1  10   4   28.21    1.34
   1  10  -4   24.64    1.16
   1  10  -4   25.39    1.17
   1  10  -4   26.15    1.18
  -1  10   4   24.45    1.09
   1 -10  -4   24.16    1.11
   1 -10  -4   24.11    1.14
  -1  10   4   25.41    1.14
  -1  10   3   25.53    1.15
  -1  10   3   26.76    1.15
  -1  10   3   27.42    1.20
   1  10  -3   26.50    1.17
   1 -10  -3   27.55    1.24
   1  10  -3   28.31    1.29
  -1  10   3   28.95    1.31
   1  10  -3   26.60    1.29
   1  10  -2   35.02    1.51
  -1  10   2   37.06    1.35
  -1  10   2   34.37    1.33
  -1  10   2   33.85    1.47
   1  10  -2   38.15    1.67
  -1  10   2   38.30    1.56
   1  10  -2   33.57    1.51
   1 -10  -2   35.82    1.49
  -1  10   1    3.35    0.45
  -1  10   1    2.89    0.43
   1  10  -1    2.67    0.43
   1  10   0   26.17    1.28
   1  10   0   27.38    1.33
   1  10   0   24.76    1.25
  -1  10   0   26.20    1.36
   1  10   0   27.42    1.37
   1  10   1   30.59    1.28
   1  10   1   33.27    1.43
   1 -10   1   32.68    1.40
   1  10   1   34.43    1.51
  -1  10  -1   32.97    1.46
  -1  10  -1   34.41    1.58
   1  10   2    4.35    0.46
  -1  10  -2    5.03    0.59
   1  10   2    4.43    0.48
  -1  10  -2    5.05    0.50
   1  10   2    4.77    0.53
  -1  10  -2    4.43    0.50
   1 -10   2    4.48    0.49
   1  10   3   56.82    2.02
  -1 -10  -3   50.83    1.78
   1  10   3   53.50    1.83
   1  10   3   55.29    1.75
   1  10   3   53.11    1.80
  -1  10  -3   52.84    1.73
   1  10   3   52.99    1.85
  -1  10  -3   51.12    1.80
   1 -10   3   51.15    1.75
   1 -10   4    1.68    0.26
   1  10   4    1.51    0.28
  -1 -10  -4    1.57    0.31
  -1  10  -4    2.01    0.30
   1  10   4    1.50    0.26
   1  10   4    1.99    0.33
  -1  10  -4    2.25    0.39
   1  10   4    1.87    0.30
   1  10   4    2.45    0.38
   1  10   5   87.20    2.27
  -1 -10  -5   84.23    2.37
   1  10   5   93.33    2.64
  -1  10  -5   83.36    2.36
   1  10   5   86.38    2.46
  -1  10  -5   83.69    2.55
  -1  10  -6   24.51    1.05
  -1  10  -6   23.06    1.07
  -1 -10  -6   25.61    1.05
   1  10   7   14.07    0.72
  -1 -10  -7   14.21    0.70
  -1  10  -7   12.70    0.67
   1  10   7   14.23    0.76
   1  10   8    0.10    0.07
  -1  10  -8    0.20    0.10
  -1 -10  -8    0.07    0.08
   1  10   8    0.16    0.10
   1 -11  -8    0.18    0.07
   1  11  -7    0.66    0.13
   1 -11  -7    0.41    0.13
  -1  11   7    0.65    0.15
   1 -11  -6    0.14    0.10
  -1  11   6    0.06    0.09
   1  11  -6    0.21    0.10
  -1  11   6    0.05    0.08
   1 -11  -5   38.94    1.31
  -1  11   5   39.78    1.29
  -1  11   5   41.40    1.25
  -1  11   5   35.30    1.14
   1  11  -5   39.63    1.32
   1  11  -5   38.32    1.21
   1  11  -4    7.91    0.49
   1 -11  -4    9.34    0.60
   1  11  -4    8.53    0.61
   1  11  -4    9.42    0.60
   1  11  -4    8.73    0.57
   1 -11  -4    9.25    0.56
  -1 -11   4    9.17    0.57
   1  11  -4    8.98    0.59
  -1  11   4    9.84    0.61
  -1  11   3    3.12    0.33
  -1  11   3    3.35    0.39
   1  11  -3    3.73    0.41
   1 -11  -3    2.99    0.35
   1  11  -3    3.20    0.37
   1  11  -3    3.74    0.40
   1 -11  -3    3.12    0.36
   1  11  -2    1.33    0.27
   1  11  -2    1.14    0.26
  -1  11   2    1.67    0.27
   1  11  -2    1.58    0.29
  -1  11   2    1.96    0.32
   1 -11  -2    1.18    0.24
   1  11  -2    1.65    0.30
  -1  11   1    0.67    0.21
   1  11  -1    0.83    0.23
  -1  11   1    0.80    0.22
  -1  11   0    9.17    0.69
   1  11   0    9.83    0.68
   1 -11   0    8.25    0.62
   1  11   0    7.79    0.64
   1  11   0    8.59    0.64
   1  11   0    8.12    0.63
   1  11   1    0.22    0.15
   1  11   1    0.07    0.12
   1  11   1    0.18    0.15
  -1  11  -1    0.07    0.14
  -1  11  -1    0.17    0.14
   1  11   1    0.13    0.14
   1 -11   1    0.21    0.14
  -1  11  -1    0.16    0.16
   1  11   2   55.89    1.77
   1  11   2   55.50    1.73
  -1  11  -2   48.79    1.61
  -1  11  -2   55.50    1.88
   1  11   2   51.47    1.63
  -1  11  -2   53.64    1.74
   1  11   2   54.64    1.77
  -1 -11  -2   53.18    1.68
   1 -11   2   52.97    1.69
   1  11   3    5.55    0.47
   1  11   3    4.46    0.40
   1  11   3    4.81    0.38
  -1 -11  -3    5.09    0.41
   1 -11   3    5.04    0.42
  -1 -11  -3    5.19    0.45
  -1  11  -3    5.56    0.46
   1  11   3    5.18    0.45
  -1  11  -3    5.03    0.50
  -1  11  -4   33.53    1.31
  -1 -11  -4   35.18    1.21
   1  11   4   33.87    1.14
   1  11   4   35.80    1.23
   1  11   4   32.57    1.07
   1  11   4   36.09    1.18
  -1  11  -5    2.59    0.31
   1  11   5    2.74    0.24
  -1 -11  -5    3.20    0.31
   1  11   5    3.49    0.33
  -1 -11  -6    1.78    0.21
   1  11   6    1.54    0.21
  -1 -11  -7    2.06    0.18
   1 -12  -5    4.21    0.27
  -1  12   5    3.19    0.23
  -1  12   4    2.87    0.22
  -1  12   4    3.85    0.30
   1 -12  -4    3.89    0.29
   1  12  -4    3.11    0.27
  -1  12   4    3.32    0.26
  -1  12   3    1.33    0.19
   1  12  -3    1.16    0.18
  -1  12   3    1.20    0.19
   1 -12  -3    1.13    0.18
  -1  12   3    1.07    0.18
   1  12  -3    1.51    0.20
  -1  12   2    3.94    0.34
   1  12  -2    4.09    0.35
   1  12  -2    4.05    0.35
   1 -12  -2    4.60    0.36
   1  12  -2    4.51    0.38
  -1  12   2    4.19    0.30
   1  12  -2    4.44    0.38
  -1  12   2    5.23    0.40
  -1  12   1   13.29    0.63
   1  12  -1   14.13    0.69
  -1 -12   1   12.71    0.64
  -1  12   1   14.52    0.69
  -1  12   1   14.19    0.68
   1  12  -1   15.90    0.72
   1 -12  -1   13.47    0.64
  -1  12   1   14.18    0.70
   1  12   0    0.61    0.17
   1  12   0    0.82    0.17
  -1  12   0    0.70    0.17
   1  12   0    0.59    0.16
   1  12   0    0.56    0.17
  -1  12   0    0.57    0.15
  -1 -12   0    0.84    0.17
   1 -12   0    0.78    0.17
   1  12   1   39.16    1.24
   1  12   1   37.34    1.20
  -1  12  -1   35.39    1.19
  -1  12  -1   38.60    1.24
   1  12   1   39.53    1.17
  -1 -12  -1   38.50    1.17
  -1  12  -1   36.46    1.21
   1  12   1   41.17    1.28
   1  12   2   26.38    0.92
   1  12   2   25.79    0.88
  -1  12  -2   23.48    0.85
  -1  12  -2   24.83    0.92
   1  12   2   23.16    0.77
  -1 -12  -2   24.61    0.87
  -1  12  -2   24.18    0.87
   1  12   2   27.10    0.93
   1  12   3  215.21    4.18
   1  12   3  205.63    4.12
  -1 -12  -4    6.87    0.35
  -1  12  -4    5.16    0.32
   2   0 -15    0.05    0.13
   2   0 -14    0.58    0.23
  -2   0  14    0.53    0.18
   2   0 -14    0.32    0.18
   2   0 -14    0.57    0.20
   2   0 -13    0.03    0.15
   2   0 -13    0.03    0.11
   2   0 -13    0.04    0.13
  -2   0  13    0.07    0.13
   2   0 -13    0.13    0.17
   2   0 -13   -0.04    0.14
   2   0 -12   23.24    1.30
   2   0 -12   21.55    1.23
   2   0 -12   20.95    1.04
   2   0 -12   19.19    1.02
  -2   0  12   20.62    1.10
   2   0 -12   22.82    1.21
  -2   0  11   -0.08    0.16
   2   0 -11    0.06    0.14
   2   0 -11    0.46    0.19
   2   0 -11    0.08    0.16
  -2   0  11    0.11    0.14
   2   0 -11    0.24    0.20
   2   0 -11    0.05    0.16
  -2   0  10  207.78    5.89
   2   0 -10  215.41    5.23
   2   0 -10  227.30    5.28
   2   0 -10  214.46    4.93
   2   0 -10  207.58    4.78
  -2   0  10  217.12    4.95
   2   0 -10  215.52    5.05
   2   0  -9   -0.03    0.09
  -2   0   9    0.06    0.14
   2   0  -9    0.04    0.12
  -2   0   8    1.59    0.36
   2   0  -8    1.74    0.29
  -2   0   7    0.04    0.10
   2   0  -7    0.05    0.09
  -2   0   6  193.25    4.48
   2   0  -6  192.77    3.84
  -2   0   5    0.02    0.08
   2   0  -5    0.04    0.05
  -2   0   4  171.19    3.68
   2   0  -4  174.22    3.59
  -2   0   3    0.03    0.05
   2   0  -3    0.02    0.04
  -2   0   2  274.44    5.03
   2   0  -2  272.37    5.38
   2   0  -1    0.18    0.08
   2   0   0 1214.52   21.61
   2   0   0 1211.23   22.00
   2   0   1    0.06    0.05
   2   0   1    0.10    0.07
   2   0   2 4678.24   82.25
   2   0   2 4576.74   82.12
   2   0   3    0.29    0.12
   2   0   3    0.22    0.07
   2   0   4  439.51    8.78
   2   0   4  426.16    8.00
  -2   0  -5    0.04    0.10
   2   0   5    0.04    0.12
  -2   0  -6 3558.99   63.72
   2   0   6 3542.46   64.65
  -2   0  -7    0.03    0.14
   2   0   7    0.19    0.19
  -2   0  -8    0.57    0.22
   2   0   8    0.65    0.28
   2   0   8    1.02    0.24
  -2   0  -8    0.64    0.22
   2   0   9    0.40    0.27
  -2   0  -9    0.17    0.18
   2   0   9    0.11    0.15
  -2   0  -9    0.04    0.17
  -2   0 -10  182.51    4.67
   2   0  10  179.84    4.45
  -2   0 -10  187.66    4.60
  -2   0 -11    0.13    0.16
   2   0  11    0.04    0.13
  -2   0 -11   -0.08    0.16
  -2   0 -12   89.97    2.57
   2   0  12   82.11    2.38
   2   0  12   86.91    2.41
  -2   0 -12   87.77    2.46
  -2   0 -13   -0.03    0.10
   2   0  13    0.04    0.11
  -2   0 -13   -0.03    0.12
   2   1 -15    0.75    0.19
   2  -1 -15    0.92    0.21
  -2  -1  15    0.50    0.13
   2  -1 -14    0.59    0.20
  -2  -1  14    0.98    0.23
   2   1 -14    0.53    0.20
  -2   1  14    0.47    0.17
   2  -1 -14    0.53    0.18
   2   1 -14    0.33    0.17
   2   1 -14    0.62    0.25
   2   1 -13    0.79    0.27
   2  -1 -13    0.35    0.22
  -2  -1  13    0.56    0.22
  -2   1  13    0.29    0.17
   2   1 -13    0.53    0.20
   2  -1 -13    0.50    0.19
   2   1 -13    0.47    0.23
   2  -1 -13    0.82    0.25
   2   1 -13    0.71    0.26
   2   1 -13    0.44    0.16
   2   1 -13    0.51    0.25
   2  -1 -13    0.43    0.17
  -2  -1  12    0.45    0.20
   2   1 -12    0.24    0.17
   2  -1 -12    0.14    0.15
  -2   1  12    0.27    0.20
  -2   1  12    0.32    0.15
   2   1 -12    0.13    0.15
   2  -1 -12    0.32    0.18
   2  -1 -12    0.37    0.19
   2   1 -12    0.61    0.25
   2  -1 -12    0.64    0.24
   2   1 -12    0.30    0.21
   2  -1 -12    0.35    0.18
   2   1 -12    0.19    0.15
  -2  -1  11    6.01    0.83
  -2   1  11    7.40    0.92
   2   1 -11    5.65    0.64
   2  -1 -11    6.52    0.68
  -2   1  11    6.93    0.56
   2   1 -11    7.05    0.58
   2  -1 -11    6.93    0.58
   2  -1 -11    6.86    0.61
   2   1 -11    7.05    0.59
  -2   1  11    7.74    0.66
   2  -1 -11    6.64    0.65
   2   1 -11    7.61    0.76
   2   1 -11    7.79    0.70
   2  -1 -11    6.90    0.65
   2   1 -10  109.10    3.33
   2  -1 -10  111.34    3.15
   2  -1 -10  109.58    2.88
   2   1 -10  111.40    2.90
   2   1 -10  111.97    3.00
  -2  -1  10  110.15    3.82
  -2   1  10  107.98    3.84
  -2   1  10  113.18    3.06
   2   1 -10  112.60    3.15
   2  -1 -10  111.97    3.12
   2   1 -10  114.30    3.29
   2  -1 -10  118.78    3.32
  -2  -1   9   59.41    2.43
  -2   1   9   55.29    2.41
  -2   1   9   58.63    1.86
   2  -1  -9   53.29    1.70
   2   1  -9   56.04    1.74
   2   1  -9   58.49    2.01
   2  -1  -9   62.03    2.06
  -2   1   8    0.91    0.29
  -2  -1   8    0.36    0.18
  -2   1   8    0.46    0.16
   2   1  -8    0.80    0.21
  -2   1   7   14.23    0.70
  -2  -1   7   16.09    1.00
  -2   1   7   15.09    0.99
   2  -1  -7   15.41    0.80
   2   1  -7   16.03    0.81
  -2   1   6  209.52    4.74
  -2  -1   6  203.86    4.72
   2   1  -6  194.71    4.03
   2  -1  -6  205.43    4.09
  -2  -1   5  147.09    3.45
  -2   1   5  146.58    3.43
   2   1  -5  144.51    3.10
   2  -1  -5  142.55    3.12
  -2   1   4    0.34    0.12
  -2  -1   4    0.23    0.10
   2  -1  -4    0.29    0.09
   2   1  -4    0.67    0.14
   2  -1  -4    0.55    0.14
  -2   1   3  400.87    7.54
   2   1  -3  386.78    7.50
   2   1  -3  400.23    7.63
   2  -1  -3  403.21    7.65
   2  -1  -3  398.13    7.53
  -2   1   2   15.17    0.52
   2   1  -2   14.69    0.64
   2   1  -2   15.33    0.50
   2  -1  -2   15.07    0.65
   2  -1  -2   14.45    0.49
   2   1  -1  225.08    4.28
  -2   1   1  232.90    4.30
   2  -1  -1  230.43    4.66
   2   1  -1  232.10    4.64
   2  -1  -1  236.60    4.32
  -2  -1   1  221.22    4.28
  -2   1   0  171.23    3.38
   2   1   0  175.01    3.66
   2  -1   0  173.75    3.65
   2   1   0  166.28    3.41
  -2  -1  -1  104.37    2.25
  -2   1  -1   98.06    2.22
   2   1   1  103.44    2.35
   2  -1   1   97.52    2.32
   2   1   1  102.09    2.27
  -2  -1  -2  474.17    8.90
   2   1   2  447.47    8.85
   2  -1   2  467.32    8.89
   2  -1   2  454.67    8.73
   2   1   2  462.58    8.74
   2  -1   3    8.19    0.57
   2   1   3    7.22    0.53
   2   1   3    7.37    0.42
   2  -1   3    6.80    0.40
   2  -1   4  107.25    2.94
   2   1   4  111.92    2.97
   2  -1   4  107.03    2.34
   2   1   4  105.71    2.38
   2  -1   5   43.10    1.75
   2   1   5   42.06    1.75
  -2  -1  -5   44.41    1.36
  -2   1  -5   43.72    1.36
   2   1   5   41.17    1.32
  -2  -1  -6    0.13    0.14
   2  -1   6    0.05    0.14
   2   1   6    0.05    0.15
   2   1   6    0.18    0.12
   2   1   7   77.23    2.95
   2  -1   7   78.26    2.92
   2   1   7   82.49    2.33
  -2  -1  -7   79.04    2.34
  -2   1  -7   77.29    2.33
   2   1   8   84.67    2.39
   2  -1   8   86.36    3.25
   2   1   8   83.15    3.25
  -2   1  -8   83.44    2.57
  -2  -1  -8   82.13    2.53
   2   1   8   83.06    2.49
  -2  -1  -8   85.51    2.57
  -2   1  -8   87.27    2.59
   2   1   9   10.01    0.69
   2  -1   9    8.92    1.00
   2   1   9    9.40    1.05
  -2  -1  -9    9.66    0.77
  -2   1  -9    9.52    0.77
   2  -1   9    8.94    0.70
   2   1   9   10.33    0.77
  -2  -1  -9    8.91    0.76
  -2   1  -9    9.68    0.79
  -2   1 -10    1.93    0.36
  -2  -1 -10    2.49    0.41
   2  -1  10    3.20    0.43
   2   1  10    2.08    0.36
  -2  -1 -10    2.42    0.42
  -2   1 -10    1.91    0.38
  -2   1 -11    0.38    0.20
  -2  -1 -11    0.04    0.14
  -2   1 -11    0.17    0.19
  -2  -1 -11    0.04    0.14
   2  -1  11    0.03    0.14
   2   1  11    0.51    0.22
  -2  -1 -12    1.64    0.29
  -2   1 -12    1.97    0.33
  -2  -1 -12    1.76    0.31
   2  -1  12    2.02    0.30
   2   1  12    1.58    0.28
   2  -1  12    2.15    0.33
   2   1  12    1.75    0.30
   2  -1  12    1.67    0.30
   2  -1  13    0.04    0.11
   2   1  13    0.02    0.09
   2   1  13    0.20    0.13
   2  -1  13    0.15    0.14
  -2   1 -13   -0.02    0.10
  -2   1 -13    0.03    0.12
   2  -2 -15    1.49    0.21
   2   2 -15    1.28    0.21
  -2  -2  14    0.48    0.15
  -2   2  14    0.48    0.14
   2   2 -14    0.55    0.21
   2  -2 -14    0.59    0.19
   2  -2 -14    0.28    0.15
  -2  -2  14    0.33    0.15
   2   2 -14    0.54    0.19
  -2   2  14    0.68    0.19
   2   2 -14    0.33    0.19
   2   2 -13   43.03    1.74
   2  -2 -13   44.07    1.74
  -2   2  13   45.16    1.50
   2   2 -13   46.28    1.87
   2  -2 -13   47.18    1.75
  -2  -2  13   46.69    1.68
  -2   2  13   45.12    1.68
   2  -2 -13   43.83    1.52
   2  -2 -13   46.31    1.55
   2   2 -13   44.51    1.54
   2   2 -13   43.23    1.79
   2  -2 -12   70.84    2.39
   2   2 -12   69.68    2.41
  -2   2  12   69.20    2.08
   2   2 -12   70.67    2.55
   2  -2 -12   73.43    2.36
   2   2 -12   63.36    2.25
  -2   2  12   65.42    2.23
  -2  -2  12   69.07    2.22
   2   2 -12   67.27    2.44
   2  -2 -12   65.79    2.06
   2   2 -12   65.34    2.07
   2  -2 -12   66.90    2.15
   2   2 -12   66.63    2.03
  -2  -2  11    8.13    0.96
   2   2 -11    6.19    0.65
  -2   2  11    7.06    0.93
   2  -2 -11    5.99    0.64
  -2   2  11    6.77    0.57
   2   2 -11    7.88    0.61
   2   2 -11    7.08    0.58
   2  -2 -11    6.61    0.55
  -2   2  11    6.51    0.61
   2   2 -11    7.46    0.78
   2  -2 -11    6.62    0.64
   2   2 -11    7.71    0.70
   2   2 -10    9.43    0.83
   2  -2 -10    7.94    0.68
   2   2 -10    8.82    0.72
   2   2 -10    9.05    0.76
   2  -2 -10    8.44    0.73
   2   2 -10    9.32    0.64
   2  -2 -10    8.50    0.61
   2   2 -10    8.03    0.62
  -2   2  10    8.88    0.69
  -2  -2  10    7.97    0.91
  -2   2  10    9.71    1.04
   2   2  -9    9.15    0.78
   2   2  -9    9.41    0.61
   2   2  -9    9.77    0.67
   2  -2  -9    9.53    0.61
   2   2  -9    9.16    0.69
   2  -2  -9    9.34    0.69
  -2   2   9   10.29    0.70
   2  -2  -9    9.89    0.75
   2   2  -9   10.63    0.77
  -2  -2   9    9.96    0.95
  -2   2   9   10.34    1.00
  -2   2   8    5.15    0.46
   2   2  -8    4.65    0.47
   2  -2  -8    5.96    0.53
  -2   2   8    4.98    0.64
  -2   2   7    1.39    0.22
  -2  -2   7    1.17    0.30
  -2   2   7    1.30    0.31
   2   2  -6  185.73    4.05
  -2   2   6  192.08    4.60
  -2  -2   6  187.09    4.55
   2  -2  -6  187.68    4.00
   2  -2  -6  183.42    4.59
  -2   2   5   11.66    0.74
   2   2  -5   11.93    0.61
   2  -2  -5   11.87    0.63
   2  -2  -5   11.34    0.72
  -2   2   4  365.18    7.31
   2   2  -4  375.55    7.28
   2   2  -4  352.73    7.13
   2  -2  -4  360.60    7.20
   2  -2  -4  361.30    7.27
  -2   2   3   47.79    1.42
   2   2  -3   47.21    1.38
   2   2  -3   44.40    1.39
   2  -2  -3   46.84    1.43
   2  -2  -3   48.08    1.39
  -2   2   2  427.36    8.13
   2   2  -2  431.57    8.11
   2  -2  -2  419.47    8.29
   2   2  -2  413.87    8.28
   2  -2  -2  436.15    8.14
  -2   2   1   38.78    1.12
   2   2  -1   35.47    1.09
   2  -2  -1   40.97    1.28
   2   2  -1   39.55    1.26
   2  -2  -1   39.18    1.13
  -2  -2   1   39.95    1.13
   2   2   0    5.83    0.38
  -2   2   0    5.87    0.37
   2   2   0    5.19    0.40
   2  -2   0    5.65    0.42
  -2  -2   0    6.43    0.39
   2   2   1  133.33    3.02
  -2   2  -1  136.16    2.97
   2  -2   1  138.75    3.05
   2   2   1  132.02    3.03
  -2   2  -2   66.47    1.83
   2   2   2   62.01    1.76
   2  -2   2   63.60    1.76
  -2  -2  -2   61.07    1.80
   2   2   2   65.60    1.89
   2   2   3   42.13    1.54
   2   2   3   41.64    1.33
   2  -2   3   41.00    1.30
  -2  -2  -3   44.67    1.54
   2  -2   4   37.77    1.20
   2   2   4   41.07    1.64
   2  -2   4   42.43    1.67
  -2   2  -4   42.28    1.24
  -2  -2  -4   43.50    1.70
   2  -2   5    5.22    0.59
   2   2   5    4.41    0.56
  -2  -2  -5    4.50    0.38
  -2   2  -5    4.48    0.39
   2   2   5    4.52    0.39
   2  -2   6    0.11    0.15
  -2   2  -6    0.08    0.09
   2   2   6   -0.06    0.16
  -2  -2  -6    0.13    0.13
   2   2   6    0.06    0.10
   2   2   7    2.76    0.37
   2   2   7    3.52    0.39
  -2  -2  -7    2.87    0.37
  -2   2  -7    2.30    0.35
  -2  -2  -7    3.25    0.39
  -2   2  -7    2.59    0.36
   2  -2   7    1.91    0.43
   2   2   7    3.16    0.56
   2   2   8   96.76    2.79
   2   2   8   94.09    2.67
   2  -2   8   91.34    3.44
   2   2   8   95.46    3.62
  -2  -2  -8   98.45    2.83
  -2   2  -8   98.47    2.85
  -2   2  -8   93.88    2.82
  -2  -2  -8   96.87    2.80
   2   2   9    4.42    0.48
  -2  -2  -9    4.40    0.52
   2   2   9    3.42    0.65
   2  -2   9    3.32    0.62
  -2   2  -9    4.12    0.52
   2   2   9    3.95    0.49
  -2  -2  -9    3.37    0.46
  -2   2  -9    3.99    0.51
   2  -2  10   78.68    2.53
   2   2  10   79.77    2.39
  -2   2 -10   82.46    2.63
  -2  -2 -10   82.39    2.59
   2  -2  10   74.93    2.40
   2   2  10   82.38    2.54
  -2   2 -10   80.09    2.56
  -2  -2 -10   82.16    2.58
   2  -2  11    0.41    0.20
   2   2  11    0.14    0.13
  -2   2 -11    0.29    0.17
  -2  -2 -11    0.36    0.20
   2  -2  11    0.30    0.17
   2   2  11    0.25    0.17
  -2  -2 -11    0.22    0.16
   2  -2  12    0.27    0.16
   2   2  12    0.42    0.18
   2  -2  12    0.30    0.17
  -2   2 -12    0.06    0.12
  -2  -2 -12    0.16    0.13
   2  -2  12    0.03    0.11
   2   2  12    0.34    0.15
  -2  -2 -12    0.20    0.15
   2  -2  13    0.99    0.18
   2   2  13    0.68    0.16
  -2  -2 -13    0.99    0.18
   2   2  13    0.83    0.17
   2  -2  13    0.79    0.18
   2   3 -15    1.48    0.21
   2   3 -15    1.35    0.17
   2  -3 -15    1.39    0.21
   2   3 -14   12.78    0.72
  -2  -3  14   12.43    0.69
  -2   3  14   11.52    0.68
  -2   3  14   12.22    0.62
   2  -3 -14   12.55    0.72
   2   3 -14   12.33    0.78
   2   3 -13    8.97    0.77
   2  -3 -13    6.78    0.53
   2   3 -13    8.19    0.67
  -2   3  13    7.87    0.57
  -2  -3  13    7.80    0.61
  -2   3  13    7.52    0.62
   2  -3 -13    7.35    0.62
   2   3 -13    7.47    0.63
   2  -3 -13    7.94    0.63
   2   3 -12   84.96    2.88
   2   3 -12   83.82    2.64
   2  -3 -12   84.95    2.64
   2  -3 -12   81.30    2.31
   2   3 -12   83.00    2.70
   2   3 -12   87.34    2.39
  -2   3  12   86.47    2.44
   2  -3 -12   85.25    2.63
  -2   3  12   83.72    2.59
   2   3 -11    0.33    0.27
   2   3 -11    0.09    0.18
   2   3 -11    0.38    0.16
   2  -3 -11    0.28    0.15
   2  -3 -11    0.30    0.18
   2   3 -11    0.26    0.16
  -2   3  11    0.04    0.15
  -2   3  11    0.09    0.22
  -2  -3  11    0.08    0.16
  -2   3  11    0.07    0.15
   2  -3 -11    0.37    0.19
  -2  -3  10    4.93    0.72
   2  -3 -10    3.98    0.41
   2   3 -10    4.02    0.44
   2   3 -10    3.58    0.39
   2   3 -10    3.51    0.50
  -2   3  10    4.66    0.52
  -2   3  10    4.84    0.76
   2   3 -10    3.14    0.44
   2  -3 -10    4.01    0.49
  -2   3  10    4.50    0.47
  -2   3  10    4.19    0.46
   2  -3 -10    4.78    0.53
   2   3  -9    7.97    0.66
   2  -3  -9    8.34    0.67
  -2   3   9    8.16    0.93
  -2   3   9    6.93    0.56
  -2  -3   9    6.62    0.81
  -2   3   9    9.14    0.69
   2  -3  -9    9.07    0.68
   2   3  -9    8.13    0.66
   2  -3  -9    7.68    0.53
   2   3  -9    8.57    0.57
   2   3  -9    8.04    0.60
   2   3  -9    9.20    0.75
  -2   3   8  135.80    3.36
   2   3  -8  133.86    3.38
   2  -3  -8  132.06    3.36
  -2   3   8  133.50    4.16
  -2  -3   8  134.56    4.08
   2  -3  -7   23.13    1.37
  -2  -3   7   20.96    1.29
  -2   3   7   23.06    0.99
   2   3  -7   20.52    0.95
   2  -3  -7   20.33    0.94
  -2   3   7   23.77    1.39
  -2   3   6   73.22    2.02
   2  -3  -6   78.08    2.16
   2  -3  -6   77.73    2.54
   2   3  -6   73.62    1.99
   2  -3  -6   76.93    2.01
  -2   3   6   74.08    2.56
   2  -3  -5    0.75    0.19
   2   3  -5    0.92    0.24
   2  -3  -5    0.58    0.20
  -2   3   5    0.63    0.20
   2   3  -4   99.20    2.72
   2  -3  -4  104.24    2.69
   2  -3  -4  101.08    2.71
  -2   3   4  102.78    2.81
   2  -3  -3   41.48    1.45
   2   3  -3   42.82    1.47
  -2   3   3   44.54    1.53
   2   3  -3   43.64    1.47
   2   3  -2  233.91    5.12
   2  -3  -2  236.55    5.03
  -2  -3   2  237.82    5.07
  -2   3   2  238.56    5.05
   2   3  -2  239.59    5.03
   2   3  -1    1.34    0.23
   2  -3  -1    1.21    0.22
  -2  -3   1    1.38    0.22
  -2   3   1    1.65    0.24
   2   3  -1    1.56    0.24
   2   3   0  415.24    8.36
  -2  -3   0  435.25    8.26
   2  -3   0  407.27    8.30
  -2   3   0  429.40    8.27
   2   3   0  402.87    8.27
   2   3   1  322.35    6.47
   2   3   1  310.36    6.50
  -2   3  -1  316.24    6.39
  -2   3  -2  280.55    5.96
   2  -3   2  294.10    5.90
   2   3   2  284.73    6.11
  -2   3  -3  164.29    4.03
   2  -3   3  157.08    3.78
   2   3   3  164.58    4.16
   2   3   4   80.44    2.12
   2  -3   4   84.28    2.21
   2   3   4   81.40    2.68
  -2  -3  -4   82.44    2.02
  -2   3  -4   80.99    2.03
  -2  -3  -4   79.64    2.59
   2   3   5   19.85    1.27
  -2  -3  -5   18.04    0.82
  -2   3  -5   18.58    0.83
   2   3   5   18.15    0.88
   2  -3   5   17.82    1.18
  -2  -3  -5   17.89    1.19
   2   3   6    0.46    0.18
   2  -3   6    0.24    0.21
   2   3   6    0.78    0.29
  -2   3  -6    0.34    0.18
   2   3   7   81.30    2.41
   2  -3   7   78.92    3.03
  -2  -3  -7   75.80    2.30
  -2   3  -7   79.30    2.35
   2   3   7   78.81    3.15
   2   3   7   77.31    2.33
   2  -3   7   76.86    2.36
  -2   3  -7   76.26    2.40
  -2  -3  -7   80.00    2.38
   2   3   8   34.16    1.49
   2  -3   8   31.36    1.87
  -2   3  -8   32.54    1.44
  -2  -3  -8   32.26    1.42
   2   3   8   35.06    2.09
   2   3   8   32.90    1.41
   2  -3   8   32.45    1.44
  -2  -3  -8   34.49    1.46
   2   3   9   76.58    2.50
   2  -3   9   73.58    3.14
  -2  -3  -9   80.94    2.53
  -2   3  -9   80.11    2.55
   2   3   9   72.20    3.27
  -2  -3  -9   81.17    2.53
   2   3   9   79.91    2.45
   2  -3   9   80.14    2.52
  -2  -3 -10   18.17    1.04
  -2   3 -10   18.04    1.06
  -2  -3 -10   16.67    1.00
   2   3  10   17.11    1.02
   2   3  10   16.69    0.96
   2  -3  10   18.48    1.05
   2  -3  11    0.13    0.15
  -2  -3 -11   -0.07    0.15
   2   3  11   -0.03    0.14
  -2  -3 -11    0.10    0.17
  -2   3 -11   -0.04    0.13
   2  -3  11   -0.06    0.15
   2   3  11   -0.06    0.15
   2   3  11    0.03    0.11
   2  -3  11    0.04    0.16
   2   3  12    6.70    0.47
   2  -3  12    6.83    0.50
   2   3  12    6.69    0.52
  -2   3 -12    7.75    0.64
   2  -3  12    7.42    0.51
  -2  -3 -12    6.23    0.50
   2  -3  12    7.53    0.56
  -2   3 -12    7.46    0.54
  -2  -3 -12    6.20    0.49
  -2  -3 -13   15.72    0.63
   2  -3  13   14.81    0.60
   2   4 -15    0.68    0.14
  -2   4  14    0.27    0.13
  -2  -4  14    0.49    0.16
   2   4 -14    0.40    0.14
   2  -4 -14    0.23    0.13
  -2   4  14    0.22    0.12
   2   4 -14    0.26    0.16
   2  -4 -13   25.71    1.15
  -2  -4  13   26.24    1.13
  -2   4  13   24.90    1.13
  -2   4  13   25.56    1.06
   2   4 -13   26.69    1.13
   2  -4 -13   24.84    1.02
  -2   4  12  116.13    3.16
   2   4 -12  108.15    3.03
   2  -4 -12  110.08    3.00
   2  -4 -12  115.31    3.16
  -2   4  12  117.19    3.02
   2   4 -12  112.52    2.80
   2  -4 -12  114.16    2.77
   2   4 -12  119.09    3.20
   2   4 -11   73.74    2.64
   2   4 -11   71.29    2.31
   2  -4 -11   70.19    2.27
  -2   4  11   73.87    2.38
   2  -4 -11   73.14    2.37
   2   4 -11   68.36    2.04
   2   4 -11   72.10    2.40
   2  -4 -11   72.89    2.02
  -2   4  11   67.88    2.19
  -2   4  10    8.37    0.67
  -2  -4  10    7.76    0.95
   2   4 -10    8.43    0.82
  -2   4  10    8.29    1.02
   2   4 -10    7.71    0.66
   2  -4 -10    8.64    0.68
  -2   4  10    7.51    0.68
   2  -4 -10    8.54    0.70
  -2   4  10    6.97    0.61
   2   4 -10    8.01    0.71
   2  -4 -10    7.63    0.54
   2   4 -10    8.23    0.58
  -2   4  10    7.78    0.57
   2  -4  -9    7.07    0.63
   2   4  -9    6.54    0.70
   2   4  -9    7.10    0.66
   2   4  -9    6.48    0.49
  -2   4   9    6.92    0.63
  -2  -4   9    6.45    0.84
  -2   4   9    8.03    0.62
  -2   4   9    6.45    0.88
   2   4  -9    5.82    0.55
   2  -4  -9    6.46    0.57
  -2   4   9    6.42    0.52
   2  -4  -8  103.39    2.83
  -2  -4   8  103.94    3.65
   2   4  -8  106.12    2.97
  -2   4   8  108.42    2.94
   2   4  -8  101.71    2.78
  -2   4   8  107.94    3.77
   2  -4  -8  103.62    2.77
  -2   4   8  108.66    2.75
   2   4  -8  110.65    3.21
  -2   4   8  103.82    2.78
   2  -4  -8  101.03    3.70
   2  -4  -7    7.22    0.79
  -2   4   7    7.35    0.57
  -2  -4   7    7.13    0.80
  -2   4   7    7.97    0.86
   2   4  -7    6.82    0.52
  -2   4   6   18.45    0.88
  -2   4   6   18.38    1.22
   2   4  -6   14.87    0.73
   2   4  -6   16.85    1.11
   2  -4  -6   21.21    1.07
   2  -4  -6   16.31    1.11
  -2   4   5   40.95    1.37
   2   4  -5   43.92    1.78
   2  -4  -5   41.34    1.63
   2  -4  -5   41.73    1.75
  -2   4   5   41.90    1.82
   2   4  -4   44.18    1.74
   2  -4  -4   46.35    1.75
  -2   4   4   47.57    1.87
   2  -4  -3    3.45    0.42
   2   4  -3    3.26    0.42
  -2   4   3    3.32    0.43
  -2  -4   2  428.93    8.47
   2  -4  -2  404.34    8.37
  -2   4   2  403.72    8.42
   2   4  -2  396.04    8.37
  -2  -4   1  103.67    2.90
   2  -4  -1  109.63    2.96
   2   4  -1  112.37    3.00
  -2   4   1  113.01    2.98
   2  -4   0  639.78   12.74
  -2   4   0  631.28   12.65
   2   4   0  641.76   12.74
  -2  -4  -1  111.36    3.01
  -2   4  -1  111.07    3.01
   2   4   1  109.30    3.09
  -2   4  -2   76.35    2.36
   2   4   2   73.25    2.46
   2   4   3    4.36    0.57
   2   4   3    3.78    0.37
   2  -4   3    3.90    0.44
  -2  -4  -3    3.59    0.48
   2   4   4  431.37    9.58
  -2   4  -4  424.58    8.30
   2   4   4  432.74    8.59
  -2   4  -4  449.13    9.37
   2  -4   4  431.00    8.81
  -2  -4  -4  435.17    9.41
  -2  -4  -5    1.62    0.40
  -2  -4  -5    2.15    0.27
  -2   4  -5    2.19    0.28
   2  -4   5    1.72    0.40
   2   4   5    1.49    0.39
   2   4   5    1.71    0.29
   2   4   6  129.76    3.28
   2  -4   6  125.78    3.27
   2   4   6  126.50    3.31
  -2   4  -6  127.51    3.14
  -2  -4  -6  125.66    3.10
   2   4   6  127.28    4.19
  -2  -4  -6  113.57    4.01
   2   4   6  126.58    3.17
  -2  -4  -6  125.32    3.21
   2  -4   6  124.25    4.05
   2   4   7    0.08    0.13
  -2   4  -7    0.07    0.12
   2  -4   7    0.07    0.15
  -2  -4  -7    0.03    0.12
   2   4   7    0.08    0.19
   2   4   7    0.50    0.18
   2   4   7    0.07    0.15
   2  -4   7    0.19    0.17
  -2  -4  -7    0.04    0.14
   2   4   8  119.21    3.37
   2  -4   8  118.12    4.14
   2   4   8  119.38    4.39
  -2   4  -8  117.28    3.25
  -2  -4  -8  123.49    3.25
  -2  -4  -8  124.08    3.35
   2  -4   8  123.12    3.34
   2   4   8  124.01    3.33
   2   4   9    0.29    0.20
  -2  -4  -9    0.12    0.17
  -2   4  -9    0.15    0.14
  -2  -4  -9    0.29    0.18
   2  -4   9    0.32    0.19
   2   4   9   -0.04    0.15
   2  -4   9    0.29    0.16
   2   4   9    0.15    0.15
  -2  -4 -10    2.55    0.38
  -2   4 -10    1.77    0.31
  -2  -4 -10    2.08    0.33
   2  -4  10    2.37    0.37
   2   4  10    1.85    0.34
   2  -4  10    1.88    0.30
   2   4  10    2.12    0.31
  -2   4 -11    3.29    0.46
   2   4  11    2.92    0.37
   2  -4  11    3.16    0.38
   2   4  11    2.52    0.36
   2  -4  11    2.97    0.34
  -2  -4 -11    3.00    0.39
   2  -4  11    2.76    0.37
  -2   4 -12   56.31    1.78
   2   4  12   55.17    1.55
   2  -4  12   50.68    1.42
  -2  -4 -12   57.37    1.62
   2   4  12   51.03    1.57
   2  -4  12   50.85    1.53
  -2   4 -13    3.78    0.30
  -2   5  14   20.94    0.78
   2  -5 -14   21.64    0.81
   2   5 -14   22.87    0.92
  -2   5  13    0.69    0.19
  -2   5  13    0.57    0.18
   2  -5 -13    0.75    0.18
   2   5 -13    0.76    0.17
   2  -5 -13    0.62    0.19
   2   5 -13    0.73    0.24
  -2   5  12   65.36    2.13
  -2   5  12   69.04    2.05
   2   5 -12   62.62    1.96
   2  -5 -12   66.69    2.11
   2   5 -12   70.28    2.39
   2   5 -12   66.08    2.14
  -2   5  11   10.28    0.65
  -2   5  11   10.91    0.81
  -2   5  11   12.49    0.80
   2   5 -11   10.13    0.74
   2   5 -11   10.61    0.90
   2   5 -11   11.41    0.88
   2  -5 -11   10.78    0.78
   2   5 -10   56.61    2.01
  -2   5  10   61.24    2.03
   2  -5 -10   60.56    2.08
  -2   5  10   63.62    2.17
   2   5 -10   62.06    2.36
  -2   5   9    9.74    0.68
  -2  -5   9   10.44    1.10
  -2   5   9   10.10    0.79
   2   5  -9    9.17    0.73
   2   5  -9   10.58    0.90
   2  -5  -9   11.15    0.80
  -2   5   9   11.87    0.79
  -2   5   9    8.42    1.05
  -2   5   8    1.01    0.26
   2   5  -8    0.73    0.23
  -2   5   8    0.77    0.21
   2   5  -8    0.92    0.28
   2  -5  -8    1.54    0.28
   2  -5  -8    1.53    0.43
  -2   5   8    0.88    0.22
  -2   5   8    1.43    0.44
  -2  -5   8    1.28    0.42
  -2   5   7    2.04    0.34
   2   5  -7    1.82    0.35
   2   5  -7    1.42    0.28
  -2   5   7    1.29    0.25
  -2   5   7    1.14    0.37
   2  -5  -7    1.14    0.35
   2  -5  -7    1.41    0.27
  -2   5   6   72.13    2.14
   2  -5  -6   68.37    2.65
   2  -5  -6   65.98    1.83
  -2   5   6   70.34    2.82
   2   5  -6   71.93    2.68
   2  -5  -6   69.50    2.40
   2  -5  -5   21.06    1.28
   2   5  -5   19.98    1.26
  -2   5   5   20.51    1.33
  -2   5   5   19.52    0.94
   2  -5  -5   18.42    0.82
  -2  -5   4   21.71    1.31
   2  -5  -4   20.40    1.22
   2   5  -4   21.69    1.27
  -2   5   4   21.42    1.30
  -2   5   4   21.81    0.96
   2  -5  -3    1.54    0.32
  -2  -5   3    2.59    0.43
   2   5  -3    1.98    0.37
  -2   5   3    1.59    0.35
  -2   5   3    2.41    0.29
  -2  -5   2  741.66   14.46
   2  -5  -2  702.89   14.35
   2   5  -2  740.71   13.72
  -2   5   2  716.54   13.64
   2   5  -2  713.44   14.42
  -2   5   2  746.77   14.50
   2  -5  -1    9.02    0.75
  -2  -5   1    7.87    0.71
  -2   5   1    8.34    0.74
   2   5  -1    7.81    0.73
  -2   5   1    8.14    0.52
   2   5  -1    8.35    0.53
  -2  -5   0    0.39    0.20
   2  -5   0    0.70    0.22
  -2   5   0    0.36    0.16
   2   5   0    0.52    0.21
  -2   5   0    0.59    0.16
   2   5   0    0.44    0.15
  -2  -5  -1  180.27    4.47
   2  -5   1  170.36    4.57
   2   5   1  168.07    4.58
  -2   5  -1  177.93    4.49
   2   5   1  171.31    3.87
   2  -5   2   36.07    1.75
  -2  -5  -2   29.73    1.51
  -2   5  -2   35.13    1.62
   2   5   2   32.02    1.66
   2   5   2   34.74    1.27
  -2   5  -3  136.89    3.84
   2   5   3  127.20    3.89
   2   5   3  129.46    3.19
   2  -5   3  127.05    2.96
   2   5   4  229.61    6.08
  -2   5  -4  232.20    5.81
   2  -5   4  217.74    5.28
  -2  -5  -4  236.21    5.82
   2   5   4  214.81    4.98
  -2   5  -5   53.77    1.82
   2   5   5   54.15    1.79
  -2  -5  -5   51.97    2.32
   2   5   5   52.58    1.78
   2   5   5   51.28    1.76
   2   5   5   54.02    1.85
  -2   5  -5   52.32    2.34
   2   5   5   49.18    2.44
   2  -5   5   48.18    1.75
  -2  -5  -5   50.02    1.71
   2  -5   6    1.00    0.37
   2   5   6    1.18    0.41
   2   5   6    0.70    0.23
   2  -5   6    1.20    0.26
   2   5   6    0.96    0.26
   2   5   6    0.93    0.23
  -2  -5  -6    0.71    0.22
  -2  -5  -6    0.97    0.34
   2   5   7   18.51    1.57
   2  -5   7   21.27    1.12
  -2  -5  -7   20.89    1.10
   2  -5   7   18.49    1.48
   2   5   7   20.48    1.06
   2   5   7   21.72    1.17
  -2  -5  -8  116.63    3.17
   2  -5   8  108.30    3.11
   2   5   8  107.04    3.20
   2   5   8  112.98    3.01
   2   5   8  114.35    3.18
   2   5   9   31.28    1.41
   2   5   9   32.14    1.45
  -2  -5  -9   31.45    1.40
   2  -5   9   30.73    1.38
  -2   5  -9   30.74    1.54
   2   5  10    6.22    0.56
   2   5  10    5.87    0.56
  -2  -5 -10    7.18    0.59
   2  -5  10    5.32    0.52
  -2   5 -10    6.36    0.63
   2   5  11    0.56    0.18
   2   5  11    0.67    0.19
  -2   5 -11    0.84    0.23
  -2  -5 -11    1.03    0.23
  -2  -5 -12    0.49    0.13
  -2   5 -12    0.56    0.17
   2   5  12    0.61    0.14
  -2   6  14   42.37    1.10
   2   6 -13   19.70    0.91
   2  -6 -13   20.53    0.75
  -2   6  13   20.72    0.84
   2  -6 -13   21.33    0.86
   2  -6 -12   74.36    2.14
  -2   6  12   71.56    2.15
  -2   6  12   72.67    2.08
   2   6 -12   74.16    2.21
   2   6 -12   74.03    2.30
   2   6 -11   13.93    0.93
   2   6 -11   13.06    0.94
   2  -6 -11   12.52    0.81
  -2   6  11   11.78    0.69
  -2   6  11   12.43    0.83
  -2   6  10    1.75    0.32
  -2   6  10    1.37    0.31
   2   6 -10    1.08    0.25
   2   6 -10    1.96    0.41
   2   6 -10    1.58    0.38
   2  -6 -10    1.26    0.28
  -2   6  10    1.64    0.32
  -2   6  10    1.53    0.28
  -2   6   9    2.14    0.36
  -2   6   9    2.41    0.40
   2   6  -9    2.63    0.47
   2   6  -9    2.92    0.48
   2   6  -9    2.09    0.33
   2  -6  -9    2.43    0.37
  -2   6   9    2.25    0.34
  -2   6   9    2.06    0.35
  -2  -6   8  139.26    4.73
  -2   6   8  136.56    3.48
  -2   6   8  134.60    3.67
   2   6  -8  141.56    3.87
   2   6  -8  145.47    4.04
  -2   6   8  131.90    4.63
   2   6  -8  132.71    3.43
  -2   6   8  139.54    3.52
  -2   6   8  134.18    3.52
   2  -6  -8  122.38    4.46
   2  -6  -8  137.37    3.56
   2  -6  -7   12.22    0.80
  -2   6   7   13.62    0.89
  -2   6   7   12.97    0.82
   2   6  -7   13.62    0.84
  -2   6   7   12.67    0.79
   2   6  -7   13.15    0.93
  -2   6   7   13.58    1.27
   2   6  -7   13.95    1.21
   2  -6  -7   12.00    1.14
  -2   6   6    1.48    0.28
  -2  -6   6    0.15    0.20
   2  -6  -6    0.13    0.12
   2   6  -6    0.57    0.18
   2   6  -6    0.52    0.21
   2   6  -6    0.28    0.20
   2   6  -6    0.29    0.17
  -2   6   6    0.48    0.19
   2  -6  -6    0.43    0.14
   2  -6  -6    0.41    0.23
  -2   6   6    0.15    0.18
   2  -6  -6    1.73    0.38
   2   6  -6    0.69    0.28
   2   6  -5   10.63    0.81
  -2   6   5    9.63    0.99
   2   6  -5    9.50    0.94
   2  -6  -5    8.53    0.88
  -2  -6   5    9.47    0.98
  -2   6   5   10.48    0.72
   2  -6  -5   10.12    0.63
  -2   6   4  109.80    3.67
   2   6  -4  110.47    3.58
   2  -6  -4  102.25    3.44
  -2  -6   4  115.64    3.70
  -2   6   4  107.76    2.88
  -2   6   3    0.50    0.24
   2   6  -3    0.41    0.22
   2  -6  -3    0.91    0.29
  -2  -6   3    0.18    0.23
  -2   6   3    0.50    0.18
  -2  -6   2  503.22   10.99
   2  -6  -2  508.91   10.97
  -2   6   2  505.47   11.12
   2   6  -2  514.84   11.05
  -2   6   2  523.24   10.12
  -2  -6   1   34.65    1.74
   2  -6  -1   34.95    1.76
   2   6  -1   39.85    1.90
  -2   6   1   39.44    1.87
  -2   6   1   40.88    1.45
   2   6  -1   39.68    1.44
   2  -6   0   68.99    2.66
  -2  -6   0   65.64    2.54
  -2   6   0   67.41    2.60
   2   6   0   70.92    2.09
   2  -6   1   33.81    1.80
  -2  -6  -1   34.09    1.72
   2   6   1   32.86    1.80
  -2   6  -1   35.69    1.78
   2   6   1   36.83    1.38
   2   6   2  187.93    5.26
  -2   6  -2  194.63    5.11
   2  -6   2  182.77    5.19
   2   6   2  185.50    4.31
   2   6   3   46.49    2.28
   2   6   3   48.90    1.72
   2  -6   3   44.99    1.50
  -2  -6  -3   45.65    2.10
   2  -6   3   47.05    2.33
  -2   6  -3   43.65    2.12
  -2   6  -4  350.04    8.20
   2  -6   4  330.03    7.56
   2  -6   4  337.66    6.75
   2   6   4  340.23    8.34
   2   6   4  336.38    7.17
   2   6   4  329.57    7.05
   2   6   4  324.19    6.97
  -2  -6  -4  321.15    6.91
   2  -6   4  333.30    8.42
   2   6   4  333.78    6.96
  -2  -6  -4  323.34    7.98
  -2  -6  -5    1.09    0.36
   2   6   5    0.57    0.22
   2   6   5    1.20    0.30
   2   6   5    1.03    0.26
  -2  -6  -5    1.18    0.26
  -2   6  -5    0.87    0.33
   2   6   5    0.33    0.25
  -2  -6  -6  281.72    7.33
   2   6   6  274.53    6.22
   2   6   6  280.90    6.13
  -2  -6  -6  269.67    6.02
   2   6   6  270.12    6.10
   2  -6   6  280.83    7.41
   2   6   7    1.42    0.32
   2   6   7    1.39    0.31
  -2  -6  -7    1.66    0.33
   2   6   7    1.25    0.29
  -2   6  -7    1.44    0.32
   2   6   8   17.72    1.06
   2   6   8   16.53    0.95
  -2  -6  -8   18.16    1.02
  -2   6  -8   17.97    1.08
   2   6   9    2.68    0.39
   2   6   9    2.03    0.35
   2   6   9    2.72    0.34
  -2   6  -9    2.94    0.42
  -2  -6  -9    2.93    0.39
   2   6  10    0.06    0.13
   2   6  10    0.12    0.13
  -2  -6 -10    0.11    0.14
   2   6  11    1.01    0.21
  -2   6 -11    0.84    0.19
  -2  -6 -11    0.57    0.16
   2   6  12   10.41    0.46
  -2   6 -12    8.84    0.44
  -2   7  12    2.37    0.29
  -2   7  12    2.69    0.30
  -2   7  12    2.13    0.22
   2  -7 -12    2.85    0.31
   2   7 -12    2.49    0.32
  -2   7  11   18.53    0.96
  -2   7  11   18.87    0.90
  -2   7  11   19.05    0.85
   2  -7 -11   18.64    0.94
   2   7 -11   19.57    1.01
   2   7 -11   20.28    1.06
   2   7 -10   39.06    1.69
   2   7 -10   37.66    1.60
  -2   7  10   39.92    1.58
  -2   7  10   40.11    1.51
  -2   7  10   38.78    1.43
   2  -7 -10   36.67    1.47
  -2   7  10   36.98    1.43
   2   7  -9    8.34    0.73
   2   7  -9    7.53    0.75
  -2   7   9    7.95    0.70
  -2   7   9    8.79    0.68
  -2   7   9    7.48    0.62
   2  -7  -9    8.02    0.65
  -2   7   9    7.82    0.62
   2   7  -8   71.79    2.42
  -2   7   8   65.94    2.21
  -2   7   8   74.99    2.43
  -2   7   8   69.37    2.24
   2  -7  -8   68.16    2.24
  -2   7   8   74.46    2.21
  -2   7   7    1.71    0.30
  -2   7   7    1.92    0.35
   2   7  -7    1.66    0.35
   2   7  -7    1.57    0.39
   2   7  -7    1.68    0.45
  -2   7   7    1.84    0.52
   2   7  -7    1.74    0.32
   2  -7  -7    2.01    0.34
   2  -7  -7    1.92    0.48
  -2   7   7    2.46    0.37
  -2  -7   7    2.40    0.55
  -2   7   7    1.69    0.31
   2   7  -6   69.91    2.15
  -2   7   6   68.42    2.08
   2  -7  -6   71.16    2.21
   2  -7  -6   66.79    2.03
  -2   7   6   66.91    3.08
   2   7  -6   67.46    2.17
   2   7  -6   66.98    2.12
   2   7  -6   65.27    2.23
   2   7  -6   71.05    2.54
   2  -7  -6   69.36    2.73
   2   7  -6   76.92    3.10
  -2   7   6   74.96    2.38
   2  -7  -6   71.39    2.97
  -2  -7   6   69.35    3.07
   2   7  -6   79.14    2.43
  -2   7   6   68.59    2.05
   2  -7  -5   17.30    0.91
  -2   7   5   16.98    1.44
   2   7  -5   17.51    0.98
   2   7  -5   15.50    0.91
   2   7  -5   16.89    1.09
   2  -7  -5   16.53    1.27
   2   7  -5   17.93    1.39
  -2   7   5   17.06    1.01
  -2   7   5   18.30    0.94
   2   7  -5   16.53    0.94
  -2   7   5   16.29    0.93
  -2  -7   5   16.36    1.38
   2  -7  -5   16.59    1.31
  -2   7   5   16.20    0.82
   2   7  -5   18.09    1.07
   2   7  -4    2.64    0.41
  -2   7   4    2.07    0.35
   2   7  -4    2.06    0.34
   2   7  -4    2.47    0.37
   2   7  -4    1.56    0.34
  -2   7   4    1.59    0.43
   2   7  -4    1.76    0.44
  -2   7   4    2.36    0.35
  -2   7   4    2.05    0.32
  -2   7   4    2.67    0.38
  -2  -7   4    2.13    0.50
   2  -7  -4    1.75    0.43
   2  -7  -4    1.41    0.27
   2   7  -3   70.10    2.25
   2   7  -3   70.55    2.33
  -2   7   3   71.86    2.25
  -2  -7   3   68.82    2.88
   2  -7  -3   72.59    2.89
  -2   7   3   77.78    2.33
   2   7  -3   71.61    2.38
  -2   7   3   76.19    2.26
   2   7  -3   72.34    2.29
   2   7  -3   75.12    2.98
  -2   7   3   74.93    3.04
  -2   7   3   72.75    2.16
  -2  -7   2  459.82   10.56
  -2   7   2  472.76    9.56
   2  -7  -2  477.02   10.63
  -2   7   2  505.38    9.70
   2   7  -2  481.92   10.75
  -2   7   2  485.06   10.78
   2   7  -2  466.80    9.60
  -2   7   2  474.87    9.53
  -2   7   2  446.32    9.29
   2   7  -2  470.98    9.59
  -2   7   1    1.84    0.43
   2   7  -1    2.08    0.48
  -2  -7   1    1.75    0.43
   2  -7  -1    2.14    0.47
  -2   7   1    1.89    0.32
  -2   7   1    2.07    0.33
   2   7  -1    1.96    0.33
  -2   7   1    2.15    0.36
   2   7  -1    1.92    0.34
   2   7  -1    1.50    0.31
   2  -7   0   11.55    1.08
  -2   7   0   12.43    0.80
  -2  -7   0   10.29    1.00
  -2   7   0   12.02    0.78
   2   7   0   12.08    0.80
   2   7   0   13.08    0.84
   2   7   0   12.46    0.84
   2   7   0   11.82    0.75
   2   7   0   13.87    1.20
  -2   7   0   11.32    1.07
   2  -7   1   12.61    1.16
  -2  -7  -1   14.45    1.17
  -2   7  -1   14.99    0.87
   2   7   1   15.15    0.90
   2   7   1   14.28    0.86
   2   7   1   14.64    0.90
   2   7   1   15.62    0.93
   2   7   1   12.99    0.81
  -2   7  -1   13.64    1.17
   2   7   1   14.16    1.25
   2   7   2   10.50    1.11
   2   7   2   11.69    0.82
   2   7   2   12.09    0.70
  -2  -7  -2   12.25    1.09
   2  -7   2   13.81    1.24
   2   7   2   10.76    0.75
  -2   7  -2   11.07    0.74
   2   7   2   11.02    0.75
   2   7   2   11.75    0.79
  -2   7  -2   15.00    1.23
   2   7   3    8.26    0.99
   2   7   3    8.92    0.64
   2   7   3    7.78    0.67
   2  -7   3    7.51    0.59
  -2  -7  -3    6.50    0.82
   2   7   3    6.93    0.56
   2  -7   3    7.78    0.96
   2   7   3    7.33    0.61
  -2   7  -3    6.95    0.57
   2   7   3    6.82    0.58
   2  -7   3    7.14    0.60
  -2   7  -3    7.40    0.87
   2  -7   3    6.35    0.76
   2   7   4   21.59    1.08
   2   7   4   23.65    1.22
  -2  -7  -4   21.22    1.53
   2  -7   4   23.16    1.72
   2   7   4   21.83    1.08
  -2   7  -4   21.64    1.02
   2   7   4   22.48    1.17
   2  -7   4   23.22    1.03
   2   7   4   21.05    1.64
  -2  -7  -4   22.72    1.10
   2  -7   4   20.57    1.08
  -2   7  -4   22.23    1.58
   2   7   5    1.28    0.44
  -2   7  -5    0.48    0.27
   2   7   5    0.94    0.28
  -2  -7  -5    0.47    0.28
   2  -7   5    1.57    0.48
   2   7   5    1.11    0.26
  -2  -7  -5    0.50    0.21
   2   7   5    0.57    0.23
   2   7   6    0.54    0.22
   2   7   6    0.39    0.24
  -2  -7  -6    0.51    0.21
   2   7   6    0.32    0.19
   2   7   7    1.37    0.30
   2   7   7    1.09    0.28
  -2  -7  -7    1.01    0.26
   2   7   7    1.18    0.29
   2   7   8   21.31    1.10
   2   7   8   22.27    1.15
  -2  -7  -8   20.61    1.05
   2   7   8   23.22    1.09
   2   7   9    4.32    0.46
   2   7   9    4.10    0.44
   2   7   9    3.43    0.37
  -2  -7  -9    4.11    0.42
   2   7  10    0.05    0.11
  -2  -7 -10    0.59    0.17
   2   7  11    0.58    0.14
  -2  -7 -11    0.51    0.11
   2   8 -12   21.86    0.79
  -2   8  12   20.82    0.73
  -2   8  11    2.47    0.30
  -2   8  11    2.04    0.24
   2   8 -11    2.30    0.32
   2  -8 -11    1.74    0.25
  -2   8  11    2.19    0.27
  -2   8  10   69.29    2.10
  -2   8  10   69.09    1.98
   2   8 -10   72.83    2.26
   2  -8 -10   69.52    2.04
  -2   8  10   67.84    1.94
  -2   8   9   25.88    1.16
  -2   8   9   25.48    1.22
  -2   8   9   25.08    1.07
   2  -8  -9   23.69    1.12
  -2   8   9   25.52    1.14
  -2   8   8    0.62    0.19
  -2   8   8    0.41    0.20
   2   8  -8    0.19    0.22
  -2   8   8    0.70    0.23
   2  -8  -8    0.32    0.18
  -2   8   8    0.56    0.21
   2   8  -7   20.01    1.23
  -2   8   7   20.01    1.08
  -2   8   7   22.05    1.19
  -2   8   7   20.46    0.97
   2   8  -7   20.25    1.11
   2   8  -7   20.63    1.03
   2  -8  -7   20.54    1.07
   2   8  -6  171.07    4.17
   2   8  -6  174.47    4.26
   2   8  -6  181.04    4.67
   2   8  -6  172.66    4.18
  -2   8   6  172.76    4.09
   2  -8  -6  173.36    4.22
   2  -8  -6  168.87    4.03
   2   8  -6  176.02    4.45
  -2   8   6  165.83    3.93
  -2   8   5    4.77    0.50
   2   8  -5    5.06    0.53
   2  -8  -5    4.16    0.48
   2  -8  -5    4.37    0.46
   2   8  -5    4.75    0.51
   2   8  -5    4.41    0.50
   2   8  -5    5.04    0.59
  -2   8   5    3.31    0.66
   2  -8  -5    5.12    0.74
   2   8  -5    5.49    0.81
  -2   8   5    5.22    0.57
  -2   8   5    4.76    0.51
  -2  -8   5    4.09    0.72
   2  -8  -5    4.21    0.69
   2   8  -5    5.24    0.59
  -2   8   4   11.14    1.19
   2   8  -4   10.06    0.77
   2   8  -4   11.72    0.88
   2   8  -4   10.73    1.13
   2  -8  -4    9.46    0.71
  -2   8   4   11.85    0.85
  -2   8   4   10.66    0.76
   2   8  -4    9.79    0.76
  -2   8   4    8.83    0.68
  -2  -8   4    9.37    1.07
   2  -8  -4    8.75    0.99
   2   8  -4   10.41    0.84
  -2   8   3    1.06    0.27
  -2   8   3    1.47    0.31
   2   8  -3    1.15    0.28
   2   8  -3    0.85    0.26
   2   8  -3    1.13    0.29
  -2   8   3    1.29    0.43
   2   8  -3    1.08    0.39
   2   8  -3    0.84    0.27
  -2   8   3    1.28    0.28
  -2   8   3    0.95    0.23
   2  -8  -3    1.00    0.26
  -2   8   3    1.21    0.28
  -2  -8   3    0.74    0.36
   2  -8  -3    1.02    0.36
  -2   8   2   23.92    1.70
   2   8  -2   26.66    1.77
  -2   8   2   23.85    1.18
   2  -8  -2   22.52    1.60
  -2  -8   2   24.32    1.66
  -2   8   2   24.78    1.26
  -2   8   2   24.10    1.19
   2   8  -2   21.66    1.19
  -2   8   2   21.83    1.04
   2   8  -2   21.90    1.25
   2   8  -2   22.84    1.17
  -2   8   1    9.04    1.03
   2   8  -1    9.93    1.08
  -2   8   1    9.85    0.73
  -2  -8   1   10.25    1.06
   2  -8  -1   10.04    1.06
   2   8  -1    9.77    0.71
   2   8  -1   10.29    0.82
   2   8  -1    8.93    0.66
  -2   8   1    8.77    0.60
  -2   8   1    9.99    0.76
   2   8  -1    9.67    0.77
  -2   8   0  595.32   11.90
  -2  -8   0  588.42   13.11
   2  -8   0  603.98   13.35
   2   8   0  583.37   11.84
   2   8   0  594.69   12.15
   2   8   0  601.09   13.43
  -2   8   0  588.96   13.30
   2   8   0  594.05   12.06
  -2   8   0  593.06   11.96
  -2   8  -1    1.81    0.33
   2   8   1    2.35    0.39
  -2   8  -1    1.88    0.48
   2   8   1    1.92    0.51
   2  -8   1    1.68    0.32
   2   8   1    1.87    0.34
   2   8   1    1.46    0.30
   2   8   1    1.74    0.36
   2  -8   1    1.69    0.48
  -2   8  -1    1.80    0.32
  -2  -8  -1    1.46    0.42
   2   8   2    1.68    0.35
   2  -8   2    2.63    0.38
   2  -8   2    1.84    0.49
  -2  -8  -2    2.47    0.52
  -2   8  -2    1.85    0.31
   2   8   2    1.88    0.51
  -2   8  -2    2.05    0.50
   2   8   2    2.15    0.37
  -2   8  -2    2.18    0.36
   2   8   2    2.58    0.39
   2   8   3    2.35    0.38
  -2  -8  -3    1.62    0.30
   2   8   3    1.74    0.35
   2   8   3    2.10    0.33
   2   8   3    2.39    0.38
  -2   8  -3    2.00    0.33
   2   8   3    2.05    0.34
   2  -8   3    2.09    0.49
   2   8   3    1.38    0.47
  -2   8  -3    1.89    0.49
   2  -8   3    2.16    0.34
   2   8   3    1.88    0.31
   2   8   3    1.66    0.29
   2  -8   3    1.54    0.46
  -2  -8  -3    1.95    0.48
   2   8   4  574.63   11.06
  -2   8  -4  555.51   10.92
   2   8   4  567.51   11.37
   2   8   4  541.36   10.90
   2   8   4  547.12   10.91
   2   8   4  545.80   10.99
   2  -8   4  564.63   10.90
  -2  -8  -4  543.53   11.04
   2   8   5   33.53    1.49
   2   8   5   31.50    1.36
   2   8   5   32.66    1.50
  -2  -8  -5   32.06    1.38
   2   8   6  232.80    5.30
   2   8   6  226.76    5.14
   2   8   6  220.75    5.28
  -2  -8  -6  220.20    5.11
   2   8   7   12.30    0.81
  -2   8  -7   11.18    0.77
   2   8   7   12.09    0.77
   2   8   7   12.14    0.81
  -2  -8  -7   11.96    0.76
   2   8   8  114.01    2.94
   2   8   8  121.07    2.99
   2   8   8  116.20    3.02
  -2  -8  -8  113.64    2.90
   2   8   9    0.85    0.17
   2   8   9    0.99    0.20
  -2  -8  -9    1.09    0.20
   2   8   9    0.96    0.20
  -2  -8 -10   51.21    1.34
  -2   8 -10   51.76    1.52
   2   9 -11    1.45    0.20
  -2   9  11    1.19    0.15
  -2   9  10   -0.04    0.10
   2  -9 -10    0.18    0.11
  -2   9   9    1.34    0.24
   2   9  -9    1.76    0.31
   2  -9  -9    1.17    0.23
  -2   9   9    1.21    0.24
  -2   9   9    1.05    0.22
   2   9  -8   69.44    2.27
  -2   9   8   72.66    2.21
  -2   9   8   71.75    2.12
   2  -9  -8   66.91    2.06
   2   9  -7   30.40    1.41
  -2   9   7   26.62    1.20
   2  -9  -7   27.63    1.21
  -2   9   7   29.18    1.33
  -2   9   6   47.88    1.63
   2   9  -6   45.85    1.71
   2   9  -6   46.18    1.82
  -2   9   6   53.20    1.92
   2  -9  -6   47.14    1.57
   2   9  -6   45.73    1.63
   2   9  -6   49.78    1.92
  -2   9   6   45.95    1.70
   2  -9  -6   46.11    1.69
  -2   9   6   50.82    1.77
   2  -9  -5    4.86    0.48
   2   9  -5    5.89    0.57
   2   9  -5    5.62    0.55
   2   9  -5    5.63    0.61
   2  -9  -5    4.97    0.51
  -2   9   5    5.65    0.59
   2   9  -5    5.60    0.61
   2   9  -5    5.58    0.57
  -2   9   5    5.17    0.52
   2   9  -5    5.12    0.54
  -2   9   5    4.65    0.49
   2   9  -4  149.56    3.93
   2   9  -4  148.36    3.88
   2   9  -4  145.86    4.06
   2   9  -4  153.25    3.99
   2  -9  -4  146.17    3.79
  -2   9   4  150.67    3.77
  -2   9   4  153.50    3.88
   2   9  -4  149.62    3.94
   2   9  -3   29.91    1.44
   2   9  -3   32.14    1.42
  -2   9   3   30.40    1.37
  -2   9   3   35.06    1.55
   2  -9  -3   30.59    1.39
  -2   9   3   31.91    1.32
  -2   9   3   31.14    1.41
   2   9  -3   31.98    1.49
   2  -9  -2   19.78    1.10
   2   9  -2   20.72    1.24
  -2   9   2   21.70    1.18
  -2   9   2   19.27    0.96
   2   9  -2   20.06    1.16
  -2   9   2   20.90    1.14
   2   9  -2   18.39    1.02
   2   9  -1  102.09    2.95
   2   9  -1   92.36    2.63
  -2   9   1   98.99    2.78
   2   9  -1   98.08    3.06
   2   9  -1   91.60    2.88
  -2   9   1   95.01    2.86
   2   9  -1   93.74    2.92
   2  -9  -1   96.44    2.85
   2   9  -1   98.18    2.68
  -2   9   1  101.18    3.08
  -2   9   0  431.60    8.93
   2  -9   0  443.74    9.11
   2   9   0  438.87    9.25
  -2   9   0  434.72    9.12
   2   9   0  435.40    9.17
   2   9   0  433.80    9.14
   2   9   0  438.10    8.94
  -2   9  -1   40.60    1.54
   2   9   1   47.11    1.85
   2  -9   1   41.22    1.64
   2   9   1   40.82    1.71
  -2   9  -1   42.35    1.69
   2   9   1   41.62    1.68
   2   9   1   42.12    1.69
   2   9   1   41.67    1.64
   2   9   2   21.38    1.14
   2   9   2   19.51    1.08
   2   9   2   23.75    1.28
   2   9   2   22.47    1.18
  -2   9  -2   21.51    1.12
   2  -9   2   21.32    1.10
   2   9   2   20.80    1.11
   2   9   2   21.48    1.12
  -2   9  -3   -0.03    0.13
   2   9   3    0.14    0.14
   2   9   3    0.24    0.19
  -2  -9  -3    0.07    0.15
   2   9   3    0.79    0.25
   2   9   3    0.26    0.16
   2   9   3    0.27    0.18
   2   9   3    0.20    0.18
   2  -9   3    0.10    0.14
   2   9   4  108.64    2.78
   2   9   4  101.09    2.75
  -2   9  -4  104.17    2.97
   2   9   4  110.08    3.10
  -2  -9  -4  102.25    2.84
   2   9   4  102.28    2.80
   2  -9   4  105.32    2.74
   2   9   4  107.82    3.04
   2   9   5    0.23    0.19
  -2   9  -5    0.42    0.20
  -2  -9  -5    0.29    0.16
   2   9   6    0.69    0.23
  -2   9  -6    0.54    0.21
   2   9   6    1.22    0.28
  -2   9  -6    0.83    0.24
  -2  -9  -6    0.64    0.21
   2   9   7   36.32    1.35
  -2  -9  -7   34.74    1.25
   2   9   7   35.36    1.33
  -2   9  -7   34.06    1.36
  -2  -9  -8   64.25    1.73
   2   9   8   67.08    1.80
  -2   9  -8   66.98    1.89
   2   9   8   62.56    1.63
  -2  -9  -9    2.16    0.20
  -2   9  -9    2.35    0.25
   2   9   9    2.39    0.21
   2  10 -10   21.10    0.71
  -2  10  10   21.88    0.67
   2 -10  -9    0.27    0.10
  -2  10   9    0.09    0.08
   2  10  -9    0.14    0.11
  -2  10   8    0.65    0.17
   2 -10  -8    0.69    0.17
   2  10  -8    0.41    0.17
  -2  10   8    0.60    0.17
   2  10  -7    0.21    0.14
  -2  10   7    0.20    0.15
  -2  10   7    0.21    0.14
  -2  10   7    0.13    0.14
   2 -10  -7    0.18    0.13
   2  10  -6    3.65    0.43
  -2  10   6    4.10    0.41
  -2  10   6    4.22    0.45
  -2  10   6    3.35    0.34
   2  10  -6    3.12    0.37
   2 -10  -6    3.36    0.38
  -2  10   6    3.13    0.37
   2  10  -5    8.93    0.63
   2  10  -5   10.09    0.69
   2  10  -5    9.34    0.69
   2 -10  -5    8.16    0.61
  -2  10   5    8.95    0.63
   2  10  -5    8.64    0.63
  -2  10   5    9.41    0.64
   2  10  -5    8.33    0.65
  -2  10   5    8.85    0.63
   2 -10  -5    9.15    0.61
  -2  10   4    0.45    0.17
   2  10  -4    0.15    0.16
   2  10  -4    0.13    0.14
   2  10  -4    0.28    0.16
  -2  10   4    0.37    0.16
   2  10  -4    0.07    0.14
  -2  10   4    0.07    0.12
   2  10  -4    0.37    0.19
   2 -10  -4    0.81    0.22
   2 -10  -4    0.16    0.16
   2  10  -3    0.54    0.21
   2  10  -3    0.42    0.19
   2  10  -3    0.45    0.19
  -2  10   3    0.40    0.16
  -2  10   3    0.69    0.21
  -2  10   3    0.66    0.21
   2 -10  -3    0.49    0.19
   2  10  -3    0.43    0.21
   2  10  -2   48.76    1.64
   2  10  -2   51.76    1.92
  -2  10   2   50.11    1.83
   2 -10  -2   52.71    1.86
   2  10  -2   51.63    1.93
  -2  10   2   52.29    1.88
   2  10  -1    0.04    0.16
  -2  10   1    0.49    0.21
   2  10  -1    0.17    0.17
  -2  10   1    0.31    0.20
   2  10  -1    0.56    0.22
   2  10  -1    0.36    0.20
   2 -10  -1    0.34    0.19
   2 -10   0   52.07    1.86
   2  10   0   53.00    1.92
   2  10   0   53.69    1.93
   2  10   0   55.05    1.95
  -2  10   0   52.45    2.00
  -2  10   0   51.76    1.89
   2  10   0   54.62    1.98
   2  10   1    0.15    0.17
   2  10   1    0.16    0.17
   2  10   1    0.14    0.17
  -2  10  -1   -0.04    0.16
   2 -10   1    0.11    0.13
   2  10   1    0.20    0.17
  -2  10  -1    0.04    0.18
   2  10   1    0.07    0.16
   2  10   2   15.18    0.91
  -2  10  -2   13.64    0.84
   2  10   2   14.89    0.86
   2  10   2   17.78    0.95
   2  10   2   15.48    0.90
  -2 -10  -2   14.46    0.83
   2 -10   2   14.85    0.85
   2  10   2   15.88    0.90
  -2  10  -2   13.93    0.96
  -2  10  -3   37.35    1.37
   2  10   3   34.98    1.39
   2  10   3   34.66    1.29
   2  10   3   35.33    1.36
   2  10   3   35.31    1.35
   2 -10   3   34.61    1.32
  -2 -10  -3   36.26    1.36
   2  10   3   36.42    1.44
   2  10   4   82.83    2.38
  -2  10  -4   79.92    2.49
   2  10   4   87.64    2.47
  -2 -10  -4   81.25    2.25
   2  10   4   79.58    2.19
   2  10   4   78.92    2.11
   2  10   4   79.51    2.16
  -2 -10  -5    2.13    0.29
   2  10   5    2.04    0.31
  -2  10  -5    1.89    0.32
   2  10   5    1.78    0.30
  -2  10  -5    1.70    0.25
  -2 -10  -6   46.16    1.37
   2  10   6   45.63    1.47
   2  10   6   43.70    1.45
  -2  10  -6   45.52    1.46
  -2 -10  -7    3.62    0.29
   2  10   7    4.03    0.30
  -2  10  -7    2.89    0.26
   2  10   7    3.86    0.34
   2  10   8   11.95    0.48
  -2  11   8    6.09    0.34
   2  11  -7   -0.02    0.08
  -2  11   7   -0.02    0.08
   2 -11  -7    0.06    0.08
  -2  11   6    1.43    0.21
  -2  11   6    1.50    0.21
   2  11  -6    1.42    0.21
   2 -11  -6    1.60    0.22
   2 -11  -5    1.07    0.20
   2  11  -5    0.81    0.19
  -2  11   5    1.03    0.19
   2  11  -5    1.18    0.19
   2  11  -4    0.44    0.14
   2 -11  -4    0.34    0.14
   2  11  -4    0.58    0.19
   2  11  -4    0.41    0.16
   2  11  -4    0.48    0.17
   2 -11  -4    0.33    0.13
  -2  11   4    0.56    0.18
   2  11  -3    0.35    0.17
   2 -11  -3    0.20    0.13
  -2  11   3    0.37    0.13
   2  11  -3    0.50    0.18
   2  11  -3    0.30    0.16
  -2  11   3    0.43    0.18
   2 -11  -3    0.37    0.15
  -2  11   2   36.30    1.37
   2  11  -2   34.90    1.39
   2  11  -2   35.99    1.39
   2 -11  -2   34.26    1.31
  -2  11   2   33.51    1.25
  -2  11   1    5.25    0.48
   2  11  -1    5.24    0.49
   2  11  -1    4.35    0.48
   2 -11  -1    4.63    0.45
   2  11  -1    5.82    0.52
   2  11  -1    6.33    0.54
   2  11   0    0.52    0.18
   2  11   0    0.40    0.18
   2  11   0    0.23    0.17
   2  11   0    0.36    0.17
  -2  11   0    0.49    0.19
  -2  11   0    0.58    0.20
   2 -11   0    0.26    0.14
   2 -11   1   51.64    1.66
  -2  11  -1   51.58    1.68
   2  11   1   50.02    1.70
  -2 -11  -1   50.12    1.57
   2  11   1   52.31    1.65
   2  11   1   52.07    1.70
   2  11   1   52.05    1.69
  -2  11  -1   53.39    1.80
   2 -11   2    4.99    0.42
  -2 -11  -2    5.55    0.44
  -2  11  -2    5.13    0.44
   2  11   2    5.83    0.48
   2  11   2    4.95    0.41
   2  11   2    4.51    0.41
   2  11   2    5.72    0.47
  -2  11  -2    5.54    0.52
   2 -11   3   17.18    0.75
  -2  11  -3   19.68    0.95
   2  11   3   18.21    0.79
   2  11   3   17.01    0.74
  -2 -11  -3   17.95    0.78
   2  11   3   19.57    0.85
   2  11   3   18.05    0.80
  -2  11  -4    1.11    0.22
   2  11   4    0.75    0.17
   2  11   4    0.87    0.14
  -2 -11  -4    0.85    0.17
   2  11   5    5.31    0.38
  -2  11  -5    4.94    0.37
  -2 -11  -5    4.98    0.33
   2  11   6    1.57    0.18
   2  11   6    1.39    0.16
  -2  12   5    6.29    0.34
  -2  12   4    4.66    0.32
  -2  12   4    4.43    0.30
   2  12  -4    5.09    0.34
  -2  12   3    2.15    0.24
   2  12  -3    2.43    0.25
   2  12  -3    2.04    0.23
   2 -12  -3    2.32    0.23
  -2  12   2    9.50    0.51
   2 -12  -2    9.69    0.48
  -2 -12   2    9.45    0.46
   2  12  -2    8.86    0.53
  -2  12   2   10.33    0.55
   2  12  -2   11.25    0.57
  -2  12   2    8.47    0.42
   2  12  -1    8.43    0.50
   2  12  -1    8.21    0.50
  -2  12   1    7.77    0.45
  -2 -12   1    7.31    0.41
   2 -12  -1    7.76    0.43
   2  12  -1    8.51    0.49
  -2  12   1    6.81    0.42
   2  12   0    0.59    0.16
  -2  12   0    0.53    0.14
   2  12   0    0.44    0.14
   2  12   0    0.54    0.15
  -2 -12   0    0.91    0.15
  -2  12   0    0.42    0.13
   2  12   0    0.57    0.14
   2  12   1    1.30    0.20
  -2  12  -1    1.03    0.17
  -2  12  -1    1.00    0.17
  -2 -12  -1    1.18    0.16
   2  12   1    1.43    0.20
   2  12   1    1.41    0.19
  -2  12  -1    1.28    0.20
  -2  12  -2   63.25    1.60
   2  12   2   58.66    1.46
   2  12   2   61.31    1.54
  -2 -12  -2   61.88    1.47
  -2  12  -3    0.45    0.12
   2  12   3    0.50    0.10
  -2  12  -3    0.45    0.11
   3   0 -16    0.01    0.09
   3   0 -15    0.89    0.22
   3   0 -14    0.09    0.12
  -3   0  14    0.03    0.11
   3   0 -14    0.24    0.14
   3   0 -14    0.05    0.13
  -3   0  13   27.81    1.25
   3   0 -13   29.65    1.32
   3   0 -13   30.28    1.27
   3   0 -13   28.30    1.21
   3   0 -13   27.98    1.40
   3   0 -12    0.03    0.12
   3   0 -12    0.08    0.14
   3   0 -12    0.04    0.15
   3   0 -12   -0.04    0.13
   3   0 -12    0.10    0.18
  -3   0  12    0.15    0.15
   3   0 -11   89.65    2.80
   3   0 -11   95.52    2.94
  -3   0  11   82.30    3.29
   3   0 -11   89.62    2.68
  -3   0  11   90.47    2.61
   3   0 -11   88.96    2.55
   3   0 -11   87.51    2.67
  -3   0  10    0.20    0.17
   3   0 -10    0.21    0.14
  -3   0  10    0.03    0.10
   3   0 -10   -0.04    0.16
   3   0 -10    0.04    0.11
   3   0 -10   -0.07    0.15
  -3   0   9    5.86    0.48
  -3   0   9    6.12    0.70
   3   0  -9    4.92    0.53
   3   0  -9    4.90    0.45
   3   0  -9    4.50    0.43
  -3   0   8    0.05    0.13
   3   0  -8   -0.03    0.11
   3   0  -7  521.58   10.08
  -3   0   7  525.27   10.46
   3   0  -7  504.53    9.85
  -3   0   6    0.06    0.09
   3   0  -6    0.07    0.09
   3   0  -6    0.26    0.11
  -3   0   5    7.27    0.48
   3   0  -5    7.91    0.54
  -3   0   4    0.27    0.08
   3   0  -4    0.02    0.06
  -3   0   3  411.69    7.59
   3   0  -3  436.08    8.26
   3   0  -1  184.31    4.05
   3   0   0    0.04    0.03
   3   0   0    0.40    0.13
   3   0   1    5.32    0.33
   3   0   1    6.68    0.47
   3   0   2    0.15    0.08
   3   0   2    0.02    0.07
   3   0   3    4.64    0.44
   3   0   3    4.14    0.37
   3   0   4   -0.04    0.10
   3   0   5 1820.67   34.08
  -3   0  -5 1840.67   33.32
  -3   0  -6    0.12    0.14
   3   0   6    0.28    0.18
   3   0   6    0.22    0.14
  -3   0  -7    0.17    0.16
  -3   0  -7    0.36    0.19
   3   0   7    0.07    0.15
   3   0   7    0.03    0.12
  -3   0  -8    0.45    0.22
   3   0   8    0.07    0.19
  -3   0  -8   -0.12    0.18
   3   0   8    0.07    0.14
  -3   0  -9 2253.21   41.62
   3   0   9 2244.38   41.52
  -3   0  -9 2342.43   41.82
   3   0  10    0.19    0.19
   3   0  10    0.07    0.15
  -3   0 -10    0.04    0.17
   3   0  10   -0.04    0.21
  -3   0 -10    0.08    0.20
   3   0  11   45.56    1.61
   3   0  11   42.73    1.48
  -3   0 -11   43.20    1.51
  -3   0 -11   45.09    1.68
   3   0  11   40.53    1.54
   3   0  12   -0.05    0.16
  -3   0 -12    0.08    0.12
   3   0  12   -0.07    0.11
   3   0  13  117.52    2.53
   3   1 -16    8.29    0.41
   3   1 -15    0.48    0.17
   3  -1 -15    0.58    0.12
   3  -1 -15    0.82    0.21
   3  -1 -14    6.37    0.53
   3   1 -14    7.01    0.49
   3  -1 -14    7.95    0.68
   3   1 -14    7.85    0.68
   3   1 -14    7.53    0.54
   3  -1 -14    7.70    0.53
   3  -1 -14    8.23    0.56
  -3  -1  14    7.05    0.54
  -3   1  14    7.90    0.58
   3   1 -13   54.75    2.04
   3  -1 -13   52.92    2.02
  -3   1  13   52.91    1.65
   3   1 -13   54.60    2.01
   3   1 -13   54.01    1.89
   3  -1 -13   55.45    1.91
   3  -1 -13   53.65    1.77
   3   1 -13   53.66    1.78
   3  -1 -13   55.70    1.85
   3   1 -13   56.70    2.15
   3   1 -13   49.83    1.73
  -3  -1  13   55.23    1.85
  -3   1  13   52.47    1.84
   3   1 -12   14.48    1.01
   3  -1 -12   15.01    1.03
  -3   1  12   12.87    0.76
   3   1 -12   13.05    0.88
   3  -1 -12   14.68    0.93
   3  -1 -12   12.80    0.80
   3   1 -12   13.29    0.81
   3   1 -12   14.67    1.05
   3  -1 -12   13.05    0.87
   3   1 -12   13.62    0.86
   3   1 -12   13.41    0.97
  -3  -1  12   13.06    0.84
  -3   1  12   14.89    0.90
   3   1 -11  107.56    3.19
   3   1 -11  103.15    3.10
   3  -1 -11  103.90    3.11
  -3  -1  11  101.97    2.82
  -3   1  11  102.16    2.84
   3   1 -11   96.81    2.88
   3  -1 -11   98.90    2.87
  -3  -1  11   93.14    3.60
  -3   1  11   98.99    3.67
   3  -1 -11  101.99    2.74
   3   1 -11   95.23    2.70
   3   1 -11   95.20    2.83
  -3  -1  10    0.67    0.28
  -3   1  10    0.35    0.24
   3   1 -10    0.51    0.17
   3  -1 -10    0.60    0.19
   3   1 -10    0.39    0.20
   3  -1 -10    0.30    0.19
  -3   1  10    0.50    0.18
   3   1 -10    0.64    0.21
   3  -1 -10    0.60    0.20
   3   1 -10    0.55    0.21
   3   1 -10    0.61    0.22
   3   1  -9   61.49    1.95
  -3   1   9   56.39    2.37
  -3  -1   9   60.67    2.41
  -3   1   9   60.19    1.84
   3  -1  -9   57.68    1.81
   3  -1  -9   55.16    1.81
   3   1  -9   56.68    1.79
   3  -1  -9   56.02    1.78
   3   1  -9   56.68    1.78
   3   1  -9   61.00    2.05
   3  -1  -8   10.24    0.70
   3   1  -8   10.20    0.71
  -3  -1   8    9.68    0.81
  -3   1   8   10.80    0.88
  -3   1   8   10.00    0.61
   3   1  -7  328.50    6.85
   3  -1  -7  348.53    6.89
  -3   1   7  339.58    6.61
  -3  -1   7  349.67    7.27
  -3   1   7  333.98    7.28
   3   1  -7  317.49    6.64
   3  -1  -7  329.35    6.72
  -3  -1   6  129.15    3.22
  -3   1   6  132.90    3.27
   3   1  -6  121.47    2.96
   3  -1  -6  123.40    2.97
   3   1  -6  126.57    3.03
   3  -1  -6  130.95    3.08
  -3  -1   5   44.42    1.43
  -3   1   5   46.24    1.45
   3  -1  -5   45.03    1.50
   3   1  -5   44.49    1.47
  -3  -1   4   21.80    0.80
  -3   1   4   21.16    0.79
   3   1  -4   21.27    0.93
   3  -1  -4   20.86    0.93
  -3   1   3  144.22    3.00
   3  -1  -3  147.68    3.01
  -3  -1   3  154.06    3.03
   3  -1  -3  152.01    3.50
   3   1  -3  157.57    3.51
  -3  -1   2  142.78    2.72
   3  -1  -2  147.60    2.74
  -3   1   2  148.87    2.75
   3  -1  -1    0.51    0.06
  -3  -1   1    0.73    0.06
   3  -1  -1    0.63    0.06
   3   1  -1    0.59    0.16
   3   1  -1    0.82    0.07
   3  -1   0  211.94    4.12
   3   1   0  206.99    4.16
   3  -1   0  227.72    4.68
   3   1   0  220.38    4.64
   3  -1   1   78.81    1.95
   3   1   1   82.30    2.00
   3  -1   1   86.64    2.23
   3   1   1   81.41    2.20
   3  -1   2  124.49    2.94
   3   1   2  121.54    2.95
   3   1   2  127.79    3.01
   3  -1   2  123.12    2.99
   3  -1   3  472.53    9.34
   3   1   3  474.80    9.38
   3   1   3  462.72    9.11
   3  -1   3  462.34    9.10
   3   1   4    3.53    0.45
   3  -1   4    3.78    0.45
   3   1   4    2.81    0.28
   3   1   5  153.96    4.30
   3  -1   5  161.45    4.27
   3   1   5  164.95    3.65
  -3  -1  -5  161.44    3.69
  -3   1  -5  158.48    3.68
   3  -1   6   79.41    2.85
   3   1   6   75.23    2.85
  -3  -1  -6   81.56    2.31
  -3   1  -6   80.15    2.30
   3   1   6   79.95    2.24
   3   1   7   93.61    2.60
   3  -1   7   91.99    3.30
   3   1   7   87.33    3.31
  -3   1  -7   89.62    2.63
  -3  -1  -7   91.94    2.62
  -3  -1  -7   91.20    2.67
  -3   1  -7   96.12    2.72
   3   1   7   93.37    2.61
   3   1   8    4.01    0.46
   3  -1   8    5.72    0.78
   3   1   8    4.61    0.72
  -3   1  -8    4.67    0.52
  -3  -1  -8    4.08    0.48
   3  -1   8    4.54    0.48
   3   1   8    3.87    0.45
  -3  -1  -8    4.40    0.51
  -3   1  -8    5.76    0.59
   3   1   9    0.13    0.16
   3  -1   9    0.07    0.16
   3   1   9    0.07    0.17
  -3   1  -9   -0.04    0.19
  -3  -1  -9    0.04    0.19
   3   1   9    0.19    0.20
  -3   1  -9    0.09    0.21
  -3  -1  -9    0.04    0.19
   3  -1  10    6.58    0.57
   3   1  10    6.79    0.59
  -3   1 -10    7.37    0.62
  -3  -1 -10    6.36    0.58
   3  -1  10    6.82    0.61
   3   1  10    7.22    0.62
  -3   1 -10    5.83    0.61
  -3  -1 -10    6.92    0.65
   3   1  11   63.11    1.94
   3  -1  11   62.93    1.88
   3   1  11   61.33    1.88
  -3  -1 -11   59.87    1.88
  -3   1 -11   62.89    2.06
  -3  -1 -11   64.64    2.07
   3   1  11   62.19    1.96
   3  -1  11   64.57    2.00
   3   1  12    2.75    0.30
  -3   1 -12    2.01    0.29
   3  -1  12    1.70    0.26
   3   1  12    1.92    0.27
  -3  -1 -12    1.80    0.27
   3   1  13    1.97    0.20
   3  -1  13    2.07    0.20
  -3   1 -13    2.05    0.22
   3   1  13    1.60    0.17
   3   2 -15    2.28    0.29
   3  -2 -15    2.00    0.28
   3  -2 -15    1.71    0.19
  -3  -2  14   -0.03    0.11
  -3   2  14    0.11    0.12
   3   2 -14    0.02    0.13
   3  -2 -14    0.07    0.13
   3   2 -14   -0.03    0.14
   3  -2 -14    0.11    0.17
   3  -2 -14    0.07    0.10
   3   2 -14    0.21    0.17
  -3   2  14    0.23    0.12
   3   2 -13   21.15    1.16
   3  -2 -13   20.72    1.13
  -3   2  13   21.21    0.97
   3   2 -13   22.69    1.23
   3  -2 -13   21.10    1.08
   3  -2 -13   25.49    1.06
   3  -2 -13   21.73    1.07
   3   2 -13   21.06    0.99
   3   2 -13   22.50    1.01
   3   2 -13   21.99    1.23
  -3  -2  13   20.57    1.04
  -3   2  13   19.30    1.03
   3   2 -12   13.34    0.93
   3  -2 -12   11.12    0.85
  -3   2  12   11.13    0.73
   3  -2 -12   12.38    0.84
   3   2 -12   12.39    0.97
   3   2 -12   11.79    0.78
   3  -2 -12   10.67    0.71
   3   2 -12   11.58    0.74
   3   2 -12   12.37    0.96
  -3  -2  12   11.37    0.78
  -3   2  12   11.37    0.80
   3   2 -11   26.79    1.46
  -3   2  11   29.49    1.32
   3  -2 -11   33.95    1.43
   3   2 -11   28.21    1.33
  -3   2  11   27.76    1.81
   3   2 -11   27.51    1.41
   3  -2 -11   30.45    1.47
  -3  -2  11   30.35    1.84
   3  -2 -11   28.82    1.22
   3   2 -11   28.71    1.22
   3   2 -11   27.48    1.28
   3   2 -11   30.74    1.55
   3   2 -10   19.80    1.21
  -3   2  10   21.67    1.51
   3   2 -10   20.47    1.15
   3  -2 -10   20.40    1.15
  -3   2  10   21.76    1.07
   3   2 -10   20.68    1.08
   3  -2 -10   19.31    1.03
  -3  -2  10   20.26    1.42
   3   2 -10   21.00    1.07
   3  -2 -10   19.93    0.97
   3   2 -10   20.84    1.23
   3   2 -10   20.27    0.98
   3   2  -9  134.03    3.74
  -3  -2   9  140.70    4.14
  -3   2   9  141.18    4.25
   3   2  -9  134.26    3.30
   3  -2  -9  133.59    3.28
   3  -2  -9  138.01    3.39
   3  -2  -9  131.87    3.31
   3  -2  -9  138.07    3.42
   3   2  -9  138.92    3.46
   3   2  -9  139.89    3.75
  -3   2   9  142.27    3.43
   3   2  -9  140.34    3.60
   3  -2  -9  140.94    3.62
   3   2  -8   32.56    1.33
   3  -2  -8   34.32    1.36
  -3  -2   8   32.52    1.61
  -3   2   8   32.94    1.67
  -3   2   8   33.75    1.25
   3   2  -7    4.54    0.43
   3  -2  -7    5.89    0.49
  -3   2   7    4.93    0.40
  -3   2   7    5.40    0.59
  -3  -2   7    5.86    0.60
   3  -2  -7    5.12    0.45
   3   2  -7    5.55    0.46
  -3  -2   6   16.61    0.95
   3   2  -6   17.24    0.80
   3  -2  -6   17.17    0.80
  -3   2   6   18.08    0.99
   3  -2  -6   18.20    0.91
   3   2  -6   18.26    0.89
  -3   2   5    9.12    0.63
  -3  -2   5   12.05    0.71
   3  -2  -5   11.06    0.68
   3   2  -5    9.79    0.65
   3  -2  -5   11.28    0.71
  -3   2   4   19.74    0.86
   3  -2  -4   20.34    0.85
   3   2  -4   21.57    0.98
   3   2  -4   19.79    0.83
   3  -2  -4   19.90    0.96
  -3   2   3  316.21    6.23
   3  -2  -3  322.82    6.21
   3   2  -3  319.80    6.19
   3  -2  -3  312.41    6.64
   3   2  -3  309.60    6.58
   3   2  -2   19.56    0.69
  -3   2   2   18.98    0.69
  -3  -2   2   17.61    0.66
   3  -2  -2   18.73    0.69
   3   2  -1  356.25    6.91
  -3   2   1  354.47    6.88
   3  -2  -1  354.42    6.94
  -3  -2   1  380.95    6.89
   3  -2  -1  367.00    7.41
   3   2  -1  358.82    7.39
   3   2   0    6.01    0.40
  -3  -2   0    6.20    0.38
  -3   2   0    6.44    0.39
   3  -2   0    6.43    0.52
   3   2   0    6.52    0.51
  -3  -2  -1  559.14   10.98
   3   2   1  588.76   11.14
   3   2   1  587.98   11.28
  -3   2  -1  576.36   10.99
   3  -2   1  603.78   11.33
  -3  -2  -2   29.49    1.16
   3   2   2   28.81    1.17
   3  -2   2   29.48    1.19
   3  -2   2   30.77    1.20
   3   2   2   28.61    1.19
   3  -2   3  189.58    4.32
   3   2   3  190.09    4.33
   3   2   3  199.83    4.62
   3  -2   3  194.77    4.55
   3  -2   4    0.51    0.19
   3   2   4    0.67    0.23
   3   2   4    0.71    0.16
  -3  -2  -5    0.79    0.19
  -3   2  -5    0.73    0.19
   3  -2   5    0.95    0.29
   3   2   5    0.59    0.24
   3   2   5    0.67    0.18
  -3  -2  -6    1.29    0.26
  -3   2  -6    0.85    0.23
   3  -2   6    1.11    0.32
   3   2   6    0.70    0.27
   3   2   6    0.71    0.20
   3   2   6    0.72    0.20
  -3  -2  -7  115.53    3.13
  -3   2  -7  114.91    3.15
   3   2   7  110.80    3.89
  -3   2  -7  114.66    3.13
  -3  -2  -7  116.86    3.10
   3  -2   7  113.48    3.80
   3  -2   7  116.36    3.22
   3   2   7  116.99    3.14
   3   2   7  120.67    3.13
  -3  -2  -8    4.02    0.48
  -3   2  -8    3.02    0.45
   3   2   8    3.35    0.62
  -3   2  -8    4.01    0.48
  -3  -2  -8    3.76    0.45
   3  -2   8    3.96    0.64
   3   2   8    3.64    0.45
   3  -2   8    3.67    0.48
   3   2   8    3.85    0.47
   3  -2   9   85.45    2.63
   3   2   9   89.85    2.65
  -3  -2  -9   89.33    2.65
  -3   2  -9   88.92    2.75
  -3  -2  -9   87.77    2.73
   3  -2   9   86.76    2.55
   3   2   9   89.16    2.63
   3  -2   9   89.49    2.74
   3   2   9   91.39    2.62
   3  -2  10    2.83    0.40
   3   2  10    2.64    0.38
  -3  -2 -10    3.22    0.41
  -3   2 -10    3.37    0.46
  -3  -2 -10    2.96    0.42
   3  -2  10    2.92    0.38
   3   2  10    3.28    0.41
   3  -2  10    2.97    0.42
   3   2  10    3.47    0.40
  -3   2 -11   81.30    2.40
  -3  -2 -11   78.20    2.35
   3  -2  11   81.76    2.39
   3   2  11   79.35    2.23
  -3  -2 -11   82.61    2.25
   3   2  11   83.89    2.31
   3  -2  11   86.11    2.36
   3  -2  12    1.85    0.26
  -3  -2 -12    2.35    0.24
   3   2  12    2.37    0.28
   3  -2  12    2.19    0.27
   3   2  12    2.25    0.25
  -3   2 -12    2.91    0.36
  -3   3  15   16.87    0.60
   3   3 -15   20.26    0.78
   3  -3 -15   20.56    0.81
   3  -3 -15   16.29    0.57
   3   3 -15   19.03    0.78
  -3  -3  14    2.16    0.29
  -3   3  14    1.86    0.27
   3   3 -14    1.91    0.32
  -3   3  14    2.21    0.27
   3  -3 -14    2.23    0.34
   3   3 -14    3.04    0.38
   3  -3 -14    2.45    0.29
  -3  -3  13   40.11    1.48
  -3   3  13   39.23    1.50
   3  -3 -13   41.59    1.54
   3   3 -13   42.17    1.73
  -3   3  13   38.70    1.40
   3   3 -13   40.98    1.38
   3  -3 -13   39.98    1.36
   3  -3 -13   38.22    1.48
   3   3 -13   41.94    1.67
   3   3 -12   43.85    1.76
   3  -3 -12   44.57    1.76
  -3   3  12   45.70    1.73
   3  -3 -12   44.66    1.71
   3   3 -12   48.29    2.00
  -3   3  12   45.91    1.63
   3   3 -12   47.19    1.91
   3  -3 -12   46.95    1.56
   3   3 -12   46.81    1.58
  -3  -3  11    7.44    0.90
   3   3 -11    9.43    0.85
   3  -3 -11   10.17    0.66
   3   3 -11    9.35    0.64
   3   3 -11    9.37    0.70
   3   3 -11   10.43    0.85
   3  -3 -11    9.74    0.74
  -3   3  11    9.83    1.08
   3   3 -11    8.60    0.74
   3  -3 -11   10.27    0.79
  -3   3  11   10.04    0.76
   3   3 -10    3.40    0.51
   3   3 -10    2.75    0.41
  -3  -3  10    2.43    0.50
  -3   3  10    3.73    0.66
   3  -3 -10    2.89    0.42
   3   3 -10    2.69    0.34
   3   3 -10    2.76    0.45
   3   3 -10    2.78    0.38
   3  -3 -10    3.05    0.36
   3   3 -10    2.33    0.38
  -3   3  10    3.66    0.45
   3  -3 -10    2.48    0.37
  -3  -3   9  155.72    4.51
   3   3  -9  152.72    4.06
   3   3  -9  152.78    3.84
   3  -3  -9  142.46    3.53
   3  -3  -9  155.00    3.66
   3   3  -9  148.53    3.93
   3   3  -9  138.24    3.42
   3  -3  -9  138.60    3.40
   3   3  -9  140.92    3.60
  -3   3   9  150.01    3.67
  -3   3   9  143.05    3.47
   3   3  -9  142.69    3.71
   3  -3  -9  151.36    3.76
  -3   3   9  148.51    4.57
  -3  -3   8    9.95    0.90
  -3   3   8    8.70    0.61
  -3   3   8    9.47    0.90
   3   3  -8    7.82    0.61
   3  -3  -8    8.42    0.63
   3   3  -8    8.43    0.61
  -3  -3   7   38.70    1.75
   3  -3  -7   35.99    1.44
   3  -3  -7   38.34    1.78
  -3   3   7   37.93    1.77
   3   3  -7   38.06    1.37
   3  -3  -7   38.41    1.37
  -3   3   7   39.29    1.34
  -3  -3   6   14.69    0.97
   3  -3  -6   13.48    0.84
   3   3  -6   13.25    0.82
  -3   3   6   13.89    0.68
   3  -3  -6   13.45    0.92
  -3   3   6   14.78    0.97
   3   3  -6   13.41    0.69
   3  -3  -6   13.56    0.70
   3   3  -5  168.81    4.07
   3  -3  -5  171.83    4.16
   3   3  -5  164.88    4.07
   3  -3  -5  173.21    4.10
  -3   3   5  169.00    4.17
   3  -3  -4   36.44    1.34
   3   3  -4   35.99    1.45
   3  -3  -4   36.20    1.49
   3   3  -4   36.92    1.35
  -3   3   3   47.86    1.53
   3  -3  -3   44.56    1.46
  -3  -3   3   48.76    1.53
   3   3  -3   43.81    1.45
   3   3  -3   42.38    1.61
   3  -3  -3   43.59    1.65
  -3  -3   2    0.40    0.13
   3  -3  -2    0.40    0.13
   3   3  -2    0.25    0.11
  -3   3   2    0.14    0.10
  -3   3   1   94.79    2.38
   3   3  -1   96.05    2.42
   3  -3  -1   95.01    2.42
  -3  -3   1   88.37    2.31
   3   3  -1   94.57    2.65
   3  -3  -1   95.34    2.70
   3   3   0  152.12    3.63
  -3   3   0  154.42    3.55
   3   3   0  157.63    3.83
   3  -3   0  152.56    3.85
  -3  -3   0  166.24    3.58
   3  -3   0  151.51    3.64
   3   3   1   56.65    1.89
   3  -3   1   55.47    1.89
  -3   3  -1   57.98    1.76
  -3  -3  -1   53.39    1.69
   3   3   2    1.14    0.26
   3   3   2    1.72    0.31
   3  -3   2    1.44    0.27
  -3   3  -2    1.60    0.27
  -3  -3  -2    1.45    0.26
   3   3   3  248.03    5.20
  -3  -3  -3  255.91    5.83
   3  -3   3  257.45    5.61
   3  -3   3  252.26    5.86
   3   3   3  254.86    5.93
   3   3   4   18.46    0.85
  -3  -3  -4   18.53    1.18
   3  -3   4   16.88    1.12
   3   3   4   18.10    1.18
  -3  -3  -4   19.32    0.83
  -3   3  -4   18.78    0.83
   3   3   5   83.74    2.39
   3  -3   5   84.09    2.44
   3   3   5   82.17    2.98
  -3  -3  -5   81.98    2.25
  -3   3  -5   83.37    2.28
   3  -3   5   80.16    2.86
   3   3   5   80.90    2.31
   3   3   6   79.05    2.36
   3   3   6   77.68    3.08
  -3  -3  -6   88.11    2.38
  -3   3  -6   79.69    2.34
   3   3   6   81.37    2.43
   3  -3   6   78.34    2.45
  -3   3  -6   81.25    2.32
   3  -3   6   79.62    2.96
  -3  -3  -6   77.23    2.30
   3   3   6   78.26    2.30
   3  -3   6   79.38    2.33
   3   3   7   56.53    1.96
   3  -3   7   56.98    2.04
  -3  -3  -7   58.65    1.93
  -3   3  -7   55.44    1.92
   3   3   7   51.31    2.54
   3   3   7   53.61    1.90
   3  -3   7   50.81    2.38
  -3  -3  -7   55.58    1.89
   3  -3   7   54.13    1.87
   3   3   7   51.91    1.83
   3  -3   8   57.23    2.10
   3   3   8   57.63    2.02
  -3   3  -8   56.23    2.02
  -3  -3  -8   58.85    2.03
   3   3   8   54.86    2.70
   3   3   8   61.48    2.05
   3  -3   8   54.60    2.55
  -3  -3  -8   57.23    1.98
   3   3   8   57.44    1.95
   3  -3   8   59.42    1.99
   3  -3   9    0.14    0.17
   3   3   9    0.28    0.20
  -3  -3  -9    0.23    0.18
  -3   3  -9    0.04    0.14
  -3  -3  -9    0.18    0.15
   3   3   9    0.11    0.17
   3  -3   9    0.08    0.19
   3   3   9    0.30    0.19
   3  -3  10    0.96    0.27
   3   3  10    1.12    0.26
  -3   3 -10    1.09    0.27
  -3  -3 -10    1.12    0.27
  -3  -3 -10    0.73    0.22
   3  -3  10    0.82    0.26
   3   3  10    0.91    0.23
   3  -3  10    0.68    0.19
   3   3  10    0.91    0.24
   3  -3  11   24.06    1.01
  -3   3 -11   21.97    1.02
  -3  -3 -11   23.73    1.03
   3  -3  11   24.69    1.09
  -3  -3 -11   23.33    0.97
   3   3  11   24.23    0.98
  -3  -3 -12    8.60    0.42
  -3   3 -12    9.99    0.60
   3  -3  12    9.32    0.49
  -3   4  15   63.60    1.46
   3   4 -14   14.87    0.82
  -3   4  14   14.12    0.67
   3  -4 -14   14.03    0.66
   3   4 -14   15.27    0.74
   3  -4 -13  119.51    2.79
   3   4 -13  124.19    3.21
   3  -4 -13  127.39    3.13
   3  -4 -13  123.43    3.11
  -3  -4  13  124.39    3.10
  -3   4  13  121.49    3.11
   3   4 -13  123.48    3.40
  -3   4  13  121.05    3.01
  -3   4  12   13.15    0.81
   3  -4 -12   14.39    0.87
  -3   4  12   13.97    0.88
   3   4 -12   15.45    0.77
   3   4 -12   15.29    0.97
   3  -4 -12   14.14    0.72
  -3   4  11    0.14    0.17
   3   4 -11    0.33    0.18
   3   4 -11    0.40    0.23
  -3   4  11    0.03    0.13
  -3   4  11    0.16    0.15
   3   4 -11    0.13    0.11
   3  -4 -11    0.08    0.11
   3  -4 -11    0.27    0.17
   3  -4 -10    2.96    0.41
   3   4 -10    2.17    0.35
  -3   4  10    2.89    0.41
  -3   4  10    2.30    0.35
   3   4 -10    2.70    0.42
  -3  -4  10    2.61    0.53
  -3   4  10    2.20    0.52
  -3   4  10    1.96    0.30
   3  -4 -10    1.99    0.28
   3   4 -10    2.61    0.43
   3   4 -10    2.31    0.31
  -3   4   9  291.03    6.14
   3  -4  -9  270.58    5.88
  -3   4   9  279.27    5.98
   3  -4  -9  265.62    6.00
  -3  -4   9  281.50    7.15
   3   4  -9  261.65    6.46
   3   4  -9  271.88    6.32
  -3   4   9  273.43    7.22
   3   4  -9  269.56    6.02
   3  -4  -9  275.13    6.00
  -3   4   9  282.67    5.94
   3   4  -9  274.07    5.74
   3   4  -9  281.87    6.32
   3   4  -8   -0.05    0.14
   3   4  -8    0.17    0.15
   3  -4  -8    0.12    0.11
  -3   4   8    0.37    0.16
   3   4  -8    0.06    0.10
  -3   4   8    0.07    0.12
   3   4  -8    0.04    0.15
  -3  -4   8    0.27    0.21
  -3   4   8    0.14    0.20
   3   4  -8    0.12    0.11
   3  -4  -8    0.09    0.10
   3  -4  -7   36.11    1.57
  -3  -4   7   39.42    1.91
  -3   4   7   37.74    1.39
  -3   4   7   40.29    1.95
   3  -4  -7   37.50    1.82
   3   4  -6  111.57    3.25
   3  -4  -6  108.30    3.16
  -3   4   6  104.28    2.68
   3  -4  -6  105.10    2.54
  -3   4   6  110.05    3.42
   3  -4  -6  109.05    3.29
  -3   4   5  156.18    3.54
   3  -4  -5  159.45    3.51
  -3   4   5  155.33    4.16
   3  -4  -5  155.19    4.08
   3   4  -5  168.14    4.15
   3  -4  -5  164.14    4.23
  -3   4   4   10.38    0.78
   3  -4  -4   11.25    0.59
  -3  -4   4    9.49    0.74
   3  -4  -4   11.00    0.77
   3  -4  -4   12.00    0.87
   3   4  -4   12.11    0.80
  -3   4   3   46.77    1.72
   3   4  -3   45.89    1.67
   3  -4  -3   46.65    1.40
   3  -4  -3   47.80    1.71
  -3  -4   3   48.57    1.74
   3   4  -3   45.69    1.82
   3  -4  -3   46.52    1.85
  -3   4   2   17.16    0.93
   3   4  -2   18.55    0.96
  -3  -4   2   15.00    0.87
   3  -4  -2   17.45    0.94
   3  -4  -1   56.44    1.59
  -3   4   1   56.40    1.87
   3   4  -1   58.16    1.93
   3  -4  -1   56.48    1.90
  -3  -4   1   55.14    1.83
   3  -4  -1   57.63    2.09
   3   4  -1   59.86    2.09
   3  -4   0   77.25    1.99
  -3   4   0   81.12    2.36
   3   4   0   79.68    2.43
   3  -4   0   81.27    2.44
   3  -4   0   83.58    2.57
   3   4   0   77.05    2.51
   3   4   1  198.45    4.85
   3  -4   1  202.30    4.24
   3  -4   1  206.40    4.91
  -3  -4  -1  186.70    4.62
  -3   4  -1  213.29    4.78
   3  -4   1  198.38    4.89
   3   4   2   89.16    2.27
   3  -4   2   85.91    2.19
   3   4   2   86.01    2.78
  -3  -4  -2   87.47    2.69
  -3   4  -2   90.55    2.72
   3  -4   2   95.00    2.79
  -3   4  -3  232.45    5.48
   3  -4   3  224.57    5.30
   3   4   3  236.51    5.77
  -3   4  -3  214.67    4.64
   3  -4   3  221.46    4.67
   3   4   3  228.89    4.88
   3   4   4    3.09    0.53
  -3  -4  -4    3.33    0.33
  -3   4  -4    3.78    0.36
   3   4   4    3.38    0.38
   3  -4   4    4.38    0.59
  -3  -4  -4    2.96    0.48
   3   4   5   11.36    0.77
   3  -4   5   10.91    0.77
   3   4   5   11.38    1.06
  -3  -4  -5   10.85    0.65
  -3   4  -5   11.26    0.68
  -3  -4  -5   10.75    0.69
  -3   4  -5   11.13    0.75
   3   4   5   11.47    0.74
   3  -4   5   10.54    0.98
   3   4   5   10.89    0.73
   3   4   6   33.45    1.42
   3   4   6   35.55    1.42
  -3   4  -6   32.88    1.38
   3   4   6   35.68    1.49
   3  -4   6   33.69    1.49
  -3  -4  -6   33.68    1.32
  -3   4  -6   33.99    1.35
   3   4   6   30.24    1.89
   3  -4   6   33.54    1.34
   3   4   6   31.89    1.30
  -3  -4  -6   33.34    1.36
   3  -4   6   33.97    1.88
   3   4   7  104.27    2.96
   3   4   7  107.99    2.86
  -3   4  -7  103.50    2.80
   3  -4   7  104.50    3.04
   3   4   7  102.99    2.98
  -3   4  -7  100.23    2.83
  -3  -4  -7   99.21    2.79
   3   4   7   99.74    3.83
   3  -4   7   99.51    3.61
   3   4   7   96.72    2.74
   3  -4   7   99.38    2.80
  -3  -4  -7  106.35    2.89
  -3   4  -8    0.07    0.11
  -3  -4  -8    0.04    0.13
  -3  -4  -8    0.11    0.14
   3  -4   8    0.24    0.15
   3   4   8    0.16    0.17
   3   4   8    0.36    0.21
   3  -4   8    0.09    0.20
   3   4   8   -0.04    0.14
  -3   4  -9   28.97    1.30
  -3  -4  -9   29.56    1.28
   3  -4   9   30.79    1.28
   3   4   9   29.61    1.23
   3   4   9   30.74    1.35
   3  -4   9   30.82    1.41
  -3  -4  -9   29.90    1.29
   3   4   9   32.05    1.39
   3  -4  10    1.45    0.26
   3  -4  10    1.82    0.29
   3   4  10    1.02    0.23
   3   4  10    1.68    0.30
   3  -4  10    1.68    0.31
  -3  -4 -10    2.22    0.31
  -3  -4 -11   26.80    0.98
   3  -4  11   26.82    0.96
   3   4  11   27.88    1.05
  -3   4 -11   28.14    1.19
  -3   4 -12    6.58    0.43
  -3   5  14   24.47    0.86
   3  -5 -14   25.17    0.83
   3   5 -14   22.32    0.77
   3   5 -13   34.76    1.41
   3   5 -13   31.63    1.19
  -3   5  13   33.50    1.24
  -3  -5  13   33.84    1.23
  -3   5  13   34.42    1.22
   3  -5 -12   43.03    1.56
   3   5 -12   43.34    1.80
   3   5 -12   41.11    1.55
  -3   5  12   44.00    1.55
  -3   5  12   43.18    1.58
  -3   5  11    0.84    0.23
  -3   5  11    0.92    0.23
  -3   5  11    0.99    0.22
   3  -5 -11    1.23    0.28
  -3   5  11    1.26    0.28
   3   5 -11    1.09    0.29
   3   5 -11    0.97    0.27
   3   5 -11    1.20    0.34
   3   5 -10    3.49    0.54
   3   5 -10    3.69    0.51
   3   5 -10    3.79    0.49
  -3   5  10    3.68    0.41
   3  -5 -10    3.21    0.43
  -3   5  10    3.35    0.45
  -3   5  10    4.15    0.46
  -3  -5   9  246.82    6.80
  -3   5   9  256.17    5.64
   3   5  -9  259.85    6.17
   3   5  -9  248.55    6.02
  -3   5   9  253.82    7.01
   3  -5  -9  232.67    5.35
  -3   5   9  267.88    5.81
   3  -5  -9  252.61    5.66
   3   5  -9  260.57    5.86
  -3   5   9  255.38    5.59
  -3   5   8   39.88    1.53
   3  -5  -8   39.89    1.51
   3   5  -8   39.29    1.75
   3   5  -8   38.19    1.72
   3   5  -8   41.55    1.65
   3  -5  -8   42.50    1.46
  -3   5   8   39.89    1.58
   3  -5  -8   39.49    2.10
  -3  -5   8   38.64    2.11
  -3   5   7  118.49    3.10
   3  -5  -7  116.32    2.99
   3   5  -7  116.14    3.34
   3   5  -7  120.36    3.40
   3   5  -7  115.68    3.16
  -3   5   7  122.86    3.14
  -3   5   7  113.07    3.85
   3  -5  -7  125.13    3.88
   3  -5  -7  119.14    2.97
   3  -5  -7  116.07    3.47
   3   5  -6   13.94    1.07
   3  -5  -6   13.48    1.02
  -3   5   6   13.70    0.79
   3   5  -6   13.15    0.89
   3  -5  -6   14.08    0.73
  -3   5   6   15.32    1.17
   3  -5  -6   14.05    1.06
  -3   5   5    4.10    0.41
   3  -5  -5    4.41    0.40
   3   5  -5    4.64    0.57
   3  -5  -5    5.25    0.63
  -3   5   5    3.12    0.51
   3  -5  -5    5.67    0.63
  -3  -5   5    4.06    0.57
  -3   5   4    1.01    0.20
   3  -5  -4    1.27    0.22
   3  -5  -4    1.07    0.31
  -3   5   4    1.50    0.36
   3   5  -4    0.81    0.24
  -3  -5   4    1.25    0.31
   3  -5  -4    1.68    0.34
  -3   5   3  162.75    3.63
   3  -5  -3  156.59    3.66
  -3   5   3  165.64    4.32
   3   5  -3  158.50    4.22
   3  -5  -3  160.75    4.43
  -3  -5   3  175.90    4.34
   3  -5  -3  158.41    4.19
   3   5  -2    7.54    0.69
  -3   5   2    6.55    0.65
  -3   5   2    7.12    0.49
  -3  -5   2    7.89    0.69
   3  -5  -2    7.64    0.69
   3   5  -1   30.43    1.10
   3   5  -1   28.85    1.43
   3  -5  -1   28.14    1.09
  -3   5   1   25.23    1.31
   3  -5  -1   27.54    1.46
   3  -5  -1   27.58    1.38
  -3  -5   1   28.59    1.37
   3   5   0   36.53    1.28
   3  -5   0   39.32    1.33
   3   5   0   40.73    1.78
  -3   5   0   41.00    1.71
   3  -5   0   40.83    1.82
   3  -5   0   39.81    1.75
  -3  -5   0   36.44    1.59
   3   5   1  335.94    6.78
   3  -5   1  325.97    6.72
   3   5   1  327.81    7.60
   3  -5   1  332.46    7.55
  -3   5  -1  327.40    7.40
  -3  -5  -1  348.84    7.42
   3  -5   1  328.96    7.58
   3  -5   2    0.06    0.15
   3   5   2    0.06    0.08
  -3  -5  -2    0.14    0.13
   3  -5   2    0.29    0.13
   3   5   2    0.06    0.14
  -3   5  -2    0.20    0.15
   3   5   3   48.05    1.69
  -3   5  -3   46.74    1.70
   3   5   3   47.72    1.63
  -3  -5  -3   41.51    1.94
   3  -5   3   48.08    1.50
   3   5   3   46.63    2.15
  -3   5  -3   48.22    2.05
   3  -5   3   47.87    1.98
   3   5   4    1.63    0.40
   3   5   4    1.60    0.29
   3   5   4    1.31    0.27
   3   5   4    1.27    0.27
  -3   5  -4    1.11    0.26
  -3  -5  -4    1.15    0.35
  -3  -5  -4    1.50    0.25
   3  -5   5   47.57    2.29
   3   5   5   49.69    1.79
   3   5   5   46.77    1.77
   3  -5   5   45.07    1.77
  -3  -5  -5   47.49    1.65
  -3  -5  -5   44.10    2.23
   3   5   5   48.14    1.78
  -3   5  -5   49.15    1.80
   3  -5   6   36.18    2.01
   3  -5   6   37.10    1.59
  -3  -5  -6   36.07    1.45
   3   5   6   37.96    1.53
  -3   5  -6   35.16    1.48
   3   5   6   35.32    1.51
   3   5   6   37.32    2.18
   3   5   7   76.43    2.43
   3   5   7   73.70    2.34
   3   5   7   73.66    2.26
   3  -5   7   73.51    2.47
   3   5   7   75.75    2.47
   3   5   8   94.47    2.81
   3   5   8   92.74    2.74
  -3  -5  -8   93.23    2.65
   3  -5   8   95.37    2.82
   3   5   8   91.15    2.57
   3   5   9    0.33    0.16
   3   5   9    0.22    0.18
  -3   5  -9   -0.04    0.14
  -3  -5  -9    0.55    0.20
   3   5  10    6.83    0.55
  -3   5 -10    7.24    0.60
  -3  -5 -10    6.63    0.49
  -3   5 -11   34.09    1.16
  -3  -5 -11   31.90    0.99
  -3   6  14    3.79    0.27
  -3   6  13    0.10    0.10
   3   6 -12   34.64    1.22
  -3   6  12   34.10    1.14
  -3   6  12   36.46    1.34
   3  -6 -12   37.54    1.33
   3   6 -12   37.87    1.51
   3   6 -11  241.78    5.51
   3   6 -11  241.18    5.61
   3   6 -11  234.19    5.20
  -3   6  11  242.51    5.37
  -3   6  11  227.94    5.19
  -3   6  11  228.42    5.07
   3  -6 -11  242.21    5.28
  -3   6  11  240.56    5.23
   3   6 -10   18.76    1.15
   3   6 -10   19.65    1.19
   3   6 -10   18.89    1.01
  -3   6  10   19.59    1.08
  -3   6  10   20.92    1.04
  -3   6  10   18.49    0.96
   3  -6 -10   19.37    1.02
  -3   6  10   19.26    1.01
   3   6  -9   53.77    2.12
   3   6  -9   51.77    2.12
   3   6  -9   53.81    1.90
  -3   6   9   53.18    1.95
  -3   6   9   55.34    1.88
  -3   6   9   53.97    1.89
   3  -6  -9   54.46    1.89
  -3   6   9   55.28    1.88
  -3  -6   8  113.65    4.06
   3  -6  -8  105.83    2.92
  -3  -6   8  110.54    3.96
   3  -6  -8   92.55    3.66
   3   6  -8  111.43    3.26
   3   6  -8  110.35    3.33
  -3   6   8   95.19    3.79
  -3   6   8  112.27    3.06
  -3   6   8  109.64    2.98
   3   6  -8   99.66    2.91
  -3   6   7    0.11    0.16
   3   6  -7    0.21    0.14
   3  -6  -7    1.04    0.29
  -3   6   7    0.64    0.30
  -3  -6   7    0.31    0.25
   3  -6  -7    0.20    0.15
   3  -6  -7    0.21    0.18
   3   6  -7    0.93    0.28
   3   6  -7    0.24    0.18
   3  -6  -7    0.36    0.13
  -3   6   7    0.30    0.17
   3   6  -7    0.92    0.25
  -3   6   6    0.90    0.23
  -3  -6   6    0.50    0.24
   3  -6  -6    0.52    0.27
   3   6  -6    0.78    0.23
  -3   6   6    1.28    0.26
   3   6  -6    0.83    0.22
   3   6  -6    0.59    0.19
   3  -6  -6    0.56    0.26
  -3   6   6    1.11    0.37
   3   6  -6    0.65    0.28
   3   6  -6    0.57    0.21
   3   6  -6    0.64    0.19
   3   6  -6    0.65    0.23
   3  -6  -6    0.68    0.19
   3   6  -6    0.89    0.24
   3  -6  -6    0.54    0.18
   3   6  -5  229.43    5.30
   3  -6  -5  223.29    5.88
  -3   6   5  224.90    5.21
  -3  -6   5  216.95    5.96
   3   6  -5  230.39    5.22
   3   6  -5  243.68    6.05
   3  -6  -5  234.90    6.09
   3   6  -5  238.99    5.28
   3   6  -5  230.48    5.16
   3   6  -5  236.80    5.49
  -3   6   5  230.17    6.14
   3  -6  -5  228.02    5.07
   3   6  -5  226.91    5.16
  -3   6   5  236.89    5.22
   3   6  -5  216.47    5.04
  -3   6   5  239.30    5.19
  -3   6   4   46.36    1.61
   3   6  -4   43.40    2.01
   3  -6  -4   43.44    2.08
  -3   6   4   43.77    2.08
   3  -6  -4   43.47    1.54
   3  -6  -4   42.36    1.96
  -3  -6   4   45.22    2.07
  -3   6   4   42.17    1.60
   3   6  -4   43.41    1.70
  -3   6   4   45.02    1.56
   3   6  -4   43.40    1.59
   3   6  -4   42.11    1.60
   3   6  -4   42.76    1.65
   3  -6  -3    0.12    0.12
   3  -6  -3   -0.06    0.16
  -3   6   3    0.18    0.19
   3   6  -3    0.06    0.13
  -3  -6   3    0.11    0.15
   3  -6  -3    0.45    0.21
  -3   6   3    0.29    0.14
  -3   6   2   31.61    1.67
   3   6  -2   31.94    1.68
   3  -6  -2   34.47    1.71
  -3  -6   2   32.58    1.66
  -3   6   2   36.59    1.34
   3  -6  -1   81.97    2.39
   3   6  -1   88.14    3.06
  -3   6   1   86.06    2.97
   3  -6  -1   90.33    3.15
  -3  -6   1   88.94    3.01
   3  -6  -1   86.82    3.00
   3   6  -1   93.37    2.50
   3  -6   0    9.90    0.66
  -3   6   0    8.16    0.81
   3   6   0    8.50    0.87
   3   6   0   10.06    0.67
   3  -6   0    9.27    0.90
   3  -6   0    9.12    0.88
  -3  -6   0    8.19    0.79
  -3  -6  -1  179.18    4.81
   3  -6   1  178.01    5.03
   3   6   1  178.98    4.26
  -3   6  -1  178.66    4.31
   3   6   1  175.39    4.23
   3  -6   1  182.62    4.15
   3   6   1  179.48    5.06
  -3   6  -1  182.03    4.91
   3  -6   1  173.75    4.99
   3   6   1  180.05    4.19
   3   6   1  180.21    4.23
   3   6   2   18.30    0.96
  -3  -6  -2   19.39    1.28
   3  -6   2   18.57    1.36
   3   6   2   17.59    0.94
  -3   6  -2   18.03    1.26
   3  -6   2   16.19    1.21
   3   6   2   18.43    0.94
   3   6   2   17.51    0.88
   3   6   2   16.49    0.86
   3   6   2   17.91    0.95
   3  -6   2   17.86    0.90
   3   6   2   15.69    1.26
   3   6   2   18.02    0.94
  -3  -6  -3   13.36    0.75
   3   6   3   11.01    0.75
   3  -6   3    9.84    1.02
  -3   6  -3   10.63    0.99
   3  -6   3   12.22    1.00
   3   6   3   11.79    0.78
   3   6   3   11.08    0.79
  -3   6  -3   10.80    0.80
   3   6   3   10.69    1.07
   3  -6   3   10.80    0.67
   3   6   3   10.38    0.71
  -3   6  -3   10.78    0.69
   3   6   3    9.92    0.70
  -3  -6  -4    0.61    0.28
   3   6   4    1.31    0.29
   3   6   4    0.78    0.23
  -3   6  -4    0.47    0.24
   3   6   4    0.94    0.36
   3  -6   4    0.49    0.28
  -3  -6  -4    0.60    0.18
   3   6   4    0.94    0.27
  -3   6  -4    0.37    0.19
  -3  -6  -5  134.42    3.48
   3   6   5  145.57    3.70
   3   6   5  135.37    4.60
   3   6   5  144.44    3.72
   3   6   5  136.95    3.68
   3  -6   5  135.57    4.67
  -3  -6  -5  139.47    4.49
   3  -6   5  137.77    4.52
   3   6   6   47.11    1.81
  -3  -6  -6   47.16    1.71
   3   6   6   48.95    1.83
   3   6   6   48.18    1.85
   3   6   7   16.42    0.96
  -3  -6  -7   15.76    0.90
   3   6   7   14.60    0.92
   3   6   8    0.24    0.15
  -3  -6  -8    0.25    0.16
   3   6   8    0.21    0.12
   3   6   8    0.43    0.17
  -3   6  -8    0.33    0.17
   3   6   9    0.87    0.23
  -3  -6  -9    0.56    0.17
  -3   6  -9    0.57    0.19
   3   6  10    2.72    0.33
  -3  -6 -10    3.26    0.29
  -3   6 -10    2.82    0.29
   3   6  11    2.84    0.25
  -3   7  13   24.24    0.82
   3  -7 -13   26.82    0.83
  -3   7  12    2.75    0.30
  -3   7  12    2.42    0.24
  -3   7  11   87.96    2.43
   3   7 -11   88.29    2.56
  -3   7  11   88.83    2.32
   3  -7 -11   89.99    2.39
  -3   7  11   89.59    2.37
  -3   7  10   35.50    1.39
  -3   7  10   37.99    1.40
  -3   7  10   40.50    1.53
   3   7 -10   34.86    1.51
   3   7 -10   37.44    1.61
  -3   7  10   34.16    1.35
   3  -7 -10   37.33    1.42
   3   7 -10   35.43    1.29
  -3   7   9   83.09    2.43
  -3   7   9   78.74    2.31
  -3   7   9   82.39    2.51
   3   7  -9   80.67    2.59
   3   7  -9   80.30    2.69
  -3   7   9   81.12    2.41
   3  -7  -9   80.86    2.39
   3   7  -9   76.43    2.25
  -3   7   8   17.24    0.98
   3   7  -8   16.25    1.04
   3   7  -8   16.00    1.10
  -3   7   8   17.50    0.92
  -3   7   8   19.22    1.07
   3  -7  -8   18.30    0.98
  -3   7   8   17.51    0.98
   3   7  -8   17.80    0.93
  -3   7   7   23.58    1.17
   3  -7  -7   23.05    1.11
  -3   7   7   22.81    1.17
   3   7  -7   22.76    1.09
   3  -7  -7   20.48    0.96
  -3   7   7   24.95    1.75
   3   7  -7   22.41    1.06
   3   7  -7   21.17    1.51
   3   7  -7   21.84    1.06
  -3   7   7   23.63    1.07
   3  -7  -7   22.47    1.56
  -3  -7   7   19.82    1.53
   3   7  -6    8.19    0.71
  -3   7   6    7.69    0.57
  -3   7   6    8.25    0.68
   3   7  -6    8.04    0.66
   3  -7  -6    7.83    0.62
  -3   7   6    7.40    0.59
   3   7  -6    8.05    0.65
   3  -7  -6    7.55    0.59
  -3   7   6    7.31    0.93
   3   7  -6    7.91    0.64
   3   7  -6    7.43    0.65
   3   7  -6    7.57    0.73
   3   7  -6    8.33    0.62
   3   7  -6    7.10    0.86
   3  -7  -6    7.48    0.87
   3  -7  -6    8.25    0.92
  -3  -7   6    8.42    0.97
   3   7  -5   27.99    1.37
  -3   7   5   30.99    1.33
  -3   7   5   30.22    1.86
   3  -7  -5   27.41    1.22
   3   7  -5   27.74    1.29
   3   7  -5   28.06    1.34
   3   7  -5   28.24    1.43
   3   7  -5   25.87    1.15
   3   7  -5   28.39    1.73
   3  -7  -5   26.51    1.70
   3   7  -5   28.84    1.33
  -3   7   5   28.01    1.25
   3   7  -5   27.40    1.29
   3  -7  -5   30.37    1.77
  -3  -7   5   30.22    1.80
  -3   7   5   24.84    1.25
  -3   7   5   29.59    1.31
   3   7  -4    0.86    0.25
   3   7  -4    0.84    0.23
   3  -7  -4    1.07    0.25
   3   7  -4    0.91    0.26
   3   7  -4    1.25    0.30
   3   7  -4    0.83    0.24
   3  -7  -4    1.58    0.44
  -3   7   4    0.83    0.33
   3   7  -4    0.84    0.30
  -3   7   4    0.64    0.20
   3   7  -4    0.99    0.26
  -3  -7   4    0.28    0.21
   3  -7  -4    0.95    0.33
  -3   7   4    0.72    0.23
  -3   7   3   66.22    2.04
   3   7  -3   64.65    2.17
  -3   7   3   73.36    2.22
  -3   7   3   69.58    2.85
   3  -7  -3   67.45    2.13
   3   7  -3   65.61    2.73
   3   7  -3   61.67    2.13
   3   7  -3   65.69    2.23
   3  -7  -3   67.74    2.88
  -3  -7   3   60.44    2.61
   3  -7  -3   64.44    2.67
  -3   7   3   64.68    2.19
   3   7  -3   66.63    2.23
   3   7  -3   65.01    2.27
  -3   7   2   22.67    1.50
   3   7  -2   20.19    1.43
   3   7  -2   23.66    1.17
   3   7  -2   20.39    1.09
  -3   7   2   20.72    1.12
   3  -7  -2   21.30    1.43
  -3  -7   2   24.27    1.53
   3  -7  -2   20.13    1.07
  -3   7   2   21.18    0.99
   3   7  -2   20.56    1.03
  -3   7   2   24.35    1.14
   3   7  -1    2.43    0.35
   3   7  -1    2.34    0.36
   3  -7  -1    2.22    0.34
   3   7  -1    2.17    0.35
   3   7  -1    1.41    0.28
   3   7  -1    2.11    0.34
   3  -7  -1    2.15    0.49
   3   7  -1    1.90    0.45
  -3   7   1    1.57    0.40
   3  -7  -1    1.93    0.33
   3   7  -1    2.98    0.41
  -3  -7   1    2.12    0.45
   3  -7  -1    1.72    0.42
  -3   7   1    2.18    0.36
   3   7  -1    2.03    0.34
   3   7   0   50.67    1.82
   3   7   0   48.46    1.81
   3   7   0   51.75    2.43
   3  -7   0   52.91    1.81
  -3   7   0   48.73    2.31
   3   7   0   49.28    1.80
   3   7   0   50.31    1.80
   3   7   0   48.01    1.72
   3  -7   0   50.52    2.40
   3  -7   0   47.82    1.80
   3   7   0   49.17    1.84
   3  -7   0   51.42    2.38
  -3  -7   0   51.97    2.29
   3   7   0   57.71    1.92
   3   7   1  151.47    3.88
   3   7   1  153.60    3.85
   3  -7   1  152.10    3.88
   3   7   1  148.54    3.87
   3  -7   1  156.87    3.79
   3   7   1  149.21    4.74
   3   7   1  150.19    3.77
   3   7   1  143.14    3.76
   3   7   1  145.02    3.62
   3  -7   1  155.75    4.71
  -3   7  -1  157.30    4.66
   3   7   1  161.24    3.88
   3  -7   1  151.33    4.71
  -3  -7  -1  141.36    4.41
  -3   7  -2    9.10    0.67
   3   7   2    8.02    0.67
   3   7   2    7.99    0.65
   3  -7   2    8.27    0.70
   3   7   2    8.54    0.68
   3  -7   2    8.36    0.64
   3   7   2    6.33    0.84
   3   7   2    8.32    0.63
   3   7   2    9.30    0.69
  -3  -7  -2    8.98    0.91
   3  -7   2    8.74    0.99
   3   7   2    7.46    0.66
   3   7   2    8.68    0.65
  -3   7  -2    7.30    0.85
   3  -7   2    8.85    0.93
   3   7   3   43.76    1.61
  -3   7  -3   38.54    1.47
   3  -7   3   40.60    1.47
   3   7   3   42.52    2.29
   3   7   3   38.80    1.49
  -3  -7  -3   35.54    1.97
   3  -7   3   37.59    2.16
   3   7   3   39.28    1.52
   3   7   3   38.26    1.59
  -3   7  -3   41.58    2.13
   3  -7   3   35.50    1.92
   3   7   3   38.25    1.54
  -3  -7  -3   37.84    1.46
   3  -7   3   39.56    1.63
   3   7   4   15.00    0.93
   3   7   4   15.09    0.94
  -3   7  -4   14.65    1.25
  -3  -7  -4   10.70    1.08
   3  -7   4   15.58    1.38
   3   7   4   12.47    0.90
   3  -7   4   14.92    0.95
  -3  -7  -4   14.47    0.85
   3   7   4   16.89    1.42
   3   7   5   29.74    1.37
   3   7   5   28.51    1.38
   3   7   5   30.06    1.38
  -3  -7  -5   27.02    1.23
   3   7   6   12.29    0.84
  -3  -7  -6   13.56    0.82
   3   7   6   13.31    0.89
   3   7   6   13.08    0.87
   3   7   7   24.66    1.17
   3   7   7   26.00    1.12
  -3  -7  -7   26.45    1.14
   3   7   7   23.01    1.14
   3   7   7   25.57    1.22
   3   7   8    0.03    0.11
   3  -7   8    0.14    0.13
  -3  -7  -8    0.03    0.12
   3   7   8    0.14    0.11
   3   7   8    0.10    0.14
   3   7   8   -0.03    0.11
   3   7   9    0.18    0.09
   3  -7   9    0.41    0.15
  -3  -7  -9    0.08    0.10
  -3   8  12    1.57    0.16
  -3   8  12    1.84    0.19
   3   8 -11    0.94    0.21
  -3   8  11    0.77    0.16
  -3   8  11    0.81    0.17
   3  -8 -10   10.23    0.63
  -3   8  10   11.19    0.68
  -3   8  10   10.24    0.64
   3   8 -10   11.12    0.76
  -3   8  10   11.79    0.67
  -3   8  10   10.19    0.60
  -3   8   9   66.93    1.95
  -3   8   9   68.58    2.13
  -3   8   9   66.86    2.06
   3  -8  -9   67.79    2.03
  -3   8   9   70.44    2.10
  -3   8   8    1.61    0.30
  -3   8   8    1.48    0.30
   3  -8  -8    1.78    0.30
  -3   8   8    1.07    0.26
  -3   8   8    1.00    0.22
   3   8  -7   90.96    2.58
   3   8  -7   97.48    3.02
  -3   8   7   94.30    2.49
   3  -8  -7   95.54    2.66
  -3   8   7  102.84    2.87
   3   8  -7   92.51    2.64
   3   8  -6   70.48    2.23
   3   8  -6   69.87    2.46
  -3   8   6   74.03    2.34
   3  -8  -6   68.18    2.15
  -3   8   6   66.38    2.21
   3   8  -6   66.14    2.21
   3   8  -6   70.00    2.24
  -3   8   6   68.88    2.15
   3  -8  -6   71.09    2.14
  -3   8   5    0.04    0.12
   3  -8  -5   -0.03    0.13
   3   8  -5    0.12    0.13
  -3   8   5    0.07    0.13
   3   8  -5    0.04    0.12
   3   8  -5    0.09    0.16
  -3   8   5    0.14    0.15
   3   8  -5    0.30    0.20
   3   8  -5    0.14    0.18
   3   8  -5    0.12    0.15
   3  -8  -5    0.24    0.20
  -3   8   5    0.08    0.17
   3   8  -5    0.31    0.22
   3  -8  -5   -0.07    0.15
  -3  -8   5   -0.08    0.18
   3  -8  -5    0.14    0.14
  -3   8   4   16.66    0.94
   3   8  -4   16.53    1.03
  -3   8   4   15.18    1.35
   3  -8  -4   17.72    1.00
   3   8  -4   17.14    1.03
   3   8  -4   17.65    1.06
   3   8  -4   18.10    1.09
   3   8  -4   19.33    1.47
   3  -8  -4   15.91    1.38
  -3   8   4   18.83    1.07
   3   8  -4   17.22    1.05
  -3   8   4   17.27    1.00
  -3  -8   4   16.96    1.36
   3  -8  -4   17.48    1.37
  -3   8   4   16.98    1.01
   3   8  -4   15.50    1.06
  -3   8   3  215.40    4.95
   3   8  -3  205.56    5.04
   3   8  -3  199.37    4.96
   3   8  -3  201.09    4.96
   3   8  -3  217.48    6.00
   3  -8  -3  206.08    6.04
  -3   8   3  197.68    4.68
   3   8  -3  207.60    4.99
   3  -8  -3  202.20    4.88
  -3   8   3  202.61    5.93
  -3   8   3  228.79    5.04
   3  -8  -3  197.48    5.73
  -3   8   3  205.76    4.94
  -3  -8   3  190.30    5.68
   3   8  -2    2.68    0.40
  -3   8   2    3.28    0.60
   3   8  -2    3.46    0.62
  -3   8   2    2.87    0.35
   3   8  -2    3.00    0.38
   3   8  -2    3.00    0.44
  -3   8   2    3.50    0.46
   3  -8  -2    2.19    0.50
  -3  -8   2    2.79    0.54
  -3   8   2    2.68    0.40
  -3   8   1    6.87    0.86
   3   8  -1    8.02    0.94
   3  -8  -1    7.01    0.63
   3   8  -1    7.22    0.66
   3   8  -1    6.90    0.64
   3   8  -1    6.63    0.59
   3  -8  -1    6.28    0.87
   3   8  -1    6.78    0.60
   3   8  -1    6.79    0.65
  -3  -8   1    8.67    0.93
  -3   8   1    6.64    0.63
   3  -8  -1    7.32    0.89
   3   8  -1    6.87    0.66
  -3   8   0   15.25    0.95
   3   8   0   16.60    1.03
   3   8   0   15.86    0.99
   3   8   0   16.66    0.99
   3  -8   0   15.44    0.94
   3   8   0   14.91    1.30
   3   8   0   17.86    1.03
   3   8   0   16.47    1.00
   3   8   0   15.15    0.87
   3  -8   0   16.93    1.40
  -3   8   0   12.50    1.18
   3  -8   0   15.82    0.95
   3   8   0   17.14    1.02
  -3  -8   0   14.89    1.23
  -3   8   0   15.60    0.98
   3  -8   0   15.63    1.33
   3  -8   1   91.37    2.69
   3   8   1   88.40    3.53
   3   8   1   97.18    2.79
   3   8   1   90.59    2.72
   3  -8   1   88.52    3.51
  -3  -8  -1   83.09    3.26
  -3   8  -1   92.63    2.77
  -3   8  -1   90.20    3.45
   3  -8   1   90.97    3.56
   3  -8   1   90.78    2.72
   3   8   1   92.41    2.78
   3   8   1   94.12    2.79
   3   8   1   99.45    2.87
  -3   8  -1   89.85    2.69
   3   8   1   94.46    2.83
   3   8   2    1.40    0.30
  -3  -8  -2    0.58    0.20
   3  -8   2    0.77    0.22
   3   8   2    1.69    0.34
   3   8   2    1.56    0.31
   3   8   2    1.37    0.30
  -3   8  -2    0.83    0.23
   3   8   2    1.22    0.27
   3   8   2    1.35    0.28
   3  -8   2    1.29    0.39
   3   8   2    1.10    0.37
  -3   8  -2    0.99    0.38
  -3  -8  -2    1.01    0.33
  -3   8  -2    1.17    0.27
   3  -8   2    0.42    0.28
   3  -8   2    1.30    0.27
   3  -8   3  122.86    3.16
   3   8   3  123.94    3.17
   3   8   3  125.43    3.23
  -3  -8  -3  120.77    3.17
   3  -8   3  119.90    3.31
   3   8   3  126.13    3.40
  -3   8  -3  124.25    3.30
   3   8   3  116.83    3.19
   3   8   3  128.44    3.27
   3   8   3  124.68    3.31
  -3   8  -3  120.76    3.17
   3   8   3  120.80    3.42
  -3   8  -4    0.03    0.13
   3   8   4   -0.04    0.15
   3   8   4    0.11    0.15
   3  -8   4    0.26    0.18
  -3  -8  -4    0.10    0.14
   3   8   4    0.17    0.20
   3   8   5    3.38    0.43
   3   8   5    3.06    0.41
  -3  -8  -5    2.86    0.37
   3  -8   5    2.87    0.39
   3   8   5    3.19    0.44
   3   8   6    0.64    0.22
   3   8   6    0.47    0.21
   3   8   6    0.50    0.19
   3  -8   6    0.42    0.18
  -3  -8  -6    0.51    0.18
   3   8   7   87.49    2.43
   3   8   7   91.71    2.46
   3   8   7   84.56    2.29
  -3  -8  -7   85.31    2.26
   3  -8   7   84.72    2.26
   3   8   8    2.68    0.32
   3   8   8    2.54    0.30
  -3  -8  -8    2.43    0.26
   3   8   8    2.29    0.25
  -3   8  -9    0.02    0.09
   3   8   9    0.03    0.08
  -3   9  11   37.29    1.03
   3   9 -11   39.64    1.14
  -3   9  10   11.38    0.59
  -3   9   9   33.63    1.22
  -3   9   9   35.17    1.25
   3   9  -9   32.57    1.32
  -3   9   9   36.63    1.29
  -3   9   8    0.34    0.16
  -3   9   8    0.26    0.16
   3   9  -8    0.26    0.18
   3  -9  -8    0.21    0.12
   3  -9  -7    3.05    0.37
  -3   9   7    3.56    0.43
  -3   9   7    2.77    0.32
  -3   9   7    4.06    0.44
   3   9  -7    3.77    0.48
   3   9  -6    6.40    0.55
   3   9  -6    6.45    0.63
   3  -9  -6    6.15    0.53
  -3   9   6    6.20    0.58
  -3   9   6    5.94    0.51
   3   9  -6    5.76    0.53
   3   9  -6    5.69    0.54
  -3   9   6    5.81    0.54
   3  -9  -6    6.59    0.53
   3   9  -5   41.68    1.64
   3   9  -5   44.95    1.74
   3   9  -5   41.20    1.71
   3  -9  -5   40.67    1.52
  -3   9   5   44.69    1.71
   3   9  -5   41.69    1.67
  -3   9   5   42.92    1.61
   3   9  -5   41.51    1.65
   3  -9  -5   41.84    1.57
  -3   9   5   42.02    1.57
  -3   9   4   28.76    1.24
   3   9  -4   28.67    1.37
  -3   9   4   29.15    1.32
   3   9  -4   30.24    1.41
   3   9  -4   29.56    1.41
   3   9  -4   27.06    1.33
   3   9  -4   31.47    1.42
   3  -9  -4   27.15    1.29
  -3   9   3   72.98    2.30
  -3   9   3   68.61    2.09
   3   9  -3   66.65    2.36
  -3   9   3   72.42    2.33
   3   9  -3   73.42    2.34
   3   9  -3   70.51    2.36
   3  -9  -3   72.86    2.32
   3   9  -3   70.49    2.38
   3   9  -2    1.20    0.27
  -3   9   2    1.66    0.32
  -3   9   2    1.41    0.25
   3   9  -2    1.33    0.32
   3   9  -2    2.01    0.37
  -3   9   2    1.96    0.35
   3   9  -1  159.03    3.90
  -3   9   1  164.26    4.09
   3   9  -1  160.38    4.24
   3   9  -1  159.61    4.17
   3   9  -1  159.59    4.16
   3   9  -1  169.46    4.21
   3  -9  -1  166.19    4.13
   3   9  -1  159.63    3.96
   3   9   0   12.31    0.74
  -3   9   0   13.42    0.86
   3   9   0   11.35    0.86
  -3   9   0   13.07    0.88
   3   9   0   12.82    0.89
   3   9   0   13.61    0.90
   3   9   0   12.17    0.87
   3  -9   0   11.97    0.83
   3   9   0   13.60    0.87
  -3   9  -1    0.37    0.20
   3   9   1   -0.04    0.14
   3   9   1    0.16    0.17
  -3   9  -1    0.32    0.17
   3   9   1    0.21    0.20
   3   9   1    0.31    0.18
   3  -9   1    0.04    0.14
   3   9   1    0.16    0.16
   3   9   2   73.44    2.26
   3   9   2   72.57    2.28
  -3  -9  -2   68.80    2.13
  -3   9  -2   69.54    2.16
   3   9   2   77.77    2.41
   3   9   2   73.92    2.35
  -3   9  -2   72.87    2.25
   3   9   2   73.21    2.28
   3   9   2   73.34    2.37
   3  -9   2   74.09    2.24
   3  -9   3  190.58    4.44
  -3  -9  -3  194.74    4.47
  -3   9  -3  192.26    4.47
   3   9   3  200.20    4.61
   3   9   3  200.61    4.53
   3   9   3  196.86    4.76
   3   9   3  188.25    4.47
   3   9   3  200.91    4.50
   3   9   4    0.50    0.21
  -3   9  -4    0.68    0.21
  -3  -9  -4    0.62    0.19
   3   9   5   15.70    0.86
  -3  -9  -5   13.62    0.73
  -3   9  -5   13.11    0.79
   3   9   5   14.71    0.87
  -3  -9  -6   68.09    1.85
   3   9   6   67.29    1.94
  -3   9  -6   65.32    1.98
  -3   9  -6   71.90    2.08
   3   9   6   72.32    2.08
  -3  -9  -7   29.27    0.97
   3   9   7   33.49    1.07
  -3   9  -7   29.85    1.10
   3   9   7   34.61    1.17
  -3   9  -8    7.40    0.41
   3   9   8    9.08    0.44
   3  10 -10    3.93    0.27
  -3  10  10    3.92    0.25
  -3  10   9    3.10    0.28
   3  10  -9    2.46    0.27
  -3  10   9    3.21    0.28
   3  10  -8   46.09    1.48
  -3  10   7   26.95    1.05
   3  10  -7   26.39    1.12
  -3  10   7   26.32    1.05
   3  10  -6    9.06    0.65
  -3  10   6    8.86    0.60
  -3  10   6    9.16    0.60
   3  10  -6    9.10    0.61
   3 -10  -6    9.14    0.58
  -3  10   6    7.94    0.54
   3  10  -5    1.19    0.26
  -3  10   5    1.30    0.25
   3  10  -5    1.13    0.25
   3  10  -5    1.04    0.24
  -3  10   5    1.10    0.23
   3  10  -5    1.14    0.24
  -3  10   5    0.90    0.22
   3 -10  -5    1.61    0.27
   3 -10  -5    1.10    0.23
  -3  10   4    0.26    0.16
   3  10  -4    0.17    0.14
   3  10  -4    0.14    0.17
   3 -10  -4    0.28    0.15
   3  10  -4    0.15    0.15
  -3  10   4    0.58    0.16
   3  10  -4    0.07    0.15
   3 -10  -4    0.35    0.16
   3  10  -4    0.29    0.15
   3  10  -3    4.05    0.43
   3  10  -3    4.08    0.49
  -3  10   3    4.09    0.46
   3  10  -3    4.61    0.50
  -3  10   3    3.83    0.41
   3 -10  -3    3.96    0.45
   3  10  -2    0.53    0.22
  -3  10   2    1.09    0.25
  -3  10   2    0.86    0.25
   3  10  -2    0.76    0.26
   3  10  -2    0.68    0.20
   3  10  -1    1.20    0.28
  -3  10   1    1.32    0.29
   3  10  -1    0.71    0.23
   3 -10  -1    1.02    0.25
   3  10  -1    1.51    0.32
   3  10  -1    1.09    0.28
  -3  10   0   15.07    0.95
   3  10   0   14.62    0.89
   3 -10   0   13.33    0.82
   3  10   0   14.58    0.91
  -3  10   0   12.72    0.82
   3  10   0   13.64    0.86
   3  10   0   14.00    0.87
  -3 -10  -1   39.29    1.38
  -3  10  -1   43.12    1.71
   3  10   1   40.69    1.51
   3  10   1   40.72    1.53
   3 -10   1   40.38    1.50
   3  10   1   40.48    1.58
  -3  10  -1   38.28    1.49
   3  10   1   42.05    1.54
   3  10   1   40.40    1.53
  -3 -10  -2    3.58    0.37
  -3  10  -2    4.04    0.50
   3  10   2    4.34    0.46
   3  10   2    4.13    0.42
   3 -10   2    4.60    0.43
   3  10   2    4.35    0.46
  -3  10  -2    4.19    0.42
   3  10   2    4.59    0.45
   3  10   2    3.71    0.40
  -3 -10  -3   14.57    0.72
   3 -10   3   12.97    0.68
   3  10   3   12.64    0.68
   3  10   3   14.30    0.72
   3  10   3   13.84    0.81
   3  10   3   14.09    0.75
  -3 -10  -4    9.71    0.55
  -3  10  -4    9.68    0.69
   3  10   4    9.55    0.64
   3  10   5   25.87    0.99
  -3 -10  -5   24.17    0.86
  -3  10  -5   25.27    1.05
   3  10   6    0.58    0.14
  -3 -10  -6    0.48    0.11
   3  10   6    0.58    0.16
   3  10   7   18.61    0.64
  -3  11   8    3.02    0.22
   3  11  -7    0.91    0.15
  -3  11   7    1.00    0.16
  -3  11   7    0.99    0.15
  -3  11   6   13.13    0.60
  -3  11   6   12.82    0.54
   3  11  -6   14.12    0.62
   3  11  -5   10.42    0.59
   3  11  -5    9.62    0.53
  -3  11   5    9.66    0.54
  -3  11   5    9.25    0.52
   3  11  -4   -0.02    0.11
  -3  11   4    0.06    0.09
   3  11  -4   -0.03    0.10
   3  11  -4    0.03    0.11
  -3  11   4    0.07    0.11
   3  11  -4    0.08    0.10
   3 -11  -4    0.02    0.08
   3 -11  -3    2.10    0.28
   3  11  -3    2.79    0.35
  -3  11   3    2.39    0.31
   3  11  -3    2.16    0.24
   3  11  -3    2.55    0.32
   3  11  -2    0.37    0.16
  -3  11   2    0.11    0.14
   3  11  -2    0.17    0.13
  -3  11   2    0.05    0.09
  -3  11   1    0.16    0.11
   3  11  -1    0.18    0.13
   3  11  -1    0.14    0.14
   3 -11  -1    0.37    0.15
   3  11  -1    0.23    0.14
   3  11  -1    0.20    0.14
  -3 -11   1   -0.02    0.09
  -3 -11   0    4.58    0.36
   3  11   0    4.15    0.42
  -3  11   0    4.54    0.42
  -3  11   0    4.11    0.42
   3 -11   0    3.46    0.36
   3  11   0    3.88    0.40
   3  11   0    3.87    0.40
   3  11   0    3.78    0.39
  -3 -11  -1   27.32    0.96
  -3  11  -1   28.66    1.09
   3  11   1   31.55    1.18
  -3  11  -1   30.61    1.21
   3 -11   1   29.53    1.08
   3  11   1   30.00    1.11
   3  11   1   30.58    1.12
   3  11   1   30.61    1.11
   3  11   2    8.86    0.52
  -3 -11  -2    7.81    0.44
   3  11   2    8.51    0.49
  -3  11  -2    8.61    0.59
   3  11   2    7.96    0.51
   3  11   3    0.25    0.12
  -3 -11  -3    0.34    0.10
  -3  11  -3    0.19    0.13
   3  11   3    0.21    0.10
  -3  11  -4    0.04    0.09
   3  11   4    0.12    0.09
   3  11   5    0.18    0.08
   3  11   5    0.12    0.07
  -3  12   4    0.60    0.11
  -3  12   3    9.00    0.46
   3  12  -3    9.93    0.47
  -3  12   3    9.56    0.46
   3  12  -2    2.48    0.25
  -3  12   2    2.68    0.25
  -3  12   2    2.53    0.23
  -3  12   1    7.68    0.39
   3  12  -1    8.79    0.48
   3  12  -1    8.86    0.46
   3  12   0    1.83    0.21
  -3  12   0    1.60    0.19
   3  12   0    1.99    0.20
  -3  12  -1    0.62    0.12
   4   0 -16    6.09    0.37
   4   0 -15   -0.06    0.11
   4   0 -15    0.14    0.14
   4   0 -15    0.02    0.09
   4   0 -14   19.94    0.94
   4   0 -14   20.42    1.10
   4   0 -14   19.07    0.89
   4   0 -13    0.06    0.16
   4   0 -13    0.05    0.19
   4   0 -13    0.07    0.15
  -4   0  12  224.68    4.94
   4   0 -12  221.22    5.14
   4   0 -12  217.29    5.41
   4   0 -12  205.89    4.88
   4   0 -12  208.87    4.89
   4   0 -12  211.48    5.04
   4   0 -11   -0.03    0.14
   4   0 -11    0.09    0.17
  -4   0  11    0.03    0.13
   4   0 -11    0.03    0.14
   4   0 -11    0.04    0.15
   4   0 -11    0.15    0.20
   4   0 -11    0.20    0.16
   4   0 -10  305.90    6.70
   4   0 -10  301.86    6.56
   4   0 -10  298.17    6.54
   4   0 -10  294.39    6.33
   4   0 -10  279.15    6.27
   4   0  -9    0.09    0.13
   4   0  -9    0.03    0.10
   4   0  -9   -0.04    0.15
   4   0  -9    0.09    0.12
   4   0  -9    0.37    0.16
   4   0  -8  125.48    3.24
  -4   0   8  121.78    3.43
  -4   0   7    0.10    0.13
   4   0  -7    0.03    0.09
   4   0  -6  101.37    2.84
   4   0  -5   -0.04    0.10
   4   0  -4  981.76   18.61
   4   0  -3    0.07    0.09
   4   0  -2   12.65    0.81
   4   0  -1    0.07    0.08
   4   0   0  247.09    5.51
   4   0   1    0.13    0.06
   4   0   1    0.14    0.12
   4   0   2  183.30    4.32
   4   0   2  182.00    4.01
   4   0   3   -0.03    0.08
   4   0   3    0.19    0.11
   4   0   4    0.21    0.14
  -4   0  -5    0.06    0.10
   4   0   5    0.10    0.14
   4   0   5    0.03    0.14
   4   0   5   -0.02    0.10
   4   0   6   71.70    2.75
   4   0   6   76.33    2.41
   4   0   6   77.02    2.18
  -4   0  -6   81.35    2.40
   4   0   7    0.28    0.21
  -4   0  -7    0.08    0.18
   4   0   7    0.03    0.12
   4   0   7   -0.04    0.14
   4   0   8  188.69    4.65
  -4   0  -8  193.07    4.71
   4   0   8  186.65    4.36
   4   0   8  188.61    4.59
   4   0   9    0.04    0.16
   4   0   9    0.12    0.23
  -4   0  -9   -0.04    0.16
   4   0  10   35.88    1.39
   4   0  10   36.05    1.44
  -4   0 -10   36.75    1.47
   4   0  11    0.02    0.12
   4   0  11   -0.03    0.15
  -4   0 -11   -0.08    0.11
  -4   0 -12  586.15   10.94
   4   1 -16   22.36    0.76
   4  -1 -16   20.79    0.72
   4  -1 -15   27.04    0.94
   4   1 -15   26.68    0.95
   4  -1 -15   25.71    0.92
   4   1 -15   26.22    1.09
   4  -1 -15   26.30    1.08
   4   1 -14  124.47    3.04
   4  -1 -14  127.32    3.35
   4  -1 -14  125.94    3.01
   4   1 -14  119.84    3.00
   4  -1 -14  129.07    3.13
  -4   1  14  122.10    2.83
   4  -1 -13    0.58    0.22
   4   1 -13    0.47    0.19
   4   1 -13    0.08    0.14
   4  -1 -13    0.22    0.18
   4  -1 -13    0.32    0.21
  -4   1  13    0.03    0.11
   4   1 -12   50.57    1.85
   4  -1 -12   48.94    1.87
   4  -1 -12   49.32    2.03
   4  -1 -12   49.99    1.72
   4   1 -12   50.26    1.72
  -4  -1  12   47.34    1.68
  -4   1  12   47.75    1.71
   4   1 -12   46.92    1.70
   4  -1 -12   47.32    1.71
   4   1 -12   48.10    1.90
   4   1 -11    1.94    0.32
   4  -1 -11    2.87    0.38
   4  -1 -11    2.31    0.39
   4   1 -11    2.67    0.37
   4   1 -11    2.57    0.40
   4   1 -11    1.93    0.38
   4  -1 -11    2.40    0.42
  -4  -1  11    2.92    0.38
  -4   1  11    2.22    0.34
   4  -1 -11    2.15    0.33
   4   1 -11    2.22    0.39
   4   1 -10   16.29    1.01
   4  -1 -10   15.41    0.99
   4   1 -10   16.76    0.98
   4   1 -10   16.84    1.08
   4   1 -10   14.39    0.97
   4   1 -10   15.78    0.88
   4   1 -10   14.73    0.86
   4  -1 -10   15.52    0.90
   4  -1 -10   15.68    0.90
   4  -1 -10   15.50    0.88
   4   1  -9    0.40    0.15
   4  -1  -9    0.33    0.14
   4   1  -9    0.27    0.17
   4  -1  -9    0.50    0.21
   4   1  -9    0.24    0.18
   4   1  -9    0.51    0.23
   4   1  -9    0.36    0.17
   4  -1  -9    0.53    0.18
   4  -1  -9    0.36    0.17
   4   1  -9    0.49    0.17
   4   1  -9    0.68    0.19
   4  -1  -9    0.58    0.18
   4   1  -9    0.55    0.20
  -4  -1   8   65.59    2.28
  -4   1   8   66.07    2.32
   4   1  -8   66.71    2.10
   4  -1  -8   67.65    2.11
  -4   1   7   10.34    0.73
  -4  -1   7   10.45    0.72
   4  -1  -7   11.78    0.78
   4   1  -7   10.85    0.74
   4  -1  -6   69.06    2.20
   4   1  -6   68.90    2.18
   4   1  -6   66.20    1.71
   4  -1  -6   66.84    1.72
   4  -1  -5   12.66    0.82
   4   1  -5   13.21    0.83
   4  -1  -4 1614.47   29.11
   4   1  -4 1532.12   29.06
   4  -1  -3  118.54    3.20
   4   1  -3  124.30    3.25
   4  -1  -2   37.63    1.51
   4   1  -2   38.74    1.52
   4  -1  -1   12.00    0.79
   4   1  -1   11.53    0.77
   4  -1   0  194.67    4.55
   4   1   0  191.81    4.55
   4  -1   1   75.03    1.83
   4  -1   1   77.57    2.36
   4   1   1   77.28    2.36
   4   1   1   76.03    1.91
   4  -1   2   39.19    1.33
   4  -1   2   41.04    1.56
   4   1   2   37.56    1.50
   4   1   2   40.44    1.38
   4   1   3  108.59    2.94
   4  -1   3  108.99    2.89
   4   1   3  105.87    2.89
   4  -1   3  110.10    2.93
   4  -1   4   52.98    1.96
   4   1   4   53.52    2.01
   4   1   5    6.47    0.58
   4  -1   5    6.77    0.59
  -4  -1  -5    6.34    0.53
  -4   1  -5    7.35    0.58
   4  -1   5    7.25    0.72
   4   1   5    6.37    0.70
   4  -1   5    7.22    0.60
   4   1   5    7.27    0.60
   4   1   5    7.06    0.51
   4  -1   6   48.40    1.83
   4   1   6   47.97    1.80
  -4  -1  -6   51.89    1.81
  -4   1  -6   52.43    1.82
   4   1   6   48.57    2.20
   4  -1   6   50.47    2.18
   4  -1   6   49.80    1.85
   4   1   6   51.42    1.82
   4  -1   6   50.93    1.64
   4   1   6   49.73    1.66
   4  -1   7    7.79    0.69
   4   1   7    8.77    0.68
   4  -1   7    7.83    0.69
   4   1   7    8.54    0.71
  -4  -1  -7    8.11    0.69
  -4   1  -7    7.94    0.68
   4  -1   7    8.26    0.61
   4   1   7    8.42    0.62
   4   1   8    1.90    0.32
   4  -1   8    1.81    0.35
   4   1   8    1.61    0.32
   4   1   8    1.12    0.30
   4  -1   8    1.29    0.31
  -4   1  -8    1.89    0.36
  -4  -1  -8    1.95    0.36
   4  -1   8    1.81    0.29
   4   1   8    1.41    0.27
  -4   1  -9    9.70    0.75
  -4  -1  -9    8.35    0.71
   4  -1   9    9.42    0.73
   4   1   9    8.68    0.67
   4  -1   9    8.82    0.72
   4   1   9    9.38    0.73
  -4   1 -10   67.66    2.18
  -4  -1 -10   71.46    2.20
   4  -1  10   71.63    2.17
   4   1  10   69.78    2.07
   4   1  10   70.35    2.17
   4  -1  10   73.00    2.20
   4   1  11   34.71    1.17
   4   1  11   36.09    1.25
   4  -1  11   35.06    1.26
   4  -1  11   36.38    1.26
  -4   1 -11   34.86    1.27
  -4  -1 -11   32.68    1.24
   4  -1  12    0.04    0.08
   4   1  12    0.09    0.09
   4   2 -16    0.38    0.10
   4   2 -15    0.15    0.11
   4   2 -15    0.51    0.17
   4  -2 -15    0.07    0.12
   4  -2 -15    0.22    0.11
  -4   2  14  204.61    4.45
   4   2 -14  208.87    4.74
   4   2 -14  211.56    4.54
   4  -2 -14  220.46    4.71
   4  -2 -14  208.56    4.51
   4   2 -14  218.14    4.94
   4  -2 -14  216.53    4.88
  -4   2  13   57.80    1.80
   4  -2 -13   60.22    2.02
   4   2 -13   56.54    1.89
   4   2 -13   60.84    2.18
   4  -2 -13   61.53    2.16
   4  -2 -13   60.62    1.83
   4   2 -13   59.49    1.84
   4   2 -13   57.98    2.06
  -4  -2  12   62.88    1.99
   4  -2 -12   58.83    1.98
   4   2 -12   60.10    1.96
   4  -2 -12   64.77    1.98
   4   2 -12   64.34    2.36
   4   2 -12   62.51    2.08
   4  -2 -12   64.13    2.20
   4   2 -12   66.91    2.34
  -4  -2  11   19.42    0.97
  -4   2  11   18.74    0.99
   4   2 -11   17.94    1.03
   4   2 -11   17.89    1.16
   4  -2 -11   18.48    0.95
   4   2 -11   18.56    0.97
   4   2 -11   17.68    1.14
   4  -2 -11   17.53    0.96
   4   2 -10  181.89    4.67
   4   2 -10  186.72    4.42
   4   2 -10  171.81    4.13
   4   2 -10  173.47    4.20
   4  -2 -10  185.51    4.33
   4  -2 -10  173.20    4.17
   4  -2 -10  178.32    4.23
   4   2 -10  182.75    4.67
   4   2 -10  186.71    4.53
   4   2  -9   39.55    1.52
   4   2  -9   37.44    1.36
   4   2  -9   39.48    1.42
   4  -2  -9   39.35    1.47
   4   2  -9   37.70    1.43
   4  -2  -9   40.09    1.44
   4  -2  -9   39.56    1.50
   4   2  -9   35.95    1.62
   4   2  -9   38.48    1.56
  -4  -2   8   25.85    1.34
   4   2  -7   38.27    1.55
   4  -2  -7   38.72    1.58
  -4  -2   7   38.85    1.57
  -4   2   7   40.16    1.63
   4  -2  -6  478.59    9.22
   4   2  -6  484.72    9.90
   4  -2  -6  493.32    9.99
  -4  -2   6  487.21    9.64
   4  -2  -5   69.78    2.28
   4   2  -5   67.47    2.22
   4  -2  -5   65.74    1.75
   4   2  -4    1.65    0.31
   4  -2  -4    2.24    0.36
   4  -2  -4    1.93    0.23
   4  -2  -4    2.31    0.23
   4   2  -3   97.63    2.84
   4   2  -3   96.02    2.29
   4  -2  -3   99.67    2.32
   4  -2  -3   96.40    2.06
   4  -2  -2    7.24    0.63
   4   2  -2    6.47    0.59
   4   2  -2    5.93    0.39
   4  -2  -2    6.11    0.40
   4  -2  -1   12.10    0.83
   4   2  -1   12.12    0.82
   4   2  -1   11.22    0.56
   4  -2  -1   12.21    0.59
   4  -2   0  236.64    5.32
   4   2   0  242.99    5.33
   4   2   0  221.18    4.58
   4  -2   0  236.38    4.69
   4  -2   0  223.78    4.55
   4  -2   0  222.74    4.64
   4  -2   1   50.94    1.52
   4   2   1   54.56    1.91
   4  -2   1   50.01    1.44
   4   2   2  206.42    4.64
   4  -2   2  199.03    4.50
   4  -2   2  201.03    4.79
   4   2   2  199.19    4.77
   4  -2   2  201.28    4.19
   4   2   3    7.60    0.66
   4  -2   3    6.34    0.57
   4   2   3    5.72    0.54
   4  -2   3    6.30    0.57
   4   2   4  260.18    6.08
   4  -2   4  248.74    5.87
   4   2   5   17.91    0.87
   4   2   5   17.63    1.21
  -4  -2  -5   16.78    0.90
  -4   2  -5   17.50    0.92
   4   2   5   18.10    0.92
   4  -2   5   16.54    1.12
   4   2   5   16.05    0.92
   4  -2   5   17.34    0.97
   4  -2   5   17.31    1.00
   4   2   5   16.25    0.95
   4   2   6   13.05    0.86
   4  -2   6   14.68    0.92
   4   2   6   11.60    0.74
   4   2   6   12.52    0.86
   4   2   6   12.17    1.06
  -4  -2  -6   11.80    0.79
  -4   2  -6   11.93    0.80
   4   2   7   10.37    0.78
   4  -2   7    9.81    0.77
   4  -2   7    9.90    0.66
   4   2   7    9.74    0.69
   4  -2   7   11.63    0.85
   4   2   7   11.10    0.80
  -4  -2  -7   11.27    0.79
  -4   2  -7   10.82    0.78
   4   2   8   61.86    2.14
   4  -2   8   60.49    2.13
   4  -2   8   61.39    1.92
   4   2   8   61.41    1.98
   4   2   8   67.31    2.16
  -4  -2  -8   63.98    2.14
  -4   2  -8   64.63    2.18
  -4   2  -9    0.31    0.18
  -4  -2  -9    0.30    0.18
   4   2   9    0.29    0.18
   4   2   9    0.43    0.17
   4   2   9    0.57    0.24
   4  -2   9    0.40    0.22
  -4   2 -10  100.12    2.74
  -4  -2 -10   99.31    2.71
   4  -2  10  102.53    2.73
   4   2  10   98.18    2.68
   4   2  10  101.73    2.53
   4  -2  11    0.18    0.13
   4   2  11    0.08    0.10
  -4   2 -12    7.87    0.42
   4   3 -15   84.81    2.03
   4  -3 -15   79.60    1.86
   4  -3 -14   57.00    1.57
   4   3 -14   60.28    1.89
   4  -3 -14   59.58    1.76
   4   3 -14   56.08    1.59
   4   3 -14   58.02    1.85
  -4   3  14   57.06    1.64
   4   3 -13   79.64    2.46
   4  -3 -13   73.57    2.04
   4  -3 -13   78.59    2.34
   4   3 -13   74.14    2.08
   4  -3 -13   76.48    2.38
   4   3 -13   75.94    2.43
  -4   3  13   72.93    2.12
   4   3 -12   68.34    2.42
   4  -3 -12   70.69    2.03
   4   3 -12   72.68    2.46
   4   3 -12   67.04    2.02
   4  -3 -11    4.03    0.45
   4  -3 -11    3.65    0.40
   4   3 -11    3.90    0.42
   4   3 -11    4.60    0.50
   4   3 -11    3.98    0.54
   4   3 -11    4.58    0.58
  -4   3  11    4.22    0.47
  -4   3  10  105.40    2.76
   4   3 -10   99.02    2.74
   4   3 -10  102.88    2.92
   4  -3 -10  103.81    2.76
   4   3 -10  113.06    3.28
   4  -3 -10  106.82    2.90
   4  -3 -10  104.37    2.82
   4   3 -10  102.54    3.22
   4  -3  -9   10.14    0.66
   4  -3  -9   11.14    0.71
   4  -3  -9    9.83    0.70
   4   3  -9    9.88    0.66
   4   3  -9   10.19    0.64
   4   3  -9    9.94    0.83
   4   3  -9   10.26    0.74
   4   3  -9    9.85    0.71
   4   3  -9    9.95    0.81
   4  -3  -8   43.30    1.49
   4  -3  -8   47.14    1.66
   4   3  -8   42.75    1.51
   4  -3  -8   47.01    1.58
   4   3  -8   47.02    1.83
   4   3  -8   47.70    1.80
  -4  -3   7   36.63    1.61
   4  -3  -7   33.73    1.13
   4  -3  -7   35.97    1.59
   4   3  -7   31.47    1.47
   4  -3  -6  471.14    9.60
   4   3  -6  435.57    9.43
  -4  -3   6  458.92    9.33
   4  -3  -6  454.40    9.27
  -4   3   6  447.04    9.34
   4  -3  -6  444.86    8.72
  -4   3   5   15.35    0.85
   4  -3  -5   15.02    0.71
   4  -3  -5   14.95    0.82
   4   3  -5   15.14    0.98
   4  -3  -5   16.05    1.03
   4  -3  -4   62.94    1.76
   4  -3  -4   67.46    1.87
   4   3  -4   65.24    2.26
   4   3  -4   64.47    1.84
   4  -3  -4   63.20    2.28
   4  -3  -3   23.18    0.91
   4  -3  -3   23.23    0.91
   4   3  -3   23.31    1.25
   4   3  -3   24.88    0.93
   4   3  -2  157.50    3.48
   4  -3  -2  158.18    3.52
   4  -3  -2  161.54    3.53
   4   3  -2  165.34    4.17
   4  -3  -2  161.81    4.18
   4   3  -1   43.70    1.37
   4  -3  -1   44.39    1.36
   4  -3  -1   44.06    1.40
   4   3  -1   43.06    1.78
   4  -3  -1   45.97    1.84
   4  -3   0   69.99    1.85
   4   3   0   67.08    1.95
   4  -3   0   68.19    1.99
   4   3   0   70.27    2.37
   4  -3   0   69.21    2.37
   4  -3   1    0.18    0.10
   4   3   1    0.04    0.11
   4  -3   1    0.39    0.18
   4   3   1    0.16    0.11
   4  -3   1    0.19    0.10
   4  -3   1    0.20    0.12
   4  -3   2   61.84    2.18
   4   3   2   60.29    2.16
   4  -3   2   60.48    2.01
   4  -3   2   62.24    1.71
   4   3   3   14.33    1.01
   4  -3   3   16.33    1.00
   4   3   3   16.70    1.01
   4  -3   3   16.61    1.01
   4   3   4   23.11    1.14
   4   3   4   21.52    1.04
   4  -3   4   21.62    1.05
   4   3   4   21.71    1.06
   4   3   4   22.32    0.96
   4   3   4   21.54    1.03
   4   3   4   22.58    1.36
  -4  -3  -4   22.51    0.98
  -4   3  -4   20.36    0.96
   4  -3   4   22.09    1.27
   4   3   5   48.39    1.81
   4  -3   5   45.01    1.71
   4   3   5   48.02    1.72
   4   3   5   48.77    1.74
  -4   3  -5   49.36    1.76
   4   3   5   48.35    1.63
   4   3   5   50.34    1.72
   4   3   5   47.36    2.20
  -4  -3  -5   50.44    1.68
  -4   3  -5   50.22    1.70
   4  -3   5   46.45    2.04
   4   3   6   46.22    1.80
   4   3   6   44.91    1.63
  -4   3  -6   48.39    1.72
  -4  -3  -6   46.69    1.68
  -4   3  -6   46.23    1.70
   4   3   6   45.82    1.64
   4   3   6   44.32    1.71
   4  -3   6   46.80    1.77
   4  -3   7   38.46    1.59
   4   3   7   37.67    1.55
  -4  -3  -7   36.41    1.50
  -4   3  -7   38.63    1.56
  -4   3  -7   37.71    1.45
   4   3   7   39.36    1.49
   4  -3   7   38.57    1.68
   4   3   7   40.11    1.65
   4  -3   8    6.21    0.60
   4   3   8    7.53    0.64
   4  -3   8    6.65    0.65
   4   3   8    6.65    0.54
   4   3   8    7.66    0.66
  -4   3  -8    6.34    0.60
  -4  -3  -8    6.96    0.61
   4  -3   9    0.50    0.20
   4   3   9   -0.03    0.14
   4  -3   9    0.11    0.19
   4   3   9   -0.03    0.16
  -4   3  -9    0.03    0.11
  -4  -3  -9    0.10    0.13
   4  -3  10   23.68    1.02
   4  -3  10   24.19    1.09
  -4   3 -10   22.24    1.01
  -4  -3 -10   22.68    1.00
   4   3  10   23.07    0.97
   4  -3  11   26.16    0.92
  -4   3 -11   28.54    1.08
  -4   4  15    7.44    0.36
   4   4 -15    7.07    0.39
   4  -4 -15    7.63    0.37
  -4   4  14    4.45    0.36
   4   4 -14    4.00    0.40
   4  -4 -14    4.69    0.40
  -4   4  13    4.31    0.41
   4   4 -13    4.19    0.49
   4  -4 -13    4.39    0.35
   4   4 -13    4.64    0.49
  -4   4  12   97.71    2.71
   4   4 -12  105.74    3.01
   4  -4 -12  100.01    2.50
   4   4 -12  100.02    2.54
   4   4 -12  103.41    3.09
   4   4 -11    0.76    0.23
   4   4 -11    0.85    0.27
   4   4 -11    0.72    0.27
   4  -4 -11    1.05    0.25
  -4   4  11    0.81    0.20
   4  -4 -11    1.14    0.22
   4   4 -11    1.11    0.23
   4  -4 -10  159.89    3.88
  -4   4  10  166.89    3.87
   4  -4 -10  156.05    3.85
  -4   4  10  163.59    3.93
  -4   4  10  154.58    3.81
   4   4 -10  165.57    4.10
   4   4 -10  152.05    3.67
   4  -4 -10  156.44    3.66
   4   4 -10  162.09    4.24
   4   4  -9   77.12    2.49
  -4   4   9   77.88    2.29
   4   4  -9   80.15    2.58
   4   4  -9   78.12    2.17
  -4   4   9   80.06    2.35
   4  -4  -9   82.04    2.37
   4  -4  -9   71.55    2.16
   4   4  -8    2.13    0.37
   4  -4  -8    1.58    0.27
   4   4  -8    1.79    0.34
   4  -4  -8    2.74    0.37
   4   4  -8    2.20    0.29
   4   4  -7  101.45    2.85
   4   4  -7  100.26    2.85
   4   4  -7   95.24    2.88
   4  -4  -7  100.79    2.48
   4  -4  -7   97.72    2.71
  -4   4   7   94.92    2.63
   4  -4  -7   97.64    3.14
   4  -4  -7   98.13    3.13
   4  -4  -6  413.85    8.79
   4  -4  -6  407.82    9.09
  -4   4   6  411.72    8.91
   4  -4  -6  415.68    8.18
   4  -4  -5    6.20    0.58
   4   4  -5    8.37    0.66
   4   4  -5    6.21    0.67
   4  -4  -5    6.94    0.72
  -4   4   5    5.69    0.57
   4  -4  -5    6.14    0.48
   4  -4  -4   30.09    1.28
   4   4  -4   29.28    1.52
   4  -4  -4   28.25    1.52
   4   4  -4   30.46    1.28
   4  -4  -4   31.93    1.16
  -4   4   4   31.16    1.34
   4  -4  -3    0.60    0.17
  -4   4   3    0.42    0.15
   4   4  -3    0.62    0.18
   4   4  -3    0.85    0.25
   4  -4  -3    0.53    0.15
   4  -4  -2  179.38    4.19
   4   4  -2  181.29    4.73
   4  -4  -2  188.49    4.81
  -4   4   2  178.95    4.17
   4  -4  -2  182.00    4.01
   4   4  -2  176.43    4.18
   4  -4  -1    0.76    0.20
   4   4  -1    0.70    0.25
   4  -4  -1    0.71    0.26
   4   4  -1    0.59    0.17
  -4   4   1    1.50    0.26
   4  -4  -1    0.67    0.17
   4  -4   0   16.59    0.96
  -4   4   0   15.61    0.88
   4   4   0   16.58    1.12
   4  -4   0   19.08    1.18
   4  -4   0   17.30    0.81
   4   4   0   16.33    0.94
   4  -4   1    6.82    0.64
   4   4   1    6.78    0.63
   4  -4   1    7.20    0.51
  -4   4  -1    7.31    0.61
   4   4   1    6.47    0.68
   4  -4   1    7.24    0.71
   4  -4   2   39.07    1.75
   4   4   2   35.26    1.65
   4  -4   2   41.44    1.36
   4  -4   2   41.85    1.82
   4  -4   2   40.82    1.72
   4  -4   3    0.38    0.17
   4   4   3    0.32    0.16
   4   4   3    0.42    0.20
   4  -4   3    0.14    0.13
   4  -4   3    0.27    0.11
   4   4   3    0.42    0.17
  -4   4  -3    0.53    0.19
  -4  -4  -3    0.41    0.14
  -4   4  -3    0.28    0.11
   4  -4   3    0.25    0.16
   4   4   3    0.16    0.11
   4  -4   4   68.03    2.57
  -4  -4  -4   72.72    2.04
  -4   4  -4   72.16    2.06
   4   4   4   70.89    2.26
  -4   4  -4   70.32    2.27
   4   4   4   68.65    2.07
   4  -4   4   74.53    2.38
   4   4   4   68.89    2.13
   4   4   5    5.95    0.55
   4  -4   5    6.48    0.58
   4   4   5    5.82    0.60
  -4   4  -5    5.77    0.57
   4   4   5    6.75    0.61
   4   4   5    5.61    0.51
   4   4   5    5.98    0.55
   4   4   5    4.54    0.68
  -4  -4  -5    6.11    0.51
  -4   4  -5    6.01    0.52
   4  -4   5    6.38    0.63
   4  -4   6  115.93    3.17
   4   4   6  111.66    3.09
   4   4   6  118.86    3.33
  -4   4  -6  116.73    3.17
   4   4   6  117.15    3.17
   4   4   6  119.45    3.11
   4   4   6  118.31    3.12
  -4  -4  -6  118.13    3.06
  -4   4  -6  115.08    3.09
   4  -4   6  116.11    3.37
  -4   4  -7   16.99    0.93
   4   4   7   16.12    0.91
   4   4   7   19.17    1.10
   4  -4   7   17.09    1.07
   4  -4   7   17.24    0.98
   4   4   7   17.14    0.95
  -4   4  -7   16.44    0.94
  -4  -4  -7   17.60    0.95
   4   4   8    0.35    0.17
   4  -4   8    0.96    0.24
   4   4   8    0.89    0.26
   4  -4   8    0.58    0.24
  -4   4  -8    0.40    0.18
  -4  -4  -8    0.51    0.18
   4  -4   9    0.61    0.18
   4   4   9    0.52    0.20
  -4   4 -10   28.87    1.15
   4   4  10   26.19    1.03
  -4   4 -11    2.27    0.24
   4   5 -14    0.43    0.13
  -4   5  14    0.35    0.12
   4   5 -13   10.57    0.66
  -4   5  13   10.96    0.63
  -4   5  12   24.84    0.97
  -4   5  12   25.49    1.11
   4   5 -12   28.16    1.23
   4   5 -11    8.82    0.73
  -4   5  11    9.06    0.62
  -4   5  11    9.26    0.64
   4   5 -11    8.37    0.68
   4   5 -11    9.88    0.82
   4   5 -10   12.98    0.97
   4   5 -10   12.34    0.88
   4   5 -10   12.59    0.89
   4  -5 -10   12.82    0.76
  -4   5  10   10.37    0.71
   4  -5 -10   12.05    0.77
  -4   5  10   13.04    0.79
   4   5  -9    1.96    0.36
   4   5  -9    1.48    0.35
   4  -5  -9    1.03    0.23
   4   5  -9    1.52    0.35
  -4   5   9    0.95    0.24
   4  -5  -9    1.12    0.24
   4   5  -8    1.06    0.28
  -4   5   8    0.80    0.23
   4   5  -8    0.66    0.27
   4   5  -8    0.57    0.24
   4  -5  -8    0.73    0.20
   4  -5  -7   45.38    1.64
   4   5  -7   47.71    1.77
   4   5  -7   44.38    1.56
   4  -5  -7   46.22    1.51
   4   5  -7   42.94    1.79
   4   5  -7   44.75    1.80
   4  -5  -7   45.18    2.05
   4  -5  -7   45.99    2.07
   4   5  -6  154.83    3.78
   4   5  -6  153.86    3.97
   4  -5  -6  154.31    3.62
   4   5  -6  155.48    3.74
   4  -5  -6  149.40    4.20
  -4   5   6  147.44    3.74
   4   5  -6  154.53    4.21
   4  -5  -6  153.43    4.48
   4   5  -6  152.28    3.81
   4   5  -5   20.46    1.02
   4   5  -5   23.73    1.17
   4   5  -5   22.00    1.23
   4  -5  -5   23.35    1.45
   4  -5  -5   22.08    1.00
  -4   5   5   20.13    1.24
   4  -5  -5   21.29    1.22
  -4   5   5   20.95    1.05
   4   5  -4   20.35    1.15
   4  -5  -4   20.72    1.36
   4  -5  -4   19.30    0.94
  -4   5   4   19.71    1.17
   4  -5  -4   20.54    1.14
   4   5  -3   16.17    1.01
  -4   5   3   16.26    1.02
   4  -5  -3   17.23    0.88
   4  -5  -3   18.23    1.05
   4  -5  -2    5.58    0.69
  -4   5   2    5.18    0.55
   4  -5  -2    5.83    0.49
   4   5  -2    6.55    0.62
   4  -5  -2    5.95    0.59
   4  -5  -1    0.12    0.14
   4   5  -1    0.26    0.15
  -4   5   1    0.62    0.20
   4  -5  -1    0.34    0.16
   4  -5  -1    0.35    0.17
  -4   5   0   63.95    2.26
   4  -5   0   69.44    2.63
   4  -5   0   66.58    1.99
   4   5   0   72.18    2.46
   4  -5   0   66.77    2.38
   4  -5   1    3.95    0.55
  -4   5  -1    4.03    0.45
   4   5   1    4.70    0.58
   4  -5   1    3.98    0.41
   4   5   1    4.77    0.48
  -4   5  -1    4.65    0.54
   4  -5   1    4.31    0.60
   4   5   2    0.50    0.17
   4  -5   2    0.93    0.21
   4   5   2    0.70    0.19
   4   5   2    0.44    0.18
   4   5   2    1.04    0.21
   4   5   2    0.71    0.22
   4   5   2    0.61    0.20
   4  -5   2    1.23    0.33
   4  -5   2    0.63    0.24
   4   5   2    0.97    0.29
   4  -5   3    1.10    0.30
   4   5   3    1.05    0.32
   4   5   3    1.16    0.27
   4  -5   3    1.01    0.21
   4   5   3    1.14    0.24
   4  -5   3    1.43    0.36
   4  -5   3    0.76    0.27
   4   5   3    1.47    0.26
   4   5   3    0.86    0.24
  -4   5  -3    0.99    0.26
   4   5   4  101.90    2.98
   4  -5   4   98.99    3.57
   4   5   4  105.70    2.99
  -4   5  -4   98.90    2.96
   4   5   4   99.94    2.74
   4   5   5   42.65    1.58
   4   5   5   40.66    1.61
  -4   5  -5   42.43    1.70
   4   5   5   41.99    1.69
   4   5   6    9.20    0.68
   4   5   6   10.24    0.73
   4   5   6   10.41    0.81
  -4   5  -6    9.27    0.72
   4   5   6   10.99    0.79
   4   5   7    4.59    0.46
   4   5   7    4.85    0.55
   4   5   7    4.96    0.50
   4   5   8    6.19    0.58
  -4   5  -9    0.58    0.19
   4   5   9    0.30    0.17
  -4   5 -10   38.04    1.23
   4   5  10   48.07    1.37
  -4   6  14   28.82    0.85
   4  -6 -14   27.97    0.83
   4   6 -13    0.29    0.12
   4   6 -12  301.60    6.20
  -4   6  12  299.45    6.01
   4   6 -11   10.51    0.72
  -4   6  11   10.02    0.65
  -4   6  11   11.10    0.70
   4   6 -11   11.26    0.77
  -4   6  11   11.52    0.68
   4   6 -10   42.04    1.64
   4   6 -10   42.87    1.74
  -4   6  10   44.06    1.58
  -4   6  10   44.25    1.60
  -4   6  10   44.21    1.59
  -4   6   9    3.31    0.41
   4   6  -9    3.28    0.49
   4  -6  -9    2.93    0.38
   4   6  -9    2.68    0.42
  -4   6   9    2.91    0.40
   4  -6  -9    2.65    0.33
   4   6  -8  336.78    7.33
   4  -6  -8  317.69    6.75
   4  -6  -8  319.72    6.74
  -4   6   8  325.33    6.99
   4   6  -8  318.03    7.00
   4  -6  -7    0.78    0.30
   4   6  -7    0.76    0.23
   4   6  -7    0.60    0.23
   4  -6  -7    0.75    0.19
   4  -6  -7    0.74    0.20
  -4   6   7    1.05    0.28
   4   6  -7    0.66    0.21
   4   6  -7    0.64    0.20
   4  -6  -7    0.65    0.19
   4   6  -7    0.76    0.25
   4   6  -6  156.58    3.87
   4   6  -6  147.14    3.74
   4   6  -6  151.81    3.81
   4   6  -6  145.92    4.00
   4   6  -6  147.11    3.78
   4  -6  -6  155.41    3.74
   4  -6  -6  145.90    4.34
  -4   6   6  148.72    3.83
   4   6  -6  154.93    4.40
   4  -6  -6  149.35    4.59
   4  -6  -6  158.01    3.71
   4  -6  -5   89.81    2.50
   4   6  -5   85.74    2.49
   4   6  -5   85.71    2.63
   4   6  -5   92.38    2.63
   4   6  -5   85.35    2.60
   4   6  -5   93.74    3.05
   4  -6  -5   90.94    3.33
   4  -6  -5   83.76    2.93
  -4   6   5   88.58    2.61
   4  -6  -4    1.88    0.39
  -4   6   4    1.47    0.29
   4   6  -4    1.07    0.28
   4   6  -4    0.96    0.25
   4  -6  -4    1.06    0.25
   4   6  -4    1.41    0.28
   4   6  -4    1.29    0.29
   4   6  -4    1.26    0.25
   4  -6  -4    0.87    0.34
   4   6  -4    1.14    0.30
   4   6  -3    9.10    0.67
   4   6  -3    9.31    0.70
   4   6  -3    9.52    0.73
   4  -6  -3    9.03    0.67
   4   6  -3   10.40    0.89
   4   6  -3    9.56    0.74
   4   6  -3   10.73    0.76
   4   6  -3   10.54    0.75
   4  -6  -3    9.33    0.82
  -4   6   3    8.85    0.71
   4  -6  -3    9.09    0.72
   4   6  -2  235.91    5.30
  -4   6   2  230.39    5.22
   4  -6  -2  235.24    6.27
   4   6  -2  242.95    5.36
   4   6  -2  235.86    5.35
   4   6  -2  224.63    5.27
   4  -6  -2  234.97    5.25
   4   6  -2  237.44    5.82
   4   6  -2  230.03    5.39
   4  -6  -2  229.30    5.39
   4  -6  -2  232.76    5.77
  -4   6   1   28.92    1.29
   4   6  -1   30.45    1.34
   4   6  -1   30.40    1.34
   4  -6  -1   28.65    1.55
   4   6  -1   29.10    1.34
   4  -6  -1   27.60    1.72
   4   6  -1   29.71    1.32
   4   6  -1   30.20    1.32
   4   6  -1   29.08    1.28
   4  -6  -1   29.01    1.36
   4  -6  -1   30.03    1.27
   4   6  -1   28.06    1.55
   4   6  -1   32.97    1.25
  -4   6   0    0.11    0.14
   4   6   0    0.23    0.17
   4   6   0    0.18    0.15
   4  -6   0    0.23    0.19
   4   6   0    0.46    0.19
   4  -6   0    0.07    0.14
   4   6   0    0.23    0.17
   4   6   0    0.23    0.16
   4   6   0    0.11    0.16
   4  -6   0    0.08    0.16
   4   6   0    0.24    0.13
   4  -6   0    0.16    0.13
   4   6   0    0.20    0.12
   4   6   1    9.70    0.75
  -4   6  -1    9.05    0.73
   4   6   1   10.86    0.76
   4  -6   1    9.43    0.91
   4   6   1    9.65    0.73
   4  -6   1    9.91    0.97
   4   6   1    8.11    0.66
   4   6   1    9.22    0.65
   4   6   1    9.46    0.68
   4  -6   1    9.40    0.76
   4   6   1   10.32    0.67
   4   6   1    9.99    0.73
   4  -6   1    9.43    0.67
   4   6   1    8.32    0.85
   4   6   2   23.73    1.16
   4   6   2   23.61    1.16
   4  -6   2   21.81    1.46
   4  -6   2   21.24    1.42
   4   6   2   22.33    1.09
   4   6   2   21.52    1.18
   4   6   2   21.42    1.03
   4  -6   2   21.59    1.02
   4   6   2   22.44    1.46
   4  -6   2   21.72    1.20
   4   6   2   21.26    1.13
   4   6   3    1.95    0.36
  -4   6  -3    2.58    0.41
   4  -6   3    2.61    0.33
   4   6   3    2.11    0.34
   4   6   3    1.99    0.31
   4   6   3    2.56    0.40
   4   6   4   76.76    2.51
   4   6   4   76.63    2.25
   4   6   4   77.02    2.34
   4   6   4   81.77    2.58
  -4   6  -4   77.49    2.54
   4   6   5    0.17    0.17
   4   6   5    0.26    0.18
   4   6   5    0.31    0.14
   4   6   5    0.37    0.19
   4   6   6   10.47    0.81
   4   6   6   10.27    0.72
   4   6   6   10.83    0.78
   4   6   7    0.60    0.18
   4   6   7    0.23    0.15
   4   6   8    0.09    0.11
   4   6   8   -0.03    0.14
   4   6   9    5.22    0.44
   4   6   9    4.40    0.33
   4  -6   9    5.38    0.44
   4  -6  10    1.48    0.18
   4   6  10    2.26    0.23
  -4   7  13    0.33    0.10
   4  -7 -13    0.12    0.08
  -4   7  12    1.21    0.21
  -4   7  12    1.15    0.18
  -4   7  11    9.81    0.59
   4   7 -11    8.71    0.55
  -4   7  11   10.78    0.62
  -4   7  11    8.85    0.57
   4   7 -11    9.71    0.66
  -4   7  10   -0.03    0.13
   4   7 -10    0.11    0.15
   4   7 -10    0.40    0.17
  -4   7  10    0.03    0.13
  -4   7  10    0.03    0.12
  -4   7   9    7.25    0.61
   4   7  -9    7.25    0.59
   4   7  -9    8.05    0.71
  -4   7   9    7.44    0.61
  -4   7   9    7.21    0.57
   4   7  -8   79.44    2.66
  -4   7   8   83.01    2.47
  -4   7   8   82.07    2.31
   4  -7  -8   77.94    2.28
   4   7  -8   76.73    2.35
   4  -7  -7   27.76    1.18
   4  -7  -7   28.20    1.18
   4   7  -7   28.63    1.28
   4   7  -7   28.00    1.24
  -4   7   7   28.33    1.20
   4   7  -7   28.31    1.28
   4   7  -7   29.43    1.27
  -4   7   6    0.34    0.19
   4   7  -6    1.20    0.28
   4   7  -6    0.67    0.21
  -4   7   6    0.65    0.21
   4  -7  -6    0.83    0.32
   4   7  -6    0.50    0.20
   4   7  -6    0.74    0.27
   4  -7  -6    0.64    0.20
   4   7  -6    0.45    0.20
   4  -7  -6    0.51    0.18
  -4   7   5   40.18    1.59
   4   7  -5   41.57    1.65
   4   7  -5   40.51    1.65
   4   7  -5   40.96    1.71
   4   7  -5   41.08    1.75
   4  -7  -5   40.57    1.57
   4   7  -5   39.85    1.67
   4  -7  -5   39.01    1.42
  -4   7   5   40.43    1.66
   4  -7  -5   39.66    2.18
   4   7  -4    4.99    0.54
   4   7  -4    4.44    0.53
   4  -7  -4    4.36    0.49
   4   7  -4    4.49    0.54
   4   7  -4    4.93    0.53
   4  -7  -4    4.45    0.62
  -4   7   4    3.84    0.48
   4  -7  -4    4.61    0.74
  -4   7   4    4.10    0.46
   4   7  -3    7.31    0.67
   4   7  -3    7.96    0.70
   4   7  -3    8.31    0.70
   4  -7  -3    7.22    0.92
   4  -7  -3    7.87    0.66
   4   7  -3    7.56    0.70
   4   7  -3    8.47    0.71
   4  -7  -3    5.86    0.72
  -4   7   3    8.39    0.63
   4   7  -3    7.34    0.61
  -4   7   2   30.19    1.23
   4   7  -2   30.22    1.35
   4   7  -2   30.83    1.41
   4   7  -2   29.80    1.40
   4   7  -2   26.61    1.30
   4  -7  -2   32.38    1.39
   4   7  -2   30.40    1.45
   4  -7  -2   31.54    1.44
   4  -7  -2   29.38    1.86
   4  -7  -2   27.19    1.60
  -4   7   2   30.27    1.43
   4   7  -1    1.39    0.30
   4   7  -1    0.93    0.26
   4  -7  -1    0.55    0.21
   4   7  -1    0.74    0.24
   4   7  -1    0.56    0.21
   4   7  -1    0.81    0.23
   4  -7  -1    0.89    0.23
   4   7  -1    0.60    0.23
   4  -7  -1    0.48    0.27
   4  -7  -1    0.64    0.26
   4   7   0   69.42    2.33
   4   7   0   67.65    2.28
   4  -7   0   67.18    2.74
   4   7   0   64.75    2.29
   4  -7   0   68.37    2.36
   4   7   0   68.82    2.28
   4   7   0   68.25    2.22
   4   7   0   69.65    2.19
   4  -7   0   70.45    2.98
   4  -7   0   70.98    2.24
   4   7   0   75.70    2.23
   4   7   1   17.96    1.07
   4   7   1   19.88    1.10
   4  -7   1   19.24    1.02
   4  -7   1   19.58    1.15
   4   7   1   22.35    1.08
   4   7   1   20.82    1.05
   4   7   1   18.78    1.05
   4   7   1   20.12    1.02
   4  -7   1   21.01    1.50
   4   7   1   18.89    1.03
   4   7   1   19.12    1.13
   4  -7   2    9.80    0.80
   4   7   2    9.66    0.70
   4   7   2    9.01    0.69
   4   7   2   10.67    0.77
   4  -7   2    8.24    0.90
  -4   7  -2    9.56    0.70
   4   7   2    9.66    0.75
   4  -7   2    9.58    0.68
   4   7   2    8.84    0.71
   4   7   3   29.40    1.23
   4  -7   3   28.37    1.42
   4   7   3   29.64    1.29
   4   7   3   28.17    1.34
   4  -7   3   27.72    1.18
   4   7   3   29.29    1.29
  -4   7  -3   27.14    1.18
   4   7   3   30.28    1.45
   4   7   4   60.02    1.99
   4   7   4   60.94    2.15
   4   7   4   66.76    2.26
   4   7   4   63.68    1.93
   4  -7   4   64.56    2.26
   4   7   5    2.35    0.38
   4   7   5    1.64    0.32
   4   7   5    2.19    0.36
   4  -7   5    2.02    0.38
   4   7   6    1.77    0.33
   4   7   6    1.45    0.30
   4   7   6    1.73    0.30
   4  -7   6    1.26    0.30
   4   7   7    2.16    0.34
   4   7   7    2.53    0.33
   4   7   7    2.50    0.31
   4  -7   7    2.35    0.34
   4   7   8   -0.03    0.11
   4   7   8   -0.02    0.09
   4  -7   9    2.56    0.23
  -4   8  12    0.16    0.06
   4   8 -11    2.28    0.29
  -4   8  11    1.73    0.22
  -4   8  10   10.00    0.61
   4   8 -10   10.46    0.70
  -4   8   9   30.32    1.22
   4   8  -9   31.97    1.40
  -4   8   9   31.60    1.25
  -4   8   8   14.53    0.85
  -4   8   8   15.82    0.89
   4   8  -7    2.75    0.37
  -4   8   7    3.15    0.37
   4   8  -7    2.77    0.37
  -4   8   7    3.46    0.43
   4  -8  -7    2.61    0.33
   4   8  -7    3.20    0.39
   4   8  -7    3.61    0.49
   4   8  -6   29.90    1.46
  -4   8   6   30.86    1.30
   4   8  -6   30.24    1.38
   4   8  -6   30.15    1.34
  -4   8   6   30.71    1.34
   4   8  -6   31.17    1.36
   4  -8  -6   27.80    1.17
   4  -8  -6   28.89    1.25
  -4   8   5    1.10    0.25
   4   8  -5    0.94    0.26
   4   8  -5    1.34    0.32
   4  -8  -5    1.28    0.28
  -4   8   5    1.04    0.28
   4   8  -5    0.92    0.25
   4  -8  -5    0.77    0.20
   4   8  -5    1.33    0.32
  -4   8   5    0.99    0.25
   4   8  -4  104.42    3.07
   4  -8  -4  110.36    3.03
  -4   8   4  101.33    2.84
   4   8  -4  104.35    3.05
   4   8  -4  105.26    3.14
  -4   8   4  104.68    2.98
   4   8  -4  105.83    3.11
   4   8  -3   48.42    1.87
   4   8  -3   46.96    1.81
   4  -8  -3   45.68    1.76
  -4   8   3   43.79    1.78
   4   8  -3   43.73    1.78
  -4   8   3   44.10    1.58
   4   8  -3   42.44    1.61
   4  -8  -3   46.62    2.47
  -4   8   3   45.85    1.78
   4   8  -3   46.22    1.87
  -4   8   2    0.26    0.13
   4   8  -2    0.41    0.21
   4   8  -2    0.19    0.14
  -4   8   2    0.32    0.19
   4   8  -2    0.13    0.17
   4   8  -2    0.04    0.14
   4   8  -2    0.04    0.15
   4  -8  -2    0.12    0.15
  -4   8   2    0.09    0.13
   4  -8  -2    0.09    0.17
   4   8  -2    0.29    0.15
  -4   8   1   27.36    1.30
   4   8  -1   25.62    1.34
   4   8  -1   24.05    1.27
   4   8  -1   26.18    1.32
   4   8  -1   23.22    1.24
   4   8  -1   26.22    1.23
   4  -8  -1   28.16    1.30
   4   8  -1   25.76    1.28
   4  -8  -1   26.02    1.30
   4  -8  -1   26.37    1.81
  -4   8   1   27.47    1.35
   4  -8   0  167.33    4.30
   4   8   0  173.56    4.31
   4   8   0  169.82    4.22
   4   8   0  172.99    4.12
   4  -8   0  171.30    4.22
   4   8   0  167.18    4.36
  -4   8   0  166.99    4.21
   4   8   0  174.87    4.34
  -4   8   0  165.75    4.33
   4   8   0  167.98    4.30
   4   8   1    0.47    0.22
   4   8   1    0.24    0.19
   4  -8   1    0.55    0.22
  -4   8  -1    0.51    0.20
   4   8   1    0.47    0.20
   4   8   1    0.15    0.16
   4   8   1    0.35    0.17
   4  -8   1    0.47    0.19
   4   8   1    0.34    0.21
   4   8   1    0.36    0.16
  -4   8  -1    0.55    0.21
   4   8   2   15.51    0.90
   4   8   2   13.56    0.81
   4   8   2   14.62    0.97
   4  -8   2   14.99    0.86
   4   8   2   14.31    0.87
   4   8   2   13.96    0.86
   4  -8   2   14.44    0.94
  -4   8  -2   14.95    0.87
   4   8   2   14.11    0.90
   4   8   3   10.68    0.72
  -4   8  -3   10.05    0.66
   4  -8   3    9.48    0.63
   4  -8   3    9.42    0.74
   4   8   3    9.30    0.64
   4   8   3    8.85    0.63
   4   8   3    9.85    0.72
   4   8   4   96.61    2.75
   4  -8   4   98.45    2.81
   4   8   4   98.68    2.88
   4   8   5   11.39    0.75
   4  -8   5   11.55    0.75
   4   8   5   12.32    0.76
   4   8   5   12.37    0.81
   4   8   6  139.06    3.36
   4  -8   6  131.13    3.25
   4   8   6  135.28    3.26
   4   8   6  142.20    3.41
   4   8   7    6.42    0.48
   4  -8   7    6.24    0.43
   4   8   7    6.61    0.43
   4   8   7    7.34    0.49
   4   8   8   47.55    1.27
   4   8   8   52.90    1.36
  -4   9  11    0.18    0.08
   4   9 -11    0.31    0.10
  -4   9  10    0.37    0.12
  -4   9  10    0.44    0.13
   4   9 -10    0.77    0.17
  -4   9   9    6.61    0.47
  -4   9   9    7.11    0.49
  -4   9   8   58.24    1.79
   4   9  -8   60.20    1.94
  -4   9   7    0.09    0.12
   4   9  -7    0.18    0.17
  -4   9   7    0.34    0.14
  -4   9   7    0.30    0.16
   4   9  -6    0.12    0.14
   4   9  -6    0.14    0.15
  -4   9   6    0.43    0.18
   4  -9  -6    0.06    0.10
   4   9  -6    0.36    0.17
  -4   9   6    0.30    0.15
   4  -9  -5    0.87    0.23
  -4   9   5    0.43    0.17
   4   9  -5    0.62    0.22
   4   9  -5    0.37    0.19
   4   9  -5    0.37    0.17
  -4   9   5    0.78    0.21
   4  -9  -4   31.39    1.37
  -4   9   4   32.98    1.40
   4   9  -4   32.51    1.48
   4   9  -4   32.04    1.43
   4   9  -4   32.57    1.43
  -4   9   4   31.02    1.25
   4   9  -4   32.38    1.44
   4   9  -3    7.13    0.66
   4  -9  -3    7.31    0.63
  -4   9   3    7.39    0.64
   4   9  -3    7.02    0.67
   4   9  -3    5.81    0.60
   4   9  -3    6.74    0.61
  -4   9   3    6.52    0.51
  -4   9   3    6.26    0.58
  -4   9   3    6.39    0.60
   4   9  -2   49.40    1.86
   4   9  -2   49.63    1.86
   4  -9  -2   48.80    1.79
  -4   9   2   44.44    1.73
   4   9  -2   48.71    1.89
   4   9  -2   47.14    1.72
   4   9  -2   44.52    1.59
   4   9  -2   51.99    1.89
  -4   9   2   47.27    1.79
   4   9  -1   26.06    1.28
   4   9  -1   26.78    1.30
   4  -9  -1   28.17    1.29
  -4   9   1   26.68    1.27
   4   9  -1   28.92    1.38
   4   9  -1   26.78    1.30
   4   9  -1   25.56    1.16
   4   9  -1   26.24    1.23
  -4   9   1   25.88    1.25
   4   9   0   48.96    1.81
   4   9   0   46.79    1.75
   4   9   0   47.95    1.62
   4  -9   0   50.55    1.78
  -4   9   0   46.84    1.74
   4   9   0   46.76    1.84
   4   9   0   48.59    1.81
   4   9   0   49.37    1.80
  -4   9   0   46.85    1.75
   4   9   1    2.47    0.37
   4   9   1    2.59    0.36
  -4   9  -1    2.31    0.35
  -4   9  -1    2.52    0.36
   4  -9   1    1.80    0.32
   4   9   1    2.54    0.40
   4   9   1    2.03    0.35
   4   9   1    2.40    0.39
   4  -9   1    2.61    0.36
  -4   9  -2  169.81    4.12
   4  -9   2  172.02    4.06
   4  -9   2  179.15    4.17
   4   9   2  182.02    4.24
  -4   9  -2  171.73    4.06
   4   9   2  178.68    4.35
   4   9   2  183.69    4.16
   4   9   2  177.38    4.04
   4  -9   3   28.16    1.17
   4   9   3   30.69    1.12
   4   9   3   29.28    1.11
   4  -9   3   28.59    1.09
   4   9   3   30.03    1.32
   4  -9   4    0.12    0.12
   4   9   4   -0.03    0.15
   4   9   5   11.07    0.64
   4   9   5   11.34    0.69
   4  -9   5    9.20    0.52
   4   9   6  203.35    3.89
   4   9   6  198.89    3.75
   4   9   7    2.16    0.22
   4   9   7    2.26    0.21
   4  10  -9    2.32    0.24
  -4  10   9    1.94    0.21
  -4  10   8    5.49    0.39
  -4  10   8    5.44    0.39
   4  10  -8    6.13    0.44
  -4  10   7   11.59    0.54
   4  10  -7   12.57    0.70
  -4  10   7   12.35    0.64
  -4  10   6   11.64    0.64
  -4  10   6   12.41    0.66
  -4  10   6   11.84    0.68
   4  10  -6   13.14    0.75
   4  10  -6   13.39    0.71
   4 -10  -5   37.50    1.31
   4  10  -5   36.09    1.38
  -4  10   5   35.25    1.30
   4  10  -5   35.55    1.35
   4  10  -5   35.16    1.34
   4  10  -5   36.39    1.35
   4 -10  -4   43.83    1.54
   4  10  -4   46.66    1.64
   4  10  -4   42.88    1.62
  -4  10   4   43.58    1.56
   4  10  -4   47.63    1.64
   4  10  -4   45.32    1.56
   4 -10  -3    1.50    0.29
  -4  10   3    1.20    0.22
  -4  10   3    1.36    0.27
   4  10  -3    1.26    0.28
   4  10  -3    0.90    0.21
   4  10  -2    2.71    0.33
   4 -10  -2    2.64    0.36
  -4  10   2    2.87    0.36
   4  10  -2    2.66    0.37
  -4  10   2    2.25    0.34
   4  10  -2    2.57    0.39
   4  10  -2    2.36    0.35
   4  10  -1    1.00    0.25
   4  10  -1    0.89    0.23
   4  10  -1    0.92    0.20
   4 -10  -1    0.72    0.20
  -4  10   1    1.03    0.25
   4  10  -1    1.31    0.27
  -4  10   1    1.17    0.25
  -4  10   1    0.86    0.21
   4  10  -1    1.15    0.28
   4 -10   0    5.96    0.50
  -4  10   0    5.77    0.55
   4  10   0    4.33    0.42
   4  10   0    5.43    0.50
   4  10   0    5.58    0.50
   4  10   0    5.11    0.48
   4  10   0    4.73    0.50
  -4  10   0    5.60    0.49
  -4  10   0    4.24    0.41
   4 -10   1    0.52    0.17
   4  10   1    0.39    0.17
   4  10   1    0.39    0.17
   4  10   1    0.49    0.17
   4  10   1    0.68    0.20
  -4  10  -1    0.83    0.21
   4  10   2    0.18    0.11
   4  10   2    0.24    0.14
   4  10   2    0.11    0.10
   4 -10   2    0.15    0.10
   4  10   3    0.05    0.11
   4  10   3    0.11    0.08
  -4  10  -4   11.87    0.67
   4  10   4   10.81    0.59
   4  10   5    9.69    0.52
   4  10   5    8.66    0.46
   4  10   5    8.02    0.45
  -4  10  -5    8.88    0.48
   4  11  -7   17.54    0.62
  -4  11   7   18.74    0.64
   4  11  -6   22.69    0.77
  -4  11   6   22.16    0.77
  -4  11   5    2.99    0.28
  -4  11   5    3.00    0.27
   4  11  -5    2.99    0.27
   4  11  -4    3.15    0.33
  -4  11   4    2.95    0.30
   4  11  -4    3.03    0.27
   4  11  -4    3.13    0.32
  -4  11   4    2.59    0.27
   4  11  -3   14.84    0.76
  -4  11   3   13.67    0.70
   4 -11  -3   14.55    0.70
   4  11  -3   13.63    0.59
   4 -11  -2   11.20    0.62
  -4  11   2    9.72    0.52
   4  11  -2   11.37    0.64
   4  11  -2   10.05    0.63
  -4  11   1    0.08    0.11
  -4  11   1   -0.04    0.11
   4  11  -1    0.02    0.10
   4 -11  -1   -0.02    0.09
   4  11  -1    0.03    0.12
  -4  11   0    1.93    0.25
  -4  11   0    1.78    0.25
   4  11   0    2.09    0.26
   4  11   1    0.08    0.09
  -4  11  -1    0.22    0.12
   4  11   1    0.13    0.09
   4  11   2    1.08    0.16
  -4  11  -2    1.02    0.19
   4  11   3    0.13    0.08
  -4  11  -3    0.24    0.09
   5   0 -16    0.06    0.07
   5   0 -15   15.18    0.69
   5   0 -15   16.74    0.70
   5   0 -15   16.11    0.79
   5   0 -14    0.28    0.18
   5   0 -14    0.17    0.14
   5   0 -14    0.34    0.16
   5   0 -13  127.60    3.33
   5   0 -13  129.29    3.49
   5   0 -13  121.40    3.15
   5   0 -12    0.28    0.23
   5   0 -12   -0.04    0.17
   5   0 -12    0.03    0.14
   5   0 -11  310.60    6.68
   5   0 -11  299.23    6.63
   5   0 -11  307.29    6.65
   5   0 -11  322.19    7.09
   5   0 -10    0.17    0.13
   5   0 -10    0.04    0.12
   5   0 -10    0.18    0.17
   5   0 -10    0.10    0.15
   5   0 -10   -0.04    0.15
   5   0 -10    0.18    0.16
   5   0 -10   -0.04    0.12
   5   0  -9  197.31    4.59
   5   0  -9  204.41    4.66
   5   0  -9  197.43    4.60
   5   0  -9  194.07    4.77
   5   0  -9  199.01    4.70
   5   0  -9  189.76    4.53
   5   0  -8    0.03    0.11
   5   0  -8    0.24    0.15
   5   0  -8   -0.04    0.11
   5   0  -8    0.17    0.12
   5   0  -8    0.07    0.10
   5   0  -8    0.13    0.12
   5   0  -7   19.63    0.84
   5   0  -7   21.16    1.22
   5   0  -6    0.02    0.08
   5   0  -6    0.05    0.13
   5   0  -5    0.09    0.09
   5   0  -5    0.38    0.19
   5   0  -4   -0.02    0.09
   5   0  -4    0.24    0.16
   5   0  -2    0.13    0.10
   5   0  -2    0.05    0.12
   5   0  -1  523.91   10.12
   5   0  -1  540.60   10.99
   5   0   0    0.15    0.09
   5   0   0    0.05    0.11
   5   0   1    8.78    0.54
   5   0   1    9.24    0.78
   5   0   2    0.06    0.08
   5   0   2    0.22    0.14
   5   0   3  118.92    3.22
   5   0   4   -0.04    0.17
   5   0   4    0.04    0.09
   5   0   4    0.17    0.16
  -5   0  -5   31.39    1.36
   5   0   5   31.83    1.48
   5   0   5   32.33    1.40
   5   0   5   34.37    1.43
  -5   0  -6   -0.04    0.14
   5   0   6    0.22    0.23
   5   0   6    0.15    0.15
  -5   0  -7   47.26    1.79
   5   0   7   45.73    1.83
   5   0   7   45.17    1.73
  -5   0  -8   -0.11    0.14
   5   0   8    0.35    0.19
   5   0   8   -0.16    0.22
   5   0   9   75.53    2.16
   5   0   9   72.22    2.24
  -5   0  -9   76.99    2.27
   5   0  10    0.05    0.13
  -5   0 -10    0.03    0.10
   5   1 -16    0.17    0.09
   5  -1 -15    5.26    0.39
   5  -1 -15    5.02    0.36
   5  -1 -15    5.16    0.41
   5   1 -15    4.61    0.35
   5   1 -15    5.22    0.44
  -5   1  14   13.18    0.64
   5  -1 -14   12.47    0.75
   5  -1 -14   13.63    0.82
   5   1 -14   14.46    0.77
   5  -1 -14   13.56    0.70
   5   1 -14   12.68    0.69
   5   1 -14   13.49    0.84
   5   1 -13   15.21    0.90
   5  -1 -13   16.19    0.85
   5   1 -13   16.03    1.01
   5   1 -13   14.74    0.82
   5  -1 -13   16.85    0.96
   5  -1 -13   16.09    0.98
   5   1 -12   19.44    1.06
   5   1 -12   20.08    1.02
   5   1 -12   20.67    1.11
   5  -1 -12   21.15    1.15
   5   1 -12   19.58    1.19
   5  -1 -12   20.51    1.18
   5  -1 -12   19.99    1.01
   5   1 -11  354.22    7.46
   5   1 -11  341.18    7.40
   5  -1 -11  357.52    7.48
   5  -1 -11  350.24    7.45
   5   1 -11  361.93    7.90
   5  -1 -11  366.44    7.82
   5   1 -11  349.61    7.63
   5  -1 -10   70.15    2.19
   5  -1 -10   68.83    2.15
   5   1 -10   70.23    2.16
   5   1 -10   66.54    2.14
   5  -1 -10   60.28    2.03
   5   1 -10   63.13    2.05
   5   1 -10   64.67    2.20
   5   1 -10   68.16    2.40
   5  -1 -10   64.88    2.28
   5   1 -10   66.22    2.23
   5   1  -9   26.64    1.17
   5   1  -9   25.87    1.20
   5  -1  -9   27.67    1.23
   5  -1  -9   25.24    1.20
   5   1  -9   25.83    1.20
   5   1  -9   25.01    1.16
   5   1  -9   26.53    1.24
   5   1  -9   27.66    1.35
   5  -1  -9   26.28    1.27
   5   1  -9   25.78    1.25
   5  -1  -8   17.73    0.96
   5   1  -8   18.20    0.97
   5  -1  -8   19.39    1.00
   5   1  -8   18.60    0.93
   5   1  -8   19.07    0.99
   5  -1  -8   16.44    0.91
   5  -1  -8   19.13    0.99
   5   1  -8   18.41    0.98
   5   1  -8   18.54    0.97
   5   1  -8   19.00    1.04
   5   1  -8   18.83    1.11
   5  -1  -8   19.47    1.15
   5  -1  -7  431.43    8.50
   5  -1  -7  444.46    9.41
   5   1  -7  437.79    9.34
   5  -1  -6    1.38    0.21
   5   1  -6    0.49    0.14
   5   1  -6    0.58    0.22
   5  -1  -6    1.34    0.31
   5   1  -5   51.66    1.55
   5  -1  -5   50.70    1.54
   5  -1  -5   55.99    2.12
   5   1  -5   50.88    2.03
   5   1  -4    0.84    0.17
   5   1  -4    0.90    0.27
   5  -1  -4    0.77    0.26
   5   1  -2   32.64    1.16
   5  -1  -2   34.67    1.18
   5  -1  -2   34.43    1.61
   5   1  -2   32.83    1.58
   5   1  -1  326.76    6.64
   5  -1  -1  327.03    6.64
   5  -1  -1  340.56    7.49
   5   1  -1  350.41    7.53
   5   1   0   62.04    1.75
   5  -1   0   62.83    1.77
   5  -1   0   64.43    2.31
   5   1   0   63.74    2.30
   5  -1   1    1.35    0.22
   5   1   1    1.12    0.19
   5   1   1    1.77    0.34
   5  -1   1    1.10    0.28
   5  -1   2    8.33    0.52
   5  -1   2    8.50    0.74
   5   1   2    8.50    0.74
   5   1   3   31.47    1.29
   5   1   3   28.95    1.25
   5  -1   3   29.86    1.34
   5   1   3   31.92    1.38
   5  -1   3   29.02    1.28
   5   1   3   30.44    1.34
   5   1   4   13.59    0.82
   5   1   4   12.59    0.86
   5  -1   4   14.70    0.94
   5  -1   4   12.94    0.85
   5   1   4   12.54    0.77
   5   1   4   13.18    0.87
  -5  -1  -5    0.56    0.21
  -5   1  -5    0.60    0.21
   5   1   5    0.50    0.21
   5  -1   5    0.51    0.24
   5   1   5    0.92    0.25
   5  -1   5    0.56    0.22
   5   1   5    0.30    0.17
  -5  -1  -6   42.04    1.64
  -5   1  -6   38.42    1.60
   5  -1   6   40.84    1.73
   5   1   6   38.14    1.68
   5   1   6   38.23    1.53
   5  -1   6   40.15    1.66
   5   1   6   39.88    1.62
  -5   1  -7    2.23    0.37
  -5  -1  -7    2.86    0.40
   5   1   7    2.23    0.35
   5   1   7    2.86    0.39
   5  -1   7    2.03    0.36
   5   1   7    2.70    0.43
   5  -1   7    2.17    0.40
  -5  -1  -8   12.09    0.81
  -5   1  -8   12.17    0.81
   5   1   8   11.32    0.74
   5   1   8   11.64    0.73
   5   1   8   10.99    0.80
   5  -1   8   12.54    0.87
   5  -1   8   12.27    0.82
   5   1   9    2.81    0.38
   5  -1   9    2.57    0.37
   5  -1   9    2.69    0.36
  -5   1  -9    3.12    0.39
  -5  -1  -9    2.51    0.35
   5   1  10    0.87    0.20
   5  -1  10    0.82    0.21
  -5   1 -10    0.75    0.19
  -5  -1 -10    0.72    0.18
  -5   1 -11    2.22    0.23
   5  -1  11    2.39    0.22
   5   1  11    2.02    0.20
   5  -2 -15  165.37    3.32
   5   2 -15  164.36    3.34
   5  -2 -15  161.65    3.43
  -5   2  14   13.27    0.65
   5  -2 -14   13.65    0.76
   5  -2 -14   13.45    0.67
   5   2 -14   11.52    0.63
   5   2 -13   59.51    1.80
   5   2 -13   57.11    1.89
   5  -2 -13   60.37    1.82
   5  -2 -13   60.71    2.01
   5  -2 -13   58.34    1.98
   5   2 -12    1.85    0.31
   5   2 -12    2.86    0.42
   5  -2 -12    2.26    0.39
   5  -2 -12    2.18    0.38
   5  -2 -12    2.50    0.35
   5   2 -12    1.50    0.32
   5  -2 -11  652.88   12.93
   5  -2 -11  672.33   13.03
   5   2 -11  669.35   13.29
   5   2 -11  669.88   12.93
   5  -2 -11  644.05   12.87
   5  -2 -11  674.08   13.25
   5   2 -10    4.05    0.43
   5   2 -10    4.23    0.47
   5  -2 -10    4.17    0.46
   5  -2 -10    3.71    0.46
   5   2 -10    3.93    0.44
   5  -2 -10    4.49    0.48
   5   2 -10    4.94    0.56
   5   2 -10    4.05    0.53
   5  -2 -10    3.55    0.47
   5   2  -9   58.42    1.97
   5   2  -9   61.98    2.18
   5  -2  -9   57.18    1.98
   5  -2  -9   59.22    1.94
   5   2  -9   56.38    1.88
   5   2  -9   57.12    2.07
   5  -2  -9   57.92    1.99
   5  -2  -9   58.08    1.92
   5   2  -9   56.69    1.92
   5   2  -9   56.92    1.90
   5  -2  -9   58.29    1.96
   5  -2  -8  136.66    3.80
   5   2  -8  126.96    3.67
   5   2  -8  134.56    3.37
   5   2  -8  130.76    3.53
   5   2  -8  129.00    3.34
   5  -2  -8  132.17    3.36
   5   2  -8  134.30    3.43
   5   2  -8  127.78    3.47
   5   2  -8  130.70    3.35
   5  -2  -8  134.63    3.43
   5   2  -8  133.85    3.40
   5  -2  -8  133.54    3.38
   5  -2  -8  135.72    3.47
   5   2  -8  132.50    3.22
   5  -2  -7   60.23    2.01
   5   2  -7   62.06    2.31
   5  -2  -7   62.87    2.37
   5  -2  -7   63.95    1.80
   5   2  -6   16.30    1.11
   5  -2  -6   15.42    1.09
   5  -2  -6   16.48    0.79
   5   2  -5    3.30    0.48
   5  -2  -5    3.74    0.36
   5  -2  -4   67.52    2.45
   5   2  -4   66.66    2.43
   5  -2  -4   63.65    1.83
   5  -2  -2   46.90    1.95
   5   2  -2   46.75    1.93
   5   2  -2   41.74    1.38
   5  -2  -2   44.04    1.42
   5  -2  -1   13.61    1.01
   5   2  -1   13.74    1.01
   5  -2  -1   14.28    0.72
   5  -2   0   33.10    1.63
   5   2   0   32.72    1.59
   5  -2   0   34.71    1.21
   5   2   1    4.29    0.55
   5  -2   1    4.52    0.56
   5  -2   1    4.65    0.40
   5   2   2    1.88    0.36
   5  -2   2    1.37    0.33
   5  -2   2    1.78    0.25
   5   2   3  115.36    3.10
   5   2   3  118.96    3.08
   5  -2   3  121.14    3.22
   5   2   3  115.02    3.16
   5  -2   3  119.23    3.21
   5   2   3  112.71    3.19
   5   2   3  115.03    3.13
   5   2   4    0.04    0.11
   5  -2   4    0.04    0.14
   5   2   4   -0.04    0.14
  -5  -2  -4    0.09    0.12
  -5   2  -4   -0.03    0.10
   5  -2   4    0.04    0.14
   5   2   4    0.04    0.13
   5   2   4    0.30    0.16
   5   2   4    0.14    0.13
   5   2   5   49.70    1.91
   5  -2   5   50.77    1.93
   5   2   5   51.49    1.79
   5   2   5   50.78    1.77
   5  -2   5   50.71    1.95
   5   2   5   51.71    1.93
  -5  -2  -5   50.01    1.78
  -5   2  -5   49.05    1.78
  -5  -2  -6   12.29    0.82
  -5   2  -6   11.83    0.82
   5  -2   6   12.80    0.90
   5   2   6   11.56    0.86
  -5   2  -6   12.14    0.79
   5  -2   6   10.48    0.83
   5   2   6   10.61    0.71
   5   2   6   13.18    0.90
   5   2   7   41.32    1.69
   5  -2   7   42.61    1.73
   5   2   7   37.61    1.44
   5   2   7   43.03    1.67
   5  -2   7   43.19    1.73
  -5  -2  -7   42.10    1.62
  -5   2  -7   39.65    1.60
   5   2   8    0.03    0.12
   5  -2   8    0.04    0.15
  -5   2  -8    0.04    0.13
  -5  -2  -8    0.38    0.17
   5   2   8   -0.04    0.17
   5  -2   8   -0.07    0.16
   5   2   9    0.12    0.10
  -5   2  -9    0.15    0.14
  -5  -2  -9    0.26    0.15
   5  -2   9   -0.06    0.15
   5   2   9    0.33    0.16
   5  -2  10    1.54    0.23
   5   2  10    1.66    0.24
  -5   3  15   73.42    1.72
   5  -3 -15   77.43    1.85
   5   3 -15   75.79    1.92
  -5   3  14   20.11    0.82
   5   3 -14   19.32    0.95
   5  -3 -14   19.17    0.75
   5  -3 -14   19.86    0.91
   5   3 -14   19.75    0.78
  -5   3  13    3.82    0.40
   5  -3 -13    3.72    0.36
   5   3 -13    3.46    0.36
   5   3 -13    3.91    0.48
   5  -3 -13    3.85    0.45
   5   3 -12   33.84    1.51
   5   3 -12   32.12    1.50
   5  -3 -12   33.34    1.25
   5   3 -12   32.78    1.27
  -5   3  11   52.66    1.69
   5  -3 -11   53.15    1.84
   5   3 -11   53.48    2.04
   5   3 -11   47.66    1.79
   5  -3 -11   54.09    1.73
   5   3 -11   51.20    1.72
   5   3 -11   50.19    2.01
   5  -3 -11   51.75    1.86
   5   3 -10   24.23    1.05
   5   3 -10   25.21    1.10
   5   3 -10   24.80    1.13
   5  -3 -10   25.06    1.16
   5  -3 -10   25.64    1.23
   5  -3 -10   26.98    1.16
   5   3 -10   25.21    1.35
   5   3  -9  123.93    3.12
   5   3  -9  118.31    3.23
   5  -3  -9  127.29    3.34
   5   3  -9  122.01    3.17
   5  -3  -9  124.83    3.22
   5   3  -9  118.74    3.08
   5  -3  -9  121.44    3.13
   5   3  -9  122.99    3.49
   5   3  -9  123.47    3.20
   5   3  -8  186.64    4.65
   5   3  -8  188.66    4.44
   5   3  -8  185.22    4.40
   5  -3  -8  186.12    4.36
   5  -3  -8  192.33    4.57
   5   3  -8  191.11    4.42
   5  -3  -8  187.39    4.15
   5   3  -8  192.65    4.39
   5   3  -8  190.09    4.49
   5  -3  -8  189.68    4.38
   5  -3  -8  192.63    4.47
   5   3  -8  188.89    4.34
   5  -3  -8  192.79    4.98
   5   3  -8  184.49    4.86
   5   3  -7   70.10    2.21
   5  -3  -7   72.68    2.02
   5   3  -7   69.58    2.08
   5   3  -7   70.34    2.26
   5  -3  -7   71.39    2.12
   5  -3  -7   70.20    2.11
   5   3  -7   69.66    2.14
   5  -3  -7   71.63    2.65
   5   3  -7   68.09    2.55
   5  -3  -6   11.41    0.96
   5   3  -6    9.37    0.85
   5  -3  -6    9.19    0.60
   5  -3  -5  147.86    4.26
   5   3  -5  149.32    4.23
   5  -3  -5  147.63    3.47
   5  -3  -4    6.24    0.71
   5   3  -4    6.35    0.71
   5  -3  -4    6.96    0.51
   5  -3  -2    1.11    0.31
   5   3  -2    1.07    0.31
   5  -3  -2    1.31    0.23
   5  -3  -1   41.28    1.90
   5   3  -1   40.73    1.85
   5  -3  -1   38.43    1.36
   5  -3   0   11.02    0.93
   5   3   0   10.56    0.91
   5  -3   0   11.24    0.66
   5  -3   1  111.13    3.54
   5   3   1  118.16    3.55
   5  -3   1  118.62    2.89
   5   3   2   12.00    0.79
   5   3   2   13.29    0.80
   5  -3   2   10.90    0.92
   5   3   2   12.35    0.96
   5   3   2   13.13    0.85
   5   3   2   14.44    0.91
   5  -3   2   12.47    0.69
   5   3   2   12.92    0.83
   5  -3   2   12.67    0.82
   5   3   3   16.93    0.99
   5   3   3   14.11    0.90
   5  -3   3   16.82    0.98
   5   3   3   16.78    1.02
   5   3   3   15.87    0.94
   5   3   3   17.65    0.95
   5  -3   4    3.13    0.46
   5   3   4    2.56    0.38
   5   3   4    2.99    0.39
   5   3   4    2.70    0.39
   5   3   4    2.41    0.38
   5  -3   4    3.19    0.43
   5   3   4    3.27    0.46
  -5  -3  -4    2.63    0.35
  -5   3  -4    2.84    0.37
   5  -3   5   17.91    1.11
   5   3   5   17.98    1.06
   5  -3   5   20.18    1.13
  -5  -3  -5   18.19    0.98
  -5   3  -5   19.03    1.01
   5   3   5   18.89    1.03
   5   3   5   19.51    1.13
  -5   3  -5   19.97    1.08
   5   3   5   18.36    1.02
   5  -3   6    1.84    0.37
   5   3   6    1.38    0.31
   5  -3   6    1.35    0.31
   5   3   6    1.36    0.30
   5   3   6    1.77    0.31
  -5   3  -6    1.68    0.30
   5   3   6    1.43    0.28
  -5  -3  -6    1.44    0.29
  -5   3  -6    1.75    0.31
   5   3   7   14.62    0.94
  -5  -3  -7   14.43    0.86
  -5   3  -7   15.32    0.90
   5   3   7   16.14    0.96
   5  -3   7   16.05    0.97
   5   3   8    0.20    0.15
  -5   3  -8    0.29    0.15
  -5  -3  -8    0.25    0.14
   5   3   8    0.16    0.16
   5  -3   8    0.17    0.16
   5   3   9   11.32    0.65
   5  -3   9   10.55    0.64
  -5   3  -9   10.76    0.64
  -5  -3  -9    9.87    0.60
   5  -3  10    7.55    0.43
  -5   3 -10    7.22    0.48
  -5   4  15    2.92    0.22
   5   4 -15    3.08    0.25
   5  -4 -15    3.28    0.24
  -5   4  14    5.93    0.40
   5   4 -14    5.68    0.45
   5  -4 -14    5.65    0.43
  -5   4  13    7.38    0.53
   5   4 -13    7.15    0.59
   5  -4 -13    6.54    0.42
   5  -4 -13    7.10    0.58
  -5   4  12    6.15    0.45
   5  -4 -12    5.30    0.42
   5   4 -12    5.60    0.44
   5   4 -12    6.21    0.61
   5   4 -11    0.84    0.20
   5  -4 -11    1.20    0.26
   5  -4 -11    1.62    0.25
  -5   4  11    0.61    0.19
   5   4 -11    1.39    0.32
   5  -4 -10   21.76    1.02
   5  -4 -10   22.07    1.11
   5   4 -10   22.24    1.25
   5   4 -10   21.01    1.09
  -5   4  10   21.58    1.07
   5   4 -10   20.97    0.98
   5   4 -10   22.32    1.25
   5  -4 -10   22.66    0.99
   5  -4  -9  181.71    4.41
   5  -4  -9  182.77    4.24
   5  -4  -9  181.61    4.12
   5   4  -9  181.61    4.16
   5   4  -9  177.35    4.59
   5   4  -9  180.97    4.44
   5   4  -8   55.94    1.98
   5  -4  -8   54.37    2.28
   5  -4  -8   55.16    1.82
   5   4  -8   54.15    1.76
   5  -4  -8   56.46    1.97
   5   4  -8   56.31    1.86
   5   4  -8   57.28    2.06
   5  -4  -8   53.19    1.67
  -5   4   7  321.16    6.69
   5   4  -7  319.82    6.75
   5   4  -7  311.57    6.60
   5   4  -7  293.36    6.74
   5  -4  -7  316.86    7.55
   5  -4  -7  318.34    6.64
   5   4  -7  318.99    6.89
   5  -4  -7  324.71    6.54
   5  -4  -7  308.12    6.51
   5   4  -7  308.12    6.54
   5  -4  -6   70.17    2.71
   5   4  -6   64.34    2.58
   5   4  -6   63.77    2.11
   5   4  -6   64.96    2.12
   5   4  -6   66.48    2.06
   5   4  -6   65.74    2.11
  -5   4   6   66.90    2.07
   5  -4  -6   67.51    2.00
   5  -4  -6   63.35    1.91
   5   4  -5    3.30    0.41
   5  -4  -5    3.63    0.57
   5   4  -5    3.38    0.54
   5  -4  -5    2.34    0.32
   5   4  -5    3.14    0.39
   5   4  -4   25.68    1.54
   5  -4  -4   24.25    1.52
   5  -4  -4   24.53    1.08
   5   4  -2  237.95    6.16
   5  -4  -2  249.42    6.24
   5  -4  -2  242.43    5.29
   5   4  -1   22.38    1.42
   5  -4  -1   23.16    1.45
   5  -4  -1   22.32    1.02
   5   4   0    0.07    0.12
   5   4   0    0.17    0.13
   5   4   0    0.11    0.15
   5  -4   0    0.11    0.11
   5   4   0    0.11    0.14
   5  -4   0   -0.06    0.14
   5   4   0    0.03    0.11
   5   4   1  102.60    2.90
   5   4   1  103.47    2.84
   5   4   1  104.63    3.01
   5  -4   1  107.51    2.75
   5   4   1  110.29    3.05
   5   4   1  106.94    2.82
   5  -4   1  103.12    3.44
   5   4   1  103.51    3.42
   5   4   2    0.29    0.18
   5   4   2    0.59    0.21
   5   4   2    0.61    0.19
   5   4   2    0.56    0.22
   5  -4   2    0.64    0.25
   5   4   2    0.55    0.19
   5  -4   2    0.62    0.17
  -5  -4  -3    6.40    0.51
  -5   4  -3    7.29    0.54
   5  -4   3    7.38    0.65
   5   4   3    6.83    0.60
  -5   4  -3    7.05    0.65
   5   4   3    8.28    0.70
   5   4   3    7.55    0.65
   5   4   3    7.45    0.61
  -5  -4  -4   24.01    1.07
  -5   4  -4   24.06    1.09
   5   4   4   24.57    1.30
   5  -4   4   25.57    1.23
   5   4   4   23.78    1.17
  -5   4  -4   22.33    1.20
   5   4   4   23.79    1.24
   5   4   4   24.23    1.21
   5   4   4   25.37    1.15
  -5  -4  -5   18.96    0.95
  -5   4  -5   15.44    0.89
   5   4   5   17.76    1.09
   5   4   5   17.41    0.99
   5  -4   5   18.70    1.04
  -5   4  -5   15.63    0.97
   5   4   5   17.13    1.01
   5   4   5   18.16    1.02
  -5  -4  -6    1.23    0.26
  -5   4  -6    1.59    0.28
   5   4   6    1.16    0.30
   5   4   6    1.36    0.28
   5  -4   6    1.00    0.26
   5   4   6    1.26    0.27
  -5   4  -6    0.94    0.25
   5   4   6    1.38    0.28
   5  -4   7   31.26    1.29
  -5   4  -7   28.75    1.21
  -5  -4  -7   28.93    1.19
   5   4   7   30.64    1.38
   5   4   7   27.81    1.17
   5  -4   8    1.42    0.25
   5   4   8    1.19    0.26
  -5   4  -9   43.55    1.40
   5   4   9   45.91    1.41
  -5   5  14   57.23    1.50
   5   5 -14   58.30    1.54
   5  -5 -14   61.56    1.60
  -5   5  13    4.65    0.39
   5   5 -13    4.96    0.44
   5  -5 -13    5.10    0.45
   5   5 -12    0.49    0.20
  -5   5  12    0.02    0.09
   5  -5 -11    0.11    0.12
  -5   5  11    0.31    0.16
   5   5 -11    0.19    0.19
  -5   5  10   61.30    1.91
   5  -5 -10   59.70    1.94
  -5   5  10   60.13    1.97
   5   5 -10   65.74    2.21
   5   5 -10   59.38    2.05
   5  -5  -9    8.73    0.59
   5  -5  -9    8.69    0.67
  -5   5   9    8.59    0.68
   5   5  -9    7.92    0.69
   5   5  -9    9.42    0.77
   5  -5  -8   20.79    0.95
   5   5  -8   20.70    1.15
   5  -5  -8   22.72    1.13
   5   5  -8   19.82    0.97
   5   5  -8   20.53    1.15
   5   5  -7  125.46    3.23
   5   5  -7  123.95    3.45
   5   5  -7  119.90    3.36
   5  -5  -7  126.74    3.38
   5   5  -7  125.04    3.19
   5  -5  -7  130.58    4.09
  -5   5   7  122.23    3.28
   5  -5  -7  125.34    3.16
  -5   5   6    0.54    0.19
   5   5  -6    0.56    0.21
   5  -5  -6    0.64    0.19
   5   5  -6    0.44    0.17
   5   5  -6    0.63    0.19
   5   5  -6    0.54    0.19
   5  -5  -6    0.49    0.28
   5   5  -6    0.75    0.25
  -5   5   5   65.76    2.17
   5   5  -5   70.04    2.20
   5   5  -5   66.73    2.12
   5   5  -5   65.88    2.21
   5  -5  -5   67.14    2.09
   5   5  -5   70.53    2.17
   5   5  -5   65.94    2.23
   5  -5  -5   67.90    2.81
   5   5  -5   60.61    2.07
   5  -5  -4    0.43    0.28
   5   5  -4    1.09    0.27
   5   5  -4    0.21    0.16
   5   5  -4    0.39    0.16
   5   5  -4    0.37    0.19
   5   5  -4    0.60    0.21
   5   5  -4    0.16    0.14
   5  -5  -4    0.59    0.20
   5   5  -4    0.29    0.16
  -5   5   4    0.23    0.16
   5   5  -4    0.52    0.19
  -5   5   3  173.73    4.09
   5   5  -3  176.87    4.31
   5   5  -3  175.33    4.11
   5   5  -3  177.77    4.27
   5   5  -3  172.14    4.19
   5  -5  -3  176.28    4.12
   5   5  -3  172.49    4.23
   5   5  -2    5.80    0.58
   5   5  -2    5.26    0.51
   5   5  -2    5.40    0.54
   5   5  -2    5.04    0.51
   5   5  -2    6.42    0.59
   5   5  -2    6.30    0.57
  -5   5   2    6.58    0.56
   5   5  -2    5.66    0.57
   5  -5  -2    5.94    0.53
   5   5  -2    5.19    0.72
   5  -5  -2    6.39    0.80
   5  -5  -1  135.38    3.40
   5   5  -1  136.91    3.52
   5   5  -1  137.01    3.50
   5  -5  -1  135.28    3.65
   5  -5  -1  139.03    4.30
   5   5  -1  128.16    3.50
   5   5  -1  129.16    3.43
   5   5  -1  140.78    3.57
  -5   5   1  131.38    3.46
   5   5  -1  130.50    3.57
   5   5  -1  138.47    3.61
   5  -5   0    4.21    0.45
   5   5   0    4.06    0.46
   5   5   0    4.19    0.48
   5   5   0    4.44    0.49
   5  -5   0    3.77    0.61
   5  -5   0    4.29    0.52
   5   5   0    4.55    0.51
   5   5   0    5.02    0.53
  -5   5  -1    0.44    0.20
   5   5   1    0.09    0.13
   5  -5   1    0.03    0.11
   5  -5   1    0.07    0.15
   5   5   1   -0.03    0.12
   5   5   1    0.08    0.14
   5   5   2    0.74    0.25
   5   5   2    0.35    0.20
   5  -5   2    0.47    0.17
   5  -5   2    0.70    0.27
   5   5   2    0.48    0.19
   5   5   2    0.39    0.19
   5   5   2    0.49    0.19
  -5   5  -3   49.49    1.92
   5   5   3   50.78    1.96
   5   5   3   49.12    1.95
   5   5   3   51.89    1.79
   5   5   3   49.27    1.86
   5   5   4    1.37    0.31
  -5   5  -4    1.84    0.36
   5   5   4    1.70    0.32
   5   5   4    1.58    0.28
  -5   5  -5    9.46    0.74
   5   5   5    8.26    0.70
   5   5   5    8.69    0.69
   5   5   6    0.90    0.24
  -5   5  -6    1.44    0.29
   5   5   6    0.91    0.22
   5   5   6    0.91    0.27
   5   5   7  100.79    2.67
   5   5   7  103.58    2.63
   5   5   7  107.23    2.93
   5   5   7  102.42    2.58
   5   5   8    4.19    0.43
   5   5   8    3.98    0.33
   5  -5   9    0.11    0.11
   5   5   9    0.21    0.12
   5  -6 -14    5.89    0.32
   5   6 -13  114.62    2.64
   5  -6 -13  122.67    2.79
   5   6 -12    1.33    0.25
  -5   6  12    1.30    0.20
  -5   6  12    1.24    0.22
   5   6 -11    0.94    0.24
  -5   6  11    0.80    0.20
  -5   6  11    0.84    0.21
  -5   6  11    0.78    0.19
   5   6 -11    1.03    0.23
   5  -6 -10    9.92    0.63
   5   6 -10    9.09    0.71
  -5   6  10    9.78    0.65
  -5   6  10    9.81    0.68
   5   6 -10    9.99    0.73
   5   6  -9  603.01   12.05
  -5   6   9  608.14   11.95
   5   6  -9  611.84   12.15
   5  -6  -9  597.03   11.77
   5   6  -8   88.44    2.80
   5  -6  -8   89.45    2.42
   5  -6  -8   93.98    2.62
   5   6  -8   86.97    2.48
  -5   6   8   94.32    2.73
   5   6  -8   92.67    2.74
   5   6  -7   12.09    0.80
   5   6  -7   13.18    0.93
   5  -6  -7   11.81    0.75
   5  -6  -7   13.07    0.85
   5   6  -7   13.00    0.80
   5  -6  -7   12.43    1.12
   5   6  -7   14.73    0.93
  -5   6   6    1.87    0.34
   5   6  -6    1.92    0.37
   5   6  -6    1.42    0.31
   5   6  -6    1.79    0.32
   5  -6  -6    2.07    0.48
   5  -6  -6    1.83    0.32
   5   6  -6    1.59    0.34
   5   6  -6    1.89    0.34
   5   6  -5  140.31    3.65
   5  -6  -5  143.74    3.61
   5  -6  -5  132.36    4.48
   5   6  -5  138.59    3.78
  -5   6   5  139.54    3.70
   5   6  -5  139.19    3.70
   5   6  -4   37.17    1.47
   5   6  -4   39.94    1.66
   5   6  -4   38.35    1.63
   5  -6  -4   40.51    1.58
   5  -6  -4   38.60    2.16
   5   6  -4   39.98    1.62
   5   6  -4   37.42    1.65
  -5   6   4   38.86    1.64
   5   6  -4   38.25    1.55
   5  -6  -3  178.07    4.18
   5   6  -3  176.14    4.20
   5   6  -3  176.56    4.40
   5   6  -3  171.47    4.37
   5  -6  -3  182.36    4.53
  -5   6   3  177.23    4.23
   5   6  -3  178.74    4.39
   5   6  -3  174.71    4.28
   5   6  -2   14.49    0.97
   5   6  -2   14.17    0.87
   5   6  -2   14.31    0.88
   5  -6  -2   13.41    1.23
   5   6  -2   13.88    0.89
   5   6  -2   14.83    0.95
   5   6  -2   15.08    0.94
   5  -6  -2   14.86    1.00
  -5   6   2   14.05    0.89
   5   6  -2   16.47    1.00
   5  -6  -2   14.89    0.90
   5  -6  -1    0.39    0.19
   5   6  -1    0.51    0.21
   5   6  -1    0.42    0.21
   5  -6  -1    0.27    0.21
   5  -6  -1    0.15    0.18
   5   6  -1    0.66    0.21
   5   6  -1    0.37    0.16
   5   6  -1    0.20    0.17
   5   6  -1    0.30    0.18
  -5   6   1    0.36    0.19
   5   6  -1    0.99    0.26
   5  -6   0   21.70    1.09
   5   6   0   22.26    1.15
   5   6   0   20.41    1.09
  -5   6   0   21.83    1.17
   5   6   0   20.14    1.18
   5   6   0   21.74    1.14
   5  -6   0   22.46    1.55
   5  -6   0   21.61    1.25
   5   6   0   19.50    1.13
   5   6   0   22.45    1.18
   5   6   1  132.75    3.47
   5  -6   1  137.22    3.80
   5  -6   1  121.38    4.16
   5   6   1  132.20    3.62
  -5   6  -1  132.57    3.65
   5   6   1  134.95    3.60
   5  -6   1  133.27    3.39
   5  -6   2   19.75    0.98
   5  -6   2   18.46    1.16
   5   6   2   19.67    1.11
   5   6   2   18.74    1.02
   5   6   2   19.76    1.14
   5   6   2   19.46    1.16
   5   6   2   18.93    0.99
   5   6   3    0.22    0.18
   5  -6   3    0.19    0.20
  -5   6  -3    0.49    0.22
   5   6   3    0.13    0.16
   5   6   3    0.17    0.13
   5   6   3    0.28    0.19
  -5   6  -4    2.73    0.43
   5   6   4    3.02    0.45
   5   6   4    3.16    0.46
   5   6   4    2.76    0.35
   5   6   4    2.29    0.37
   5   6   5   14.08    0.90
   5   6   5   12.66    0.89
   5   6   6    1.85    0.30
   5   6   6    2.16    0.33
   5   6   7   83.43    2.40
   5   6   7   84.80    2.19
   5  -6   7   84.89    2.41
   5   6   7   82.58    2.11
   5   6   7   83.30    2.24
   5   6   8    3.14    0.34
   5  -6   8    2.96    0.32
   5   6   8    2.81    0.26
   5   6   9   15.27    0.60
   5  -6   9   14.43    0.57
  -5   7  13   12.05    0.47
   5  -7 -13   12.88    0.54
  -5   7  12    2.85    0.27
  -5   7  12    2.57    0.24
  -5   7  11   11.96    0.63
   5   7 -11   12.15    0.69
  -5   7  11   11.35    0.60
  -5   7  11   12.04    0.64
  -5   7  10    2.15    0.29
   5   7 -10    1.74    0.30
  -5   7  10    1.68    0.28
  -5   7  10    1.74    0.27
   5   7 -10    1.62    0.28
   5   7  -9    2.68    0.38
  -5   7   9    2.57    0.36
  -5   7   9    2.61    0.35
   5   7  -9    2.34    0.38
  -5   7   9    2.51    0.32
  -5   7   8   13.67    0.85
  -5   7   8   11.98    0.70
   5   7  -8   13.06    0.91
   5  -7  -8   12.44    0.72
   5  -7  -7  108.24    2.86
   5   7  -7  110.97    2.94
   5   7  -7  107.96    3.18
  -5   7   7  105.43    2.87
   5   7  -7  111.74    2.97
   5  -7  -7  104.97    2.83
  -5   7   6    0.04    0.15
   5  -7  -6    0.04    0.13
   5   7  -6    0.11    0.15
  -5   7   6    0.11    0.15
   5   7  -6    0.08    0.14
   5  -7  -6   -0.03    0.13
   5   7  -6    0.12    0.17
   5   7  -5    0.08    0.16
   5   7  -5    0.92    0.28
   5  -7  -5    0.04    0.15
   5  -7  -5    0.17    0.23
   5   7  -5   -0.04    0.17
   5   7  -5    0.80    0.24
  -5   7   5    0.04    0.15
   5   7  -4   16.90    1.04
   5   7  -4   14.66    0.98
   5  -7  -4   16.20    0.97
   5  -7  -4   14.33    1.32
   5   7  -4   16.82    1.03
  -5   7   4   16.19    1.01
  -5   7   4   17.89    0.98
   5   7  -4   16.81    1.07
   5   7  -3    0.17    0.19
  -5   7   3    0.31    0.19
   5   7  -3    0.89    0.23
   5   7  -3    0.46    0.21
   5   7  -3    0.24    0.14
  -5   7   3    0.20    0.17
   5   7  -3    0.16    0.14
   5   7  -2   23.87    1.30
   5   7  -2   24.59    1.18
   5  -7  -2   27.08    1.81
   5   7  -2   24.24    1.20
   5   7  -2   23.23    1.24
   5   7  -2   24.47    1.23
   5  -7  -2   23.27    1.19
   5  -7  -2   21.51    1.24
   5   7  -2   23.87    1.25
  -5   7   2   22.68    1.05
   5   7  -1   23.61    1.25
   5   7  -1   20.49    1.11
   5   7  -1   22.39    1.21
   5   7  -1   21.48    1.10
   5  -7  -1   19.13    1.52
   5   7  -1   21.50    1.17
   5   7  -1   22.06    1.15
   5  -7  -1   23.91    1.18
   5  -7  -1   21.28    1.23
   5   7  -1   21.59    1.22
  -5   7   0   13.26    0.92
   5   7   0   14.26    0.98
   5   7   0   14.53    0.93
   5   7   0   14.10    0.90
   5  -7   0   14.78    1.29
   5   7   0   15.58    0.95
   5   7   0   14.88    0.92
   5  -7   0   13.80    0.87
   5   7   0   13.38    0.94
   5  -7   0   16.80    1.07
   5   7   1   77.07    2.45
   5  -7   1   76.06    2.58
   5  -7   1   77.76    2.32
  -5   7  -1   73.77    2.50
   5   7   1   78.08    2.58
   5   7   1   73.23    2.41
   5   7   1   77.84    2.51
   5   7   1   77.07    2.38
   5   7   2    1.69    0.33
   5  -7   2    1.44    0.33
   5  -7   2    1.30    0.26
  -5   7  -2    1.12    0.25
   5   7   2    1.16    0.30
   5   7   2    1.40    0.29
   5   7   2    0.99    0.24
   5   7   3   35.93    1.58
   5   7   3   32.81    1.45
   5   7   3   35.56    1.37
   5  -7   3   34.35    1.57
   5   7   3   34.42    1.51
   5   7   4   13.93    0.91
   5   7   4   14.32    0.87
   5   7   4   11.83    0.68
   5  -7   4   13.24    0.92
   5   7   4   13.73    0.89
   5   7   5    0.24    0.17
   5   7   5    0.78    0.22
   5  -7   5    0.62    0.22
   5   7   5    0.57    0.20
   5   7   6   20.33    0.94
   5  -7   6   18.42    0.94
   5   7   6   20.13    0.98
   5   7   6   19.57    0.88
   5  -7   7  109.72    2.62
   5   7   7  111.98    2.67
   5   7   7  110.43    2.55
   5  -7   8    0.01    0.07
   5   8 -11    9.11    0.51
  -5   8  11    9.53    0.47
  -5   8  11    8.76    0.48
  -5   8  10   -0.11    0.11
  -5   8  10    0.23    0.12
   5   8 -10    0.13    0.13
  -5   8   9    8.82    0.58
   5   8  -9    9.02    0.66
  -5   8   9    9.58    0.62
  -5   8   8    0.87    0.18
   5   8  -8    0.91    0.26
  -5   8   7  185.62    4.32
  -5   8   7  182.47    4.18
   5   8  -7  191.46    4.30
   5  -8  -7  176.89    4.14
   5  -8  -6   13.43    0.81
  -5   8   6   13.96    0.85
   5   8  -6   14.32    0.87
  -5   8   6   13.83    0.84
   5   8  -6   14.62    0.89
   5   8  -6   14.48    0.94
   5   8  -5   99.52    2.95
   5  -8  -5  100.53    2.83
  -5   8   5   96.22    2.73
   5   8  -5  103.18    2.93
  -5   8   5  101.34    2.85
   5   8  -5  106.87    3.06
   5   8  -5  101.15    2.92
  -5   8   5   96.70    2.88
   5   8  -4   37.70    1.60
   5  -8  -4   35.61    1.51
  -5   8   4   37.36    1.43
   5   8  -4   38.58    1.61
   5   8  -4   38.74    1.67
   5   8  -4   38.53    1.62
  -5   8   4   37.26    1.59
   5   8  -3   41.40    1.50
   5   8  -3   42.88    1.72
  -5   8   3   39.45    1.44
   5   8  -3   38.99    1.56
   5   8  -3   40.38    1.65
   5   8  -2    3.90    0.50
   5   8  -2    3.60    0.46
   5  -8  -2    3.34    0.45
   5   8  -2    3.31    0.45
   5   8  -2    3.25    0.40
   5   8  -2    2.89    0.44
   5   8  -2    3.16    0.47
  -5   8   2    2.66    0.42
   5   8  -2    3.59    0.43
   5   8  -1  107.48    3.06
   5   8  -1  112.83    3.18
   5   8  -1  111.95    3.09
   5  -8  -1  113.44    3.11
   5   8  -1  109.37    3.18
   5   8  -1  114.18    3.09
   5   8  -1  116.82    3.26
   5  -8  -1  110.46    3.22
  -5   8   1  118.91    3.31
   5   8  -1  114.36    3.28
  -5   8   1  112.95    3.13
   5   8   0   43.47    1.67
   5   8   0   41.49    1.58
   5  -8   0   40.02    1.57
   5   8   0   41.46    1.72
   5   8   0   38.54    1.58
   5   8   0   40.80    1.70
  -5   8   0   43.04    1.63
  -5   8   0   43.21    1.74
   5  -8   0   43.60    1.75
  -5   8  -1    0.33    0.17
   5   8   1    0.62    0.21
   5  -8   1    0.52    0.18
   5   8   1    0.42    0.24
   5   8   1    0.45    0.20
   5  -8   1    0.50    0.21
  -5   8  -1    0.41    0.20
  -5   8  -2   16.98    0.87
   5  -8   2   17.83    0.89
   5   8   2   19.44    0.97
   5  -8   2   19.70    1.09
   5   8   2   19.17    0.93
   5   8   3  126.47    3.36
   5  -8   3  119.96    3.26
   5   8   3  122.57    2.99
   5   8   3  121.94    3.20
   5   8   3  121.07    3.16
   5   8   4    2.00    0.34
   5  -8   4    2.37    0.35
   5   8   4    2.03    0.31
   5   8   4    1.52    0.28
   5   8   5    5.55    0.46
   5   8   5    5.30    0.48
   5  -8   5    5.40    0.46
   5   8   5    5.05    0.46
   5   8   5    5.49    0.47
   5   8   6    2.95    0.28
   5  -8   6    3.10    0.30
   5   8   6    3.23    0.32
   5   8   6    3.26    0.32
   5   8   6    3.31    0.32
   5  -8   7   20.92    0.71
   5   8   7   20.55    0.71
   5   8   7   19.08    0.67
  -5   9  10   12.27    0.55
   5   9 -10   11.59    0.56
  -5   9  10   12.10    0.52
   5   9  -9   10.45    0.60
  -5   9   9   11.39    0.58
  -5   9   8   36.37    1.25
  -5   9   8   37.22    1.26
  -5   9   7   21.89    0.91
  -5   9   7   21.99    0.96
   5  -9  -6   12.86    0.73
  -5   9   6   12.87    0.72
   5   9  -6   13.56    0.78
  -5   9   6   13.07    0.74
   5   9  -6   13.59    0.82
   5   9  -6   14.26    0.80
   5  -9  -5    4.05    0.43
  -5   9   5    3.69    0.38
  -5   9   5    4.90    0.48
   5   9  -5    4.31    0.48
   5   9  -5    4.26    0.46
   5   9  -5    5.52    0.52
   5   9  -4    6.39    0.59
   5   9  -4    6.89    0.63
  -5   9   4    7.39    0.61
   5   9  -4    6.23    0.57
   5   9  -4    6.30    0.58
   5  -9  -4    6.60    0.57
   5   9  -3    0.30    0.18
  -5   9   3    0.41    0.18
  -5   9   3    0.18    0.14
   5   9  -2    2.62    0.36
   5  -9  -2    2.53    0.37
   5   9  -2    3.21    0.43
   5   9  -2    3.25    0.46
   5   9  -2    2.60    0.38
  -5   9   2    2.52    0.38
   5   9  -1    2.93    0.37
   5  -9  -1    4.12    0.45
   5   9  -1    3.45    0.42
   5   9  -1    3.42    0.40
   5   9  -1    3.84    0.47
  -5   9   1    3.66    0.43
   5   9  -1    3.49    0.43
  -5   9   1    2.91    0.41
   5   9   0    1.33    0.27
  -5   9   0    2.68    0.37
  -5   9   0    2.07    0.32
   5   9   0    2.03    0.34
   5   9   0    2.13    0.33
   5   9   0    1.74    0.32
   5   9   0    2.17    0.32
   5  -9   0    1.65    0.29
  -5   9  -1   79.17    2.33
   5   9   1   81.25    2.33
   5   9   1   81.60    2.44
   5   9   1   79.74    2.32
   5   9   1   81.33    2.28
  -5   9  -1   79.42    2.23
   5  -9   1   80.13    2.23
   5   9   1   87.69    2.32
   5   9   2   23.07    0.93
  -5   9  -2   26.20    1.06
   5   9   2   21.99    1.03
   5   9   2   23.55    1.06
   5   9   2   21.25    0.93
   5   9   2   23.86    1.12
   5  -9   2   22.96    1.03
   5  -9   2   23.62    0.93
   5   9   3   35.25    1.31
   5  -9   3   35.44    1.25
   5   9   3   35.49    1.12
   5   9   4    2.27    0.30
   5   9   4    1.62    0.25
   5   9   4    1.91    0.26
   5  -9   4    1.98    0.24
  -5   9  -5   70.60    1.87
   5   9   5   75.21    1.91
   5   9   5   76.47    1.85
   5  -9   6   12.26    0.48
  -5  10   9   58.19    1.39
  -5  10   9   61.28    1.40
   5  10  -8   42.31    1.21
  -5  10   8   40.71    1.15
  -5  10   7    0.66    0.13
   5  10  -7    0.64    0.16
  -5  10   7    0.49    0.13
  -5  10   7    0.66    0.16
  -5  10   6    0.27    0.12
   5  10  -6    0.39    0.15
  -5  10   5    8.72    0.55
   5 -10  -5    8.00    0.52
   5  10  -5    8.92    0.57
   5  10  -5    8.66    0.56
  -5  10   4   20.01    0.90
   5  10  -4   20.17    0.90
   5 -10  -4   18.29    0.87
   5  10  -4   19.68    0.92
  -5  10   3    1.76    0.27
   5  10  -3    2.26    0.29
   5  10  -2    0.50    0.18
   5 -10  -2    0.32    0.14
  -5  10   2    0.72    0.19
   5 -10  -1   52.43    1.62
  -5  10   1   54.55    1.70
  -5  10   1   51.12    1.59
   5  10  -1   53.86    1.67
  -5  10   1   50.47    1.61
  -5  10   0    2.99    0.32
   5  10   0    3.42    0.34
   5  10   0    3.19    0.34
  -5  10   0    3.42    0.39
   5  10   0    3.40    0.34
   5 -10   0    3.04    0.32
   5  10   1    0.68    0.17
   5  10   1    0.57    0.16
   5  10   1    0.67    0.16
   5 -10   1    0.47    0.12
   5  10   1    0.36    0.14
  -5  10  -1    0.68    0.19
   5  10   2    0.06    0.09
   5  10   2    0.07    0.08
   5  10   2    0.04    0.12
  -5  10  -2    0.20    0.13
   5 -10   2    0.02    0.07
   5  10   3    4.27    0.35
   5 -10   3    3.40    0.26
  -5  10  -4    3.33    0.26
   5  10   4    2.85    0.23
   5  10   4    3.46    0.25
  -5  11   6    5.36    0.30
  -5  11   5    7.34    0.38
  -5  11   5    6.95    0.37
   5  11  -4   -0.01    0.07
  -5  11   4    0.04    0.07
   5  11  -4   -0.02    0.07
  -5  11   3   16.13    0.67
   5  11  -2    0.28    0.11
   5  11  -2    0.05    0.08
  -5  11   1    1.69    0.18
   5  11  -1    1.70    0.20
  -5  11   1    1.75    0.20
   5  11  -1    1.63    0.20
  -5  11   0    8.82    0.43
   5  11   0    9.37    0.43
   5  11   0    8.65    0.41
  -5  11  -1    5.33    0.32
   6   0 -15    0.08    0.08
   6   0 -14    0.33    0.16
   6   0 -14    0.08    0.13
   6   0 -13   -0.03    0.13
   6   0 -13   -0.04    0.14
   6   0 -12    3.67    0.46
   6   0 -12    3.88    0.49
   6   0 -12    3.55    0.43
   6   0 -11    0.07    0.14
   6   0 -11    0.03    0.15
   6   0 -11   -0.04    0.13
   6   0 -11   -0.08    0.14
   6   0 -11    0.12    0.16
   6   0 -10   78.28    2.41
   6   0 -10   74.43    2.33
   6   0 -10   72.29    2.31
   6   0 -10   74.14    2.39
   6   0 -10   76.23    2.44
   6   0  -9   -0.07    0.13
   6   0  -9    0.16    0.16
   6   0  -9   -0.04    0.14
   6   0  -9    0.40    0.20
   6   0  -9    0.23    0.17
   6   0  -8   10.19    0.63
   6   0  -8   10.77    0.75
   6   0  -8   10.39    0.72
   6   0  -8   10.84    0.76
   6   0  -8   10.63    0.79
   6   0  -8   11.68    0.79
   6   0  -8   11.18    0.80
   6   0  -8   10.60    0.74
   6   0  -7    0.35    0.18
   6   0  -7    0.09    0.12
   6   0  -7    0.30    0.22
   6   0  -7   -0.04    0.11
   6   0  -7    0.14    0.14
   6   0  -7    0.11    0.14
   6   0  -7    0.04    0.11
   6   0  -7    0.04    0.11
   6   0  -7   -0.04    0.12
   6   0  -6    0.26    0.15
   6   0  -6    0.42    0.20
   6   0  -6    0.11    0.13
   6   0  -6    0.56    0.19
   6   0  -6    0.14    0.13
   6   0  -6    0.08    0.11
   6   0  -6    0.31    0.20
   6   0  -6    0.04    0.12
   6   0  -5   -0.06    0.12
   6   0  -5   -0.03    0.09
   6   0  -4   25.98    1.52
   6   0  -4   25.60    1.09
   6   0  -3    0.43    0.22
   6   0  -3   -0.03    0.10
   6   0  -2  131.24    4.04
   6   0  -2  132.56    3.24
   6   0  -1    0.12    0.15
   6   0  -1    0.08    0.12
   6   0   0    0.94    0.21
   6   0   0    0.67    0.22
   6   0   1    0.41    0.20
   6   0   1   -0.10    0.14
   6   0   1    0.13    0.11
   6   0   1   -0.17    0.18
   6   0   1   -0.04    0.12
   6   0   1    0.10    0.10
   6   0   2  218.12    5.67
   6   0   2  229.16    5.44
   6   0   2  228.85    5.09
   6   0   2  228.91    5.14
   6   0   2  222.72    4.83
   6   0   2  227.30    5.34
   6   0   3   -0.03    0.11
   6   0   3    0.12    0.12
   6   0   3    0.11    0.13
   6   0   3   -0.05    0.18
   6   0   4    1.35    0.34
   6   0   4    0.98    0.26
   6   0   4    0.92    0.24
  -6   0  -4    0.96    0.24
   6   0   5   -0.05    0.17
  -6   0  -5   -0.04    0.13
   6   0   5   -0.04    0.14
   6   0   5    0.15    0.15
  -6   0  -6   53.15    1.89
   6   0   6   53.78    2.02
   6   0   6   52.25    1.83
  -6   0  -7   -0.03    0.13
   6   0   7    0.08    0.17
  -6   0  -8    9.32    0.63
   6   0   8    8.69    0.64
   6  -1 -15    4.93    0.36
   6   1 -15    4.27    0.35
   6  -1 -15    4.92    0.33
   6   1 -15    4.76    0.33
  -6   1  14   84.95    2.08
   6   1 -14   83.60    2.24
   6  -1 -14   85.71    2.16
   6   1 -14   84.66    2.16
   6  -1 -14   78.71    2.23
   6   1 -14   87.41    2.36
   6  -1 -13    1.81    0.28
   6   1 -13    1.57    0.27
   6   1 -13    1.99    0.34
   6  -1 -13    1.58    0.30
   6  -1 -12   11.37    0.73
   6   1 -12   11.63    0.80
   6  -1 -12   12.43    0.83
   6   1 -12   11.75    0.85
   6  -1 -12   11.12    0.78
   6   1 -12   11.30    0.74
   6   1 -11    5.54    0.54
   6   1 -11    5.37    0.53
   6  -1 -11    5.50    0.54
   6  -1 -11    5.21    0.53
   6  -1 -11    6.08    0.57
   6   1 -11    5.10    0.50
   6   1 -11    5.99    0.58
   6   1 -11    5.48    0.59
   6  -1 -11    6.03    0.59
   6  -1 -11    5.72    0.58
   6   1 -10   18.60    1.04
   6  -1 -10   18.17    1.03
   6  -1 -10   18.24    1.02
   6   1 -10   18.21    0.97
   6   1 -10   18.14    1.02
   6  -1 -10   18.04    1.03
   6   1 -10   18.89    1.01
   6   1 -10   20.19    1.08
   6   1 -10   18.49    1.09
   6  -1 -10   17.93    1.02
   6  -1 -10   18.82    1.07
   6   1  -9    0.81    0.26
   6  -1  -9    0.50    0.20
   6  -1  -9    0.60    0.22
   6   1  -9    1.01    0.25
   6   1  -9    0.66    0.22
   6  -1  -9    0.65    0.21
   6  -1  -9    0.69    0.22
   6   1  -9    1.10    0.25
   6   1  -9    1.00    0.26
   6  -1  -9    0.32    0.19
   6  -1  -9    0.78    0.23
   6   1  -9    1.05    0.26
   6   1  -9    0.90    0.23
   6   1  -8  317.81    6.88
   6  -1  -8  314.64    6.81
   6  -1  -8  319.55    6.86
   6   1  -8  307.44    6.52
   6   1  -8  310.42    6.67
   6   1  -8  304.40    6.79
   6  -1  -8  305.51    6.71
   6  -1  -8  319.98    6.49
   6   1  -8  310.07    6.78
   6   1  -8  309.47    7.39
   6  -1  -8  317.71    7.47
   6  -1  -8  324.92    6.79
   6   1  -8  315.20    6.68
   6  -1  -8  317.56    6.85
   6  -1  -8  322.87    6.89
   6   1  -8  320.96    6.89
   6  -1  -8  310.26    6.73
   6   1  -8  301.03    6.68
   6   1  -7   58.22    1.88
   6   1  -7   57.16    2.02
   6  -1  -7   59.94    2.02
   6  -1  -7   59.58    2.03
   6  -1  -7   62.24    2.05
   6  -1  -7   58.02    1.99
   6   1  -7   58.73    2.05
   6   1  -7   58.12    1.86
   6  -1  -7   56.44    1.99
   6  -1  -7   56.71    1.79
   6   1  -7   56.79    1.98
   6  -1  -7   61.31    2.48
   6   1  -7   58.98    2.43
   6  -1  -7   56.82    1.94
   6   1  -7   59.79    1.97
   6   1  -7   55.86    1.80
   6   1  -7   55.54    1.90
   6   1  -7   58.49    2.01
   6  -1  -7   60.64    2.00
   6  -1  -6    8.25    0.64
   6   1  -6    7.78    0.63
   6   1  -6    7.95    0.67
   6  -1  -6    8.27    0.65
   6   1  -6    7.50    0.59
   6  -1  -6    7.59    0.65
   6   1  -6    7.05    0.54
   6  -1  -6    7.78    0.57
   6  -1  -6    7.53    0.82
   6   1  -6    8.83    0.87
   6   1  -6    7.76    0.66
   6  -1  -6    8.30    0.67
   6   1  -6    7.46    0.64
   6  -1  -6    8.43    0.66
   6   1  -6    6.59    0.60
   6  -1  -6    7.42    0.63
   6  -1  -5    6.32    0.75
   6   1  -5    5.50    0.71
   6   1  -5    5.93    0.49
   6  -1  -5    5.83    0.50
   6  -1  -4  400.74    9.32
   6   1  -4  415.84    9.39
   6   1  -4  410.81    8.31
   6  -1  -4  420.69    8.34
   6  -1  -3   33.51    1.79
   6   1  -3   33.29    1.76
   6   1  -3   32.75    1.27
   6  -1  -3   32.75    1.27
   6   1  -2   86.77    3.08
   6  -1  -2   81.58    2.35
   6  -1  -1    0.19    0.20
   6   1  -1    0.37    0.23
   6  -1  -1    0.26    0.12
   6   1  -1    0.08    0.10
   6   1   0   52.68    1.95
   6  -1   0   56.74    2.00
   6   1   0   52.09    1.69
   6  -1   0   53.23    1.72
   6   1   0   52.75    1.96
   6   1   0   54.46    1.85
   6   1   0   53.40    1.87
   6  -1   0   54.90    2.33
   6   1   0   56.28    2.34
   6   1   0   55.56    1.80
   6   1   0   50.97    1.85
   6  -1   0   52.85    1.82
   6  -1   1    5.24    0.58
   6   1   1    7.37    0.67
   6  -1   1    5.94    0.50
   6  -1   1    5.56    0.56
   6   1   1    6.84    0.64
   6   1   1    7.29    0.61
   6   1   1    6.43    0.60
   6  -1   1    6.48    0.73
   6   1   1    5.91    0.70
   6   1   1    6.83    0.55
   6   1   1    6.94    0.56
   6  -1   1    6.76    0.58
   6   1   1    6.55    0.59
   6   1   2  114.03    3.13
   6   1   2  117.12    3.16
   6   1   2  105.50    3.43
   6  -1   2  108.13    3.48
   6   1   2  117.00    3.30
   6  -1   2  119.93    3.34
   6  -1   2  112.22    3.13
   6   1   2  109.50    3.23
   6  -1   2  109.73    2.79
   6  -1   2  112.10    3.03
   6   1   3   21.97    1.21
   6   1   3   21.56    1.22
   6  -1   3   22.06    1.24
   6   1   3   21.22    1.10
   6   1   3   19.57    1.08
   6  -1   3   20.63    1.05
  -6  -1  -4    2.64    0.38
  -6   1  -4    2.73    0.39
   6  -1   4    2.62    0.40
   6  -1   4    3.11    0.39
   6  -1   4    2.92    0.47
   6   1   4    2.52    0.43
   6   1   4    3.24    0.45
   6   1   5    4.03    0.44
   6  -1   5    4.30    0.50
   6   1   5    3.94    0.53
   6  -1   5    4.54    0.57
   6   1   5    3.75    0.48
  -6  -1  -5    3.65    0.45
  -6   1  -5    3.57    0.44
   6   1   6   13.15    0.91
   6  -1   6   14.72    0.97
   6   1   6   13.69    0.87
  -6  -1  -6   13.02    0.84
  -6   1  -6   13.50    0.86
   6   1   7    4.25    0.49
   6  -1   7    4.88    0.53
   6   1   7    3.97    0.42
  -6  -1  -7    3.84    0.43
  -6   1  -7    4.66    0.48
   6   1   8    0.12    0.16
   6  -1   8    0.25    0.16
  -6   1  -8    0.26    0.14
  -6  -1  -8    0.37    0.15
   6  -1   9    6.92    0.48
   6   1   9    6.36    0.46
   6  -2 -15    1.77    0.21
   6  -2 -15    1.51    0.17
   6   2 -15    1.32    0.17
   6   2 -15    1.48    0.22
  -6   2  15    1.30    0.15
   6   2 -14    1.11    0.25
   6  -2 -14    0.78    0.17
   6   2 -14    0.85    0.18
  -6   2  14    0.84    0.18
   6   2 -13    7.12    0.61
   6  -2 -13    6.45    0.48
   6   2 -13    6.52    0.49
   6   2 -12  127.04    3.41
   6  -2 -12  138.47    3.34
   6   2 -12  140.51    3.67
   6   2 -12  134.10    3.34
   6  -2 -12  140.78    3.60
   6   2 -11   14.93    0.91
   6   2 -11   16.04    1.03
   6  -2 -11   16.22    0.91
   6  -2 -11   15.02    0.95
   6   2 -11   13.68    0.80
   6  -2 -11   15.63    0.88
   6   2 -11   15.41    0.89
   6  -2 -11   15.73    0.92
   6  -2 -11   14.79    0.90
   6   2 -11   14.66    0.85
   6   2 -10   39.87    1.58
   6   2 -10   41.84    1.74
   6  -2 -10   40.73    1.56
   6   2 -10   37.64    1.50
   6   2 -10   38.69    1.55
   6  -2 -10   40.04    1.59
   6   2 -10   39.57    1.54
   6  -2 -10   40.62    1.56
   6   2  -9    6.66    0.60
   6  -2  -9    7.28    0.64
   6   2  -9    7.20    0.63
   6   2  -9    6.77    0.55
   6  -2  -9    6.92    0.61
   6  -2  -9    8.24    0.66
   6   2  -9    8.08    0.68
   6   2  -9    7.24    0.62
   6   2  -9    7.37    0.62
   6   2  -9    5.72    0.61
   6   2  -8  369.72    7.77
   6  -2  -8  365.03    7.69
   6   2  -8  367.11    7.82
   6   2  -8  348.18    7.42
   6   2  -8  359.78    7.54
   6   2  -8  361.00    7.77
   6  -2  -8  381.12    7.43
   6   2  -8  364.54    8.36
   6  -2  -8  368.37    8.45
   6  -2  -8  363.94    7.58
   6   2  -8  365.28    7.73
   6  -2  -8  364.10    7.71
   6   2  -8  353.50    7.40
   6   2  -8  359.32    7.64
   6   2  -8  361.92    7.56
   6   2  -7   13.23    0.85
   6  -2  -7   13.30    0.85
   6   2  -7   13.63    0.88
   6   2  -7   14.31    0.82
   6   2  -7   11.95    0.85
   6  -2  -7   12.47    0.83
   6   2  -7   13.06    0.87
   6  -2  -7   13.79    0.78
   6   2  -7   12.82    1.07
   6  -2  -7   15.85    1.20
   6  -2  -7   12.25    0.82
   6   2  -7   13.77    0.83
   6   2  -7   12.83    0.86
   6  -2  -7   12.72    0.82
   6  -2  -7   12.63    0.80
   6  -2  -7   13.23    0.84
   6   2  -7   12.67    0.75
   6   2  -7   13.57    0.86
   6   2  -6    1.11    0.24
   6   2  -6    1.13    0.27
   6  -2  -6    0.74    0.20
   6   2  -6    1.24    0.28
   6  -2  -6    0.78    0.22
   6   2  -6    1.01    0.24
   6  -2  -6    1.51    0.39
   6  -2  -6    1.02    0.22
   6  -2  -6    0.94    0.24
   6   2  -6    1.08    0.26
   6   2  -6    1.14    0.26
   6  -2  -6    1.32    0.28
   6   2  -6    1.19    0.27
   6   2  -6    0.73    0.20
   6  -2  -6    1.21    0.27
   6  -2  -5    3.33    0.42
   6  -2  -5    3.08    0.41
   6   2  -5    3.95    0.47
   6   2  -5    3.61    0.45
   6  -2  -5    4.55    0.50
   6   2  -5    3.92    0.47
   6   2  -5    3.69    0.42
   6   2  -5    3.95    0.47
   6  -2  -5    3.98    0.47
   6  -2  -5    4.09    0.45
   6   2  -5    3.69    0.43
   6   2  -5    3.14    0.53
   6  -2  -5    3.66    0.58
   6  -2  -5    3.20    0.41
   6   2  -5    3.51    0.44
   6  -2  -5    3.75    0.40
   6  -2  -4   74.71    2.91
   6   2  -4   81.12    2.99
   6   2  -4   81.15    2.37
   6  -2  -4   79.22    2.36
   6  -2  -4   79.33    2.28
   6  -2  -3   65.41    2.68
   6   2  -3   68.01    2.68
   6  -2  -3   67.67    2.04
   6  -2  -2   40.99    1.47
   6   2  -2   37.66    1.59
   6   2  -2   41.59    1.61
   6  -2  -2   38.05    1.52
   6  -2  -2   39.04    1.97
   6   2  -2   39.23    1.98
   6   2  -2   40.20    1.51
   6   2  -2   41.81    1.53
   6  -2  -1   36.37    1.38
   6  -2  -1   35.66    1.87
   6   2  -1   36.20    1.89
   6   2  -1   39.30    1.60
   6  -2  -1   37.84    1.57
   6   2  -1   37.98    1.55
   6   2  -1   37.51    1.44
   6   2   0  143.61    3.58
   6  -2   0  143.82    3.49
   6   2   0  151.58    3.90
   6   2   0  145.56    4.30
   6  -2   0  137.60    4.29
   6   2   0  144.94    3.80
   6  -2   0  143.35    3.79
   6   2   0  143.00    3.64
   6   2   0  146.99    3.74
   6  -2   0  142.50    3.65
   6  -2   0  141.35    3.64
   6   2   0  147.71    3.78
   6   2   1   14.21    0.83
   6  -2   1   15.10    0.81
   6   2   1   15.04    1.13
   6  -2   1   16.32    1.21
   6  -2   1   15.08    0.99
   6   2   1   15.08    0.97
   6   2   1   13.94    0.96
   6   2   1   14.14    0.92
   6   2   1   15.21    0.91
   6   2   1   13.88    0.91
   6   2   2   13.30    0.87
   6   2   2   13.07    0.88
   6  -2   2   13.41    0.93
   6   2   2   12.38    0.89
   6   2   2   12.87    0.93
   6  -2   2   13.72    0.75
   6   2   2   13.72    0.91
   6   2   3    0.82    0.24
   6   2   3    0.52    0.20
   6   2   3    0.78    0.27
   6  -2   3    0.68    0.26
   6   2   3    1.37    0.33
  -6  -2  -4    1.21    0.27
  -6   2  -4    0.60    0.21
   6   2   4    0.67    0.24
   6  -2   4    1.05    0.30
   6   2   4    0.49    0.19
   6   2   4    0.59    0.24
   6  -2   4    1.17    0.26
   6   2   4    0.81    0.23
  -6  -2  -5    0.07    0.13
  -6   2  -5    0.73    0.22
   6  -2   5    0.16    0.13
   6   2   5    0.44    0.23
   6  -2   5    0.45    0.23
   6   2   5    0.52    0.23
  -6   2  -6   50.38    1.72
  -6  -2  -6   51.21    1.80
  -6   2  -6   49.94    1.79
   6   2   6   50.67    1.88
   6   2   6   54.53    1.97
   6  -2   6   56.25    2.02
  -6  -2  -7    1.21    0.25
  -6   2  -7    1.87    0.30
   6   2   7    1.78    0.30
   6  -2   7    1.76    0.32
   6   2   7    0.98    0.26
  -6   2  -8   12.22    0.70
  -6  -2  -8   12.84    0.71
   6   2   8   12.69    0.73
   6  -2   8   12.58    0.74
   6   2   8   12.83    0.66
   6  -2   9    1.41    0.21
   6   2   9    1.15    0.19
   6  -3 -15   13.40    0.55
  -6   3  15   11.85    0.46
   6  -3 -14    8.07    0.43
  -6   3  14    8.16    0.47
   6  -3 -13    1.53    0.28
   6  -3 -13    1.92    0.25
   6   3 -13    2.26    0.27
   6  -3 -12  156.04    3.61
   6   3 -12  158.49    3.65
   6  -3 -12  158.12    3.94
   6   3 -11   57.97    2.10
   6   3 -11   59.50    1.88
   6  -3 -11   57.99    1.84
   6  -3 -11   62.35    2.03
   6  -3 -11   58.77    1.92
  -6   3  11   59.47    1.86
   6   3 -10   20.33    1.16
   6  -3 -10   18.40    1.04
   6  -3 -10   17.74    0.98
   6   3 -10   18.92    0.95
   6   3 -10   18.26    0.97
   6  -3 -10   17.62    0.93
   6   3 -10   20.31    0.98
   6  -3  -9   33.51    1.47
   6   3  -9   30.90    1.33
   6  -3  -9   31.97    1.34
   6   3  -9   31.80    1.39
   6  -3  -9   31.24    1.33
   6   3  -9   32.63    1.35
   6   3  -9   28.47    1.29
   6   3  -9   31.24    1.47
   6   3  -9   32.01    1.32
   6  -3  -9   32.44    1.39
   6   3  -8   72.44    2.22
   6   3  -8   77.09    2.29
   6  -3  -8   79.78    2.22
   6  -3  -8   77.98    2.36
   6  -3  -8   80.93    2.52
   6   3  -8   75.63    2.36
   6   3  -8   75.49    2.38
   6  -3  -8   77.12    2.34
   6   3  -8   77.26    2.46
   6   3  -8   75.60    2.32
   6  -3  -8   84.34    2.48
   6   3  -8   75.12    2.46
   6  -3  -8   77.08    2.93
   6   3  -8   74.81    2.84
   6  -3  -7    5.18    0.71
   6   3  -7    4.83    0.66
   6   3  -7    5.05    0.51
   6  -3  -7    5.12    0.50
   6   3  -7    5.36    0.56
   6   3  -7    5.02    0.50
   6  -3  -7    5.20    0.51
   6   3  -7    5.35    0.51
   6  -3  -7    4.94    0.51
   6   3  -7    4.67    0.50
   6   3  -7    4.50    0.51
   6   3  -7    5.01    0.49
   6  -3  -6   74.38    2.27
   6  -3  -6   74.34    2.96
   6   3  -6   73.37    2.92
   6   3  -6   74.57    2.34
   6   3  -6   77.07    2.18
   6  -3  -6   79.14    2.31
   6   3  -6   75.57    2.45
   6   3  -6   75.31    2.30
   6   3  -6   75.89    2.37
   6   3  -6   72.77    2.24
   6  -3  -6   73.53    2.31
   6  -3  -6   79.38    2.27
   6   3  -6   76.35    2.37
   6  -3  -6   75.65    2.33
   6   3  -6   75.01    2.32
   6  -3  -6   74.46    2.31
   6   3  -6   70.63    2.26
   6  -3  -5    1.26    0.28
   6   3  -5    1.65    0.31
   6   3  -5    1.47    0.39
   6  -3  -5    1.39    0.38
   6   3  -5    1.73    0.28
   6   3  -5    2.10    0.30
   6   3  -5    1.06    0.25
   6  -3  -5    1.23    0.28
   6  -3  -5    2.01    0.32
   6   3  -5    1.80    0.31
   6   3  -5    1.90    0.35
   6   3  -5    1.75    0.30
   6  -3  -5    1.62    0.28
   6  -3  -5    1.91    0.32
   6   3  -5    2.43    0.36
   6   3  -5    1.91    0.33
   6  -3  -5    1.40    0.28
   6   3  -5    1.87    0.31
   6  -3  -5    2.03    0.33
   6  -3  -5    1.70    0.30
   6   3  -5    1.74    0.32
   6   3  -5    1.45    0.29
   6  -3  -4   57.28    1.96
   6  -3  -4   59.00    1.94
   6   3  -4   57.20    1.87
   6   3  -4   59.99    1.90
   6  -3  -4   56.96    2.51
   6   3  -4   55.14    2.48
   6   3  -4   57.24    1.99
   6  -3  -4   56.43    1.95
   6   3  -4   61.58    2.00
   6  -3  -4   56.16    1.92
   6   3  -4   56.51    1.99
   6  -3  -4   56.08    1.96
   6   3  -4   59.55    2.09
   6   3  -4   58.97    1.98
   6   3  -4   55.00    1.93
   6   3  -4   57.56    1.90
   6  -3  -4   57.04    1.87
   6   3  -4   54.28    1.81
   6  -3  -4   57.64    1.92
   6   3  -4   58.61    2.03
   6   3  -4   57.25    1.98
   6  -3  -3   81.20    2.40
   6   3  -3   85.16    2.43
   6   3  -3   81.75    2.42
   6  -3  -3   87.15    3.20
   6   3  -3   81.64    3.10
   6   3  -3   80.69    2.55
   6   3  -3   79.56    2.48
   6  -3  -3   77.97    2.44
   6   3  -3   79.40    2.49
   6  -3  -3   79.17    2.48
   6   3  -3   82.71    2.60
   6   3  -3   81.66    2.46
   6   3  -3   83.21    2.42
   6   3  -3   84.69    2.49
   6  -3  -3   80.34    2.36
   6  -3  -3   82.97    2.50
   6   3  -3   83.29    2.45
   6  -3  -3   82.76    2.48
   6  -3  -3   82.66    2.40
   6   3  -3   83.96    2.54
   6   3  -2   58.83    2.10
   6  -3  -2   56.76    2.53
   6   3  -2   62.75    2.60
   6   3  -2   59.43    1.96
   6   3  -2   57.76    1.99
   6  -3  -2   61.86    2.07
   6   3  -2   55.82    1.90
   6  -3  -2   60.50    2.02
   6  -3  -2   61.34    2.05
   6   3  -2   54.58    1.98
   6   3  -2   61.17    1.99
   6   3  -2   60.36    1.98
   6   3  -2   58.15    1.98
   6   3  -2   58.10    2.05
   6  -3  -2   58.58    1.90
   6  -3  -2   60.38    1.92
   6   3  -1    8.06    0.61
   6  -3  -1    8.22    0.66
   6   3  -1    6.50    0.62
   6  -3  -1    6.72    0.63
   6   3  -1    7.18    0.60
   6  -3  -1    7.93    0.60
   6   3  -1    6.95    0.66
   6  -3  -1    7.23    0.84
   6   3  -1    7.86    0.85
   6   3  -1    7.62    0.69
   6   3  -1    6.70    0.63
   6  -3  -1    8.08    0.69
   6   3  -1    6.95    0.62
   6   3  -1    6.51    0.57
   6   3   0  141.34    3.76
   6  -3   0  139.33    3.75
   6   3   0  147.01    3.62
   6  -3   0  144.25    3.53
   6   3   0  149.39    3.90
   6  -3   0  142.16    4.37
   6   3   0  132.66    4.25
   6  -3   0  142.82    3.81
   6   3   0  142.08    3.66
   6   3   0  145.59    3.81
   6   3   1    2.26    0.34
   6   3   1    2.32    0.38
   6   3   1    2.38    0.37
   6   3   1    1.96    0.43
   6  -3   1    2.27    0.47
   6   3   1    2.16    0.37
   6   3   1    2.49    0.41
   6   3   1    2.33    0.41
   6  -3   1    2.79    0.35
   6   3   1    2.76    0.42
   6  -3   1    2.18    0.38
   6   3   2    4.60    0.54
   6   3   2    4.33    0.53
   6   3   2    4.60    0.57
   6   3   2    4.49    0.50
   6   3   2    4.13    0.50
   6  -3   2    3.74    0.39
   6   3   2    4.27    0.52
   6  -3   2    3.77    0.49
   6   3   3    4.59    0.51
   6   3   3    4.48    0.53
   6   3   3    4.49    0.54
   6   3   3    3.64    0.48
   6  -3   3    5.03    0.57
   6   3   3    4.74    0.58
   6   3   3    4.91    0.55
  -6  -3  -4   36.35    1.42
  -6   3  -4   35.53    1.41
   6   3   4   35.78    1.51
   6   3   4   35.08    1.55
   6  -3   4   34.92    1.58
   6   3   4   34.62    1.61
   6   3   4   32.28    1.45
  -6  -3  -5    2.20    0.33
  -6   3  -5    2.75    0.38
   6   3   5    3.02    0.40
  -6   3  -5    2.35    0.36
   6   3   5    2.64    0.37
   6   3   5    1.90    0.37
   6  -3   5    2.85    0.42
   6   3   5    3.25    0.45
   6   3   6   13.36    0.86
   6  -3   6   12.77    0.85
  -6   3  -6   12.99    0.78
  -6  -3  -6   13.23    0.79
  -6   3  -6   12.25    0.77
   6   3   6   13.94    0.90
   6   3   7    0.76    0.21
   6  -3   7    0.82    0.22
  -6   3  -7    1.16    0.24
  -6  -3  -7    0.60    0.18
   6   3   7    0.96    0.24
   6   3   8    9.78    0.57
   6  -3   8    9.74    0.58
   6  -3   9    6.90    0.41
  -6   3  -9    4.87    0.33
   6  -4 -15    7.16    0.34
   6   4 -14   12.51    0.63
  -6   4  14   12.61    0.57
   6  -4 -13    0.52    0.18
   6   4 -13    0.11    0.15
   6  -4 -13    0.53    0.12
  -6   4  13    0.38    0.16
   6  -4 -12    0.85    0.25
   6   4 -12    0.56    0.22
   6  -4 -12    0.43    0.13
  -6   4  12    0.75    0.17
  -6   4  11    8.94    0.62
   6  -4 -11    9.17    0.67
   6   4 -11   10.35    0.62
   6   4 -11    9.95    0.76
   6  -4 -11   10.31    0.60
   6  -4 -10    0.88    0.26
   6  -4 -10    1.13    0.22
   6   4 -10    1.51    0.26
   6  -4 -10    0.92    0.22
   6  -4  -9    0.06    0.12
   6   4  -9    0.15    0.14
   6  -4  -9    0.08    0.15
   6   4  -9    0.03    0.09
   6  -4  -9    0.03    0.14
   6   4  -9   -0.03    0.12
   6   4  -9    0.10    0.14
   6   4  -8   22.04    1.11
   6  -4  -8   22.33    1.02
   6  -4  -8   22.71    1.04
   6  -4  -8   22.41    1.19
   6   4  -8   20.89    1.03
   6   4  -8   21.96    1.06
   6  -4  -8   23.14    1.11
   6   4  -8   21.58    0.99
   6  -4  -8   20.17    1.41
   6  -4  -8   20.73    1.01
   6   4  -8   22.94    1.10
   6   4  -8   21.18    1.11
   6  -4  -7   14.88    0.84
   6   4  -7   15.01    0.95
   6   4  -7   15.44    0.91
   6   4  -7   13.96    0.89
   6  -4  -7   16.20    0.89
   6  -4  -7   14.21    0.83
   6   4  -7   15.10    0.87
  -6   4   7   14.51    0.87
   6  -4  -7   17.06    1.31
   6   4  -7   16.15    1.27
  -6   4   6  308.60    6.65
   6  -4  -6  304.41    6.55
   6  -4  -6  324.05    7.86
   6   4  -6  295.81    7.64
   6   4  -6  312.97    6.64
   6   4  -6  303.24    6.50
   6  -4  -6  303.30    6.45
   6   4  -6  306.76    6.82
   6   4  -6  315.19    6.71
   6   4  -6  314.91    6.72
   6  -4  -6  315.40    6.61
   6   4  -6  299.11    6.57
   6   4  -6  298.10    6.59
   6   4  -6  299.37    6.68
   6   4  -5    9.66    0.69
   6   4  -5    9.56    0.72
   6  -4  -5   10.31    1.06
   6   4  -5   10.37    1.04
   6   4  -5   10.34    0.73
   6  -4  -5   10.22    0.73
   6   4  -5    9.08    0.71
   6   4  -5   11.25    0.83
   6   4  -5   10.99    0.78
   6   4  -5   10.95    0.77
   6   4  -5   11.22    0.76
   6   4  -5    8.73    0.68
   6  -4  -5   10.35    0.72
  -6   4   5    9.95    0.74
   6  -4  -4  371.61    7.97
   6   4  -4  366.62    7.77
   6   4  -4  369.62    7.72
   6  -4  -4  357.58    8.90
   6   4  -4  373.08    8.98
   6   4  -4  373.15    7.81
   6  -4  -4  370.60    7.83
   6   4  -4  371.79    7.82
   6   4  -4  383.51    8.08
   6   4  -4  378.08    7.92
   6   4  -4  365.52    7.76
   6   4  -4  366.83    7.83
   6  -4  -4  373.98    7.77
   6  -4  -4  385.14    7.84
   6   4  -4  376.75    7.93
   6   4  -4  369.33    7.91
   6   4  -3   36.72    1.58
   6   4  -3   35.52    1.46
   6   4  -3   36.01    1.47
   6   4  -3   37.13    1.50
   6  -4  -3   39.11    2.08
   6   4  -3   36.66    2.02
   6   4  -3   38.52    1.47
   6  -4  -3   37.99    1.52
   6   4  -3   34.60    1.46
   6   4  -3   35.73    1.58
   6   4  -3   36.43    1.51
   6   4  -3   36.67    1.50
   6   4  -3   32.83    1.39
   6  -4  -3   35.46    1.44
   6   4  -3   37.27    1.57
   6  -4  -3   37.28    1.41
   6  -4  -3   36.04    1.57
   6   4  -2    0.18    0.17
   6   4  -2    0.10    0.10
   6   4  -2    0.26    0.15
   6   4  -2    0.04    0.12
   6  -4  -2    0.30    0.19
   6   4  -2    0.18    0.14
   6   4  -2    0.17    0.19
   6  -4  -2    0.07    0.19
   6   4  -2    0.22    0.20
   6  -4  -2    0.24    0.15
   6   4  -2    0.53    0.20
   6   4  -2    0.25    0.16
   6   4  -2    0.74    0.23
   6   4  -1   32.03    1.42
   6   4  -1   34.27    1.44
   6   4  -1   34.41    1.47
   6  -4  -1   35.82    1.59
   6  -4  -1   34.30    1.93
   6   4  -1   33.61    1.90
   6   4  -1   34.66    1.49
   6   4  -1   32.79    1.42
   6   4  -1   34.81    1.57
   6  -4  -1   35.58    1.41
   6  -4   0  254.50    5.78
   6   4   0  236.61    5.70
   6   4   0  255.17    5.70
   6  -4   0  255.83    5.61
   6  -4   0  264.61    6.04
   6  -4   0  255.20    6.69
   6   4   0  237.47    6.52
   6   4   0  260.21    5.77
   6   4   0  254.67    5.98
   6   4   0  259.87    6.02
   6   4   0  256.10    5.93
   6  -4   1   10.37    0.79
   6   4   1   11.43    0.82
   6   4   1   12.27    0.79
   6  -4   1   11.83    0.75
   6  -4   1   11.79    0.92
   6   4   1   12.68    0.92
   6   4   1   12.09    0.87
   6   4   1   13.13    0.86
   6  -4   1   10.56    1.02
   6   4   1    9.94    0.99
   6   4   1   10.96    0.88
   6   4   2   11.86    0.85
   6   4   2   11.08    0.78
   6  -4   2   11.17    0.70
   6   4   2   11.25    0.85
   6   4   2   10.22    0.83
   6   4   2   10.08    0.78
   6  -4   2   11.80    0.84
   6   4   3   29.46    1.41
   6  -4   3   29.48    1.39
   6   4   3   28.63    1.35
  -6   4  -3   30.50    1.44
   6   4   3   32.21    1.49
  -6  -4  -3   29.76    1.22
  -6   4  -3   29.28    1.22
   6   4   3   29.45    1.49
   6   4   3   31.22    1.42
   6   4   3   30.45    1.34
   6   4   4   56.43    2.01
   6   4   4   51.98    1.91
   6  -4   4   59.01    2.03
  -6   4  -4   56.53    2.04
   6   4   4   57.36    2.04
  -6  -4  -4   53.99    1.78
  -6   4  -4   53.79    1.80
   6   4   4   55.28    2.12
   6   4   4   59.65    1.90
   6   4   4   56.29    1.99
   6   4   5    0.85    0.23
  -6   4  -5    0.62    0.22
   6   4   5    0.39    0.17
   6  -4   5    0.58    0.20
  -6  -4  -5    0.90    0.22
  -6   4  -5    0.87    0.20
   6   4   5    0.39    0.21
   6   4   5    0.72    0.22
   6   4   6    1.19    0.23
   6  -4   6    0.75    0.20
  -6   4  -6    1.42    0.26
  -6  -4  -6    0.96    0.20
   6   4   6    1.17    0.23
   6   4   6    0.60    0.21
   6  -4   6    1.16    0.25
   6   4   7    3.33    0.39
   6  -4   7    3.22    0.34
   6   4   8   11.62    0.60
   6  -4   9    7.95    0.39
  -6   5  14    3.48    0.26
   6   5 -14    4.18    0.30
  -6   5  13    2.61    0.28
   6   5 -13    2.60    0.31
   6  -5 -13    2.42    0.29
   6   5 -12   24.93    1.09
  -6   5  12   24.44    0.92
   6   5 -11    0.24    0.20
  -6   5  11    0.24    0.14
  -6   5  10   30.57    1.28
   6   5 -10   28.42    1.22
   6   5 -10   28.19    1.32
   6  -5 -10   29.52    1.26
   6   5  -9   88.62    2.63
   6   5  -9   91.10    2.74
   6  -5  -9   88.45    2.39
   6  -5  -9   92.35    2.66
   6   5  -8   20.73    1.02
   6   5  -8   19.82    1.09
   6  -5  -8   20.47    0.98
   6  -5  -8   20.27    1.11
   6  -5  -8   20.14    0.96
   6   5  -8   18.90    0.98
   6   5  -8   19.63    1.11
   6   5  -7   44.35    1.72
   6   5  -7   42.47    1.71
   6  -5  -7   41.21    2.18
   6   5  -7   41.67    1.62
   6   5  -7   42.70    1.64
  -6   5   7   43.67    1.65
   6  -5  -7   40.83    1.55
   6   5  -7   40.72    1.50
   6   5  -6    0.24    0.17
   6  -5  -6   -0.08    0.13
   6   5  -6   -0.04    0.16
   6   5  -6   -0.04    0.19
   6   5  -6    0.13    0.12
   6   5  -6    0.08    0.13
   6   5  -6    0.27    0.18
  -6   5   6    0.04    0.14
   6  -5  -6    0.04    0.15
   6  -5  -5   57.94    1.92
   6   5  -5   58.79    2.07
   6  -5  -5   56.68    1.95
   6   5  -5   55.05    1.93
   6   5  -5   58.92    2.06
   6   5  -5   56.20    2.02
  -6   5   5   54.63    2.00
   6  -5  -5   57.73    2.70
   6   5  -4   94.02    2.73
   6   5  -4   90.40    2.76
   6   5  -4   94.25    2.86
   6   5  -4   93.69    2.82
   6   5  -4   92.20    2.78
   6  -5  -4  100.82    2.76
   6   5  -4   94.12    2.66
   6  -5  -4   92.14    2.71
   6  -5  -4   93.17    3.58
   6   5  -4   87.05    3.49
   6   5  -3   69.97    2.35
   6   5  -3   69.84    2.32
   6   5  -3   72.79    2.36
   6   5  -3   71.46    2.39
   6   5  -3   70.57    2.34
   6  -5  -3   74.13    3.10
   6   5  -3   69.68    3.01
   6  -5  -3   70.35    2.43
  -6   5   3   70.64    2.22
   6   5  -3   68.38    2.23
   6  -5  -3   71.31    2.28
   6  -5  -3   70.00    2.25
   6  -5  -2    0.31    0.20
   6   5  -2    0.20    0.18
   6   5  -2    0.05    0.13
  -6   5   2    0.08    0.13
   6   5  -2    0.18    0.15
   6   5  -2    0.20    0.18
   6   5  -2    0.04    0.16
   6  -5  -2    0.32    0.18
   6  -5  -2    0.32    0.22
   6   5  -2    0.08    0.13
   6   5  -2    0.73    0.24
   6   5  -2    0.22    0.18
   6  -5  -2    0.22    0.16
   6   5  -1    0.24    0.17
   6   5  -1    0.19    0.16
  -6   5   1    0.73    0.23
   6   5  -1    0.27    0.18
   6   5  -1    0.48    0.23
   6   5  -1    0.27    0.19
   6  -5  -1   -0.08    0.18
   6  -5  -1    0.07    0.12
   6   5  -1    0.13    0.15
   6  -5  -1    0.28    0.21
   6   5   0  266.61    6.32
   6   5   0  270.79    6.20
   6   5   0  269.86    6.12
   6  -5   0  260.19    7.04
   6   5   0  284.71    6.13
   6  -5   0  277.54    6.00
  -6   5   0  280.35    6.26
   6   5   0  262.94    6.32
   6   5   1   16.39    1.06
   6   5   1   19.46    1.17
   6   5   1   17.39    1.06
   6   5   1   18.90    1.05
   6  -5   1   17.44    1.33
   6  -5   1   17.03    0.92
  -6   5  -1   17.01    1.07
   6   5   1   17.69    1.13
   6   5   1   16.82    0.96
   6   5   2   65.59    2.28
   6   5   2   67.63    2.20
   6   5   2   68.85    2.41
   6   5   2   69.21    2.41
   6   5   2   66.74    2.34
   6  -5   2   65.82    2.01
   6   5   2   68.89    2.09
   6   5   3    1.03    0.29
   6   5   3    0.75    0.25
  -6   5  -3    0.77    0.26
   6   5   3    1.14    0.30
   6   5   3    1.46    0.31
   6   5   3    1.25    0.26
   6   5   4    0.92    0.26
  -6   5  -4    0.91    0.27
   6   5   4    0.74    0.24
   6   5   4    0.64    0.23
   6   5   4    0.83    0.21
   6   5   5    1.39    0.31
   6   5   5    2.42    0.35
  -6   5  -5    1.62    0.29
   6   5   5    1.76    0.30
   6  -5   6    9.49    0.61
   6   5   6    9.99    0.60
   6   5   6   10.22    0.64
   6   5   6    9.57    0.69
   6  -5   7    0.13    0.14
   6   5   7    0.26    0.10
   6   5   7    0.21    0.14
   6   5   8   12.00    0.56
   6  -5   8   13.05    0.60
   6  -6 -13    0.68    0.14
  -6   6  13    0.51    0.12
   6   6 -12   43.98    1.37
  -6   6  12   41.24    1.22
  -6   6  12   42.83    1.30
   6   6 -11   10.62    0.68
  -6   6  11   10.38    0.61
  -6   6  10   91.47    2.49
  -6   6  10   85.74    2.32
   6  -6 -10   93.69    2.43
   6   6 -10   90.93    2.51
   6   6 -10   94.34    2.60
   6   6  -9    1.61    0.31
   6   6  -9    1.30    0.30
   6  -6  -9    1.42    0.27
  -6   6   9    1.67    0.31
   6   6  -8  150.33    3.93
   6  -6  -8  153.41    3.65
  -6   6   8  158.89    3.92
   6   6  -8  150.25    3.87
   6   6  -8  154.62    3.73
   6  -6  -8  156.70    3.86
   6  -6  -7   28.17    1.23
   6   6  -7   26.06    1.15
  -6   6   7   27.06    1.26
   6   6  -7   27.24    1.34
   6  -6  -7   27.98    1.31
   6   6  -7   25.57    1.22
   6   6  -6 1379.10   25.66
   6   6  -6 1384.64   25.93
  -6   6   6 1386.96   25.94
   6  -6  -6 1423.62   25.84
   6   6  -6 1359.15   26.00
   6   6  -5   31.71    1.45
   6  -6  -5   30.60    1.38
   6   6  -5   30.32    1.33
   6   6  -5   30.76    1.43
   6  -6  -5   30.66    1.96
  -6   6   5   31.86    1.46
   6   6  -5   31.83    1.34
   6   6  -4   18.84    1.04
   6   6  -4   18.22    1.02
   6  -6  -4   16.97    1.44
   6  -6  -4   19.21    1.06
   6  -6  -4   18.07    0.98
   6   6  -4   16.78    0.93
  -6   6   4   17.98    1.09
   6  -6  -3   54.78    1.90
   6   6  -3   51.68    1.86
   6   6  -3   53.52    1.99
   6   6  -3   53.45    1.94
   6   6  -3   52.18    1.95
   6  -6  -3   55.18    2.67
   6   6  -3   50.88    1.88
   6   6  -3   51.52    1.94
  -6   6   3   49.73    1.81
   6  -6  -3   53.83    1.92
   6  -6  -2  300.10    6.55
   6   6  -2  292.16    6.52
   6   6  -2  293.23    6.59
   6   6  -2  291.15    6.58
   6   6  -2  292.65    6.59
   6   6  -2  293.65    6.57
  -6   6   2  288.46    6.51
   6   6  -2  299.48    6.77
   6   6  -2  300.93    6.67
   6  -6  -2  278.25    7.67
   6  -6  -2  302.12    6.52
   6   6  -1   55.83    2.03
   6   6  -1   58.27    2.04
   6   6  -1   54.86    2.05
   6  -6  -1   56.44    2.68
   6   6  -1   58.94    2.13
   6   6  -1   56.81    2.04
   6  -6  -1   58.58    2.23
   6  -6  -1   57.54    1.97
   6   6  -1   54.26    2.03
   6   6  -1   56.35    2.02
  -6   6   1   55.52    2.04
   6   6  -1   55.74    2.15
   6   6   0   67.13    2.20
   6   6   0   66.51    2.33
   6  -6   0   69.25    2.47
   6  -6   0   71.12    2.19
   6   6   0   63.97    2.25
   6   6   0   66.10    2.23
   6   6   0   65.22    2.33
  -6   6   0   69.84    2.35
   6   6   1   26.96    1.36
   6  -6   1   27.63    1.43
   6  -6   1   26.54    1.18
   6   6   1   24.38    1.22
   6   6   1   25.96    1.20
  -6   6  -1   23.92    1.29
   6   6   1   26.55    1.40
   6   6   2    0.81    0.22
   6  -6   2    1.08    0.23
   6   6   2    0.78    0.24
   6   6   2    1.09    0.30
   6  -6   2    1.19    0.33
   6   6   2    1.43    0.33
   6   6   2    1.11    0.29
   6   6   3    0.27    0.18
   6   6   3    0.41    0.17
   6   6   3    0.38    0.21
  -6   6  -3    0.20    0.16
   6  -6   3    0.27    0.22
   6   6   3    0.26    0.20
   6   6   3    0.40    0.20
   6   6   4   66.65    1.90
   6   6   4   68.67    2.13
  -6   6  -4   64.29    2.13
   6   6   4   65.55    2.16
   6   6   4   65.62    2.15
   6   6   4   67.70    2.23
   6  -6   4   67.88    2.28
   6  -6   5    4.14    0.48
   6   6   5    4.80    0.46
   6   6   5    4.70    0.44
   6  -6   6    0.62    0.16
   6   6   6    0.60    0.15
   6  -6   6    1.02    0.23
   6   6   7    1.78    0.24
   6   6   7    1.38    0.16
   6  -6   7    1.46    0.22
  -6   7  12    0.21    0.09
   6  -7 -12    0.15    0.10
  -6   7  11    2.87    0.25
  -6   7  11    3.03    0.30
  -6   7  11    2.86    0.27
   6   7 -10   32.49    1.21
  -6   7  10   32.76    1.11
  -6   7  10   32.08    1.18
  -6   7  10   31.59    1.09
   6  -7 -10   29.72    1.01
  -6   7   9    3.32    0.36
  -6   7   9    3.03    0.37
   6  -7  -9    2.87    0.31
   6   7  -9    3.05    0.38
   6  -7  -8    2.44    0.33
   6   7  -8    1.99    0.34
  -6   7   8    2.68    0.32
   6   7  -7    0.55    0.22
   6  -7  -7    0.83    0.21
  -6   7   7    0.80    0.23
   6  -7  -7    0.61    0.20
   6   7  -7    0.44    0.18
   6   7  -7    0.55    0.17
   6  -7  -6   82.01    2.41
   6   7  -6   82.59    2.49
   6  -7  -6   80.83    2.42
  -6   7   6   82.20    2.44
  -6   7   6   79.20    2.46
   6   7  -6   73.61    2.45
  -6   7   5   25.68    1.20
   6  -7  -5   24.79    1.21
  -6   7   5   24.28    1.24
   6   7  -5   27.75    1.31
   6   7  -4  104.08    3.01
   6  -7  -4  102.30    2.92
   6   7  -4   97.20    2.77
  -6   7   4   99.38    2.99
  -6   7   4  106.06    2.83
   6   7  -3    0.25    0.19
   6   7  -3    0.28    0.20
   6  -7  -3    0.15    0.16
   6  -7  -3    0.20    0.15
  -6   7   3    0.13    0.14
   6   7  -3    0.19    0.16
   6   7  -3    0.59    0.21
  -6   7   3    0.13    0.18
   6   7  -2   96.80    2.95
   6   7  -2   95.48    2.78
   6   7  -2   99.75    2.88
   6   7  -2   92.82    2.83
   6   7  -2   96.41    2.84
   6  -7  -2   98.93    2.81
   6  -7  -2   93.31    2.72
  -6   7   2   98.43    3.00
   6  -7  -2   95.71    2.99
   6   7  -1   27.69    1.34
   6   7  -1   28.25    1.32
   6   7  -1   27.47    1.30
   6  -7  -1   27.78    1.27
   6  -7  -1   28.73    1.44
   6  -7  -1   28.40    1.31
   6   7  -1   26.53    1.28
   6   7  -1   25.09    1.25
   6   7  -1   28.27    1.42
   6   7  -1   25.47    1.25
   6   7   0   84.54    2.53
   6  -7   0   86.68    2.50
   6  -7   0   94.68    2.86
  -6   7   0   80.15    2.59
   6   7   0   88.06    2.77
   6   7   0   87.23    2.63
   6   7   0   87.90    2.60
   6   7   0   84.11    2.60
   6   7   0   83.92    2.66
   6   7   1    7.96    0.62
   6  -7   1    8.04    0.60
   6  -7   1    9.01    0.76
  -6   7  -1    9.40    0.75
   6   7   1    9.29    0.72
   6   7   1    9.14    0.68
   6   7   1    7.90    0.68
   6   7   1    7.51    0.68
   6  -7   2   29.71    1.14
   6  -7   2   32.28    1.47
   6   7   2   29.96    1.40
   6   7   2   30.17    1.35
   6   7   2   29.68    1.25
   6   7   2   30.28    1.16
   6   7   2   31.27    1.38
   6   7   3    7.89    0.67
   6   7   3    7.97    0.63
   6   7   3    6.63    0.51
   6  -7   3    8.08    0.67
   6   7   3    8.29    0.66
   6   7   3    8.54    0.67
   6   7   4   28.13    1.20
   6   7   4   27.25    1.14
   6  -7   4   27.73    1.22
   6   7   4   26.36    1.16
   6   7   4   27.00    1.19
   6   7   5    0.79    0.18
   6  -7   5    0.35    0.15
   6  -7   5    0.65    0.19
   6   7   5    0.54    0.17
   6   7   5    0.54    0.19
   6   7   6   10.41    0.47
   6  -7   6   11.65    0.55
   6   7   6   10.35    0.57
   6  -7   6   11.93    0.59
   6   7   6   10.45    0.53
  -6   8  11    0.48    0.11
   6   8 -10    2.06    0.25
  -6   8  10    1.89    0.21
  -6   8  10    1.67    0.22
   6   8  -9    0.18    0.13
  -6   8   9    0.42    0.15
  -6   8   8   77.43    2.17
  -6   8   8   79.28    2.03
   6   8  -8   84.57    2.33
   6  -8  -7   11.74    0.67
  -6   8   7   11.15    0.69
  -6   8   7   10.29    0.64
   6   8  -7   12.26    0.72
   6  -8  -6  183.29    4.15
   6  -8  -6  174.59    3.96
  -6   8   6  176.43    4.09
   6   8  -6  170.35    4.06
  -6   8   6  173.68    4.11
   6   8  -6  187.68    4.25
   6   8  -5   27.04    1.25
   6  -8  -5   25.98    1.18
   6  -8  -5   26.39    1.12
  -6   8   5   26.21    1.19
   6   8  -5   28.08    1.27
  -6   8   5   26.05    1.22
  -6   8   5   26.69    1.13
   6  -8  -4  153.62    3.84
  -6   8   4  149.65    3.60
  -6   8   4  159.05    3.96
   6   8  -4  163.33    3.95
   6   8  -3    1.02    0.26
   6   8  -3    0.75    0.24
  -6   8   3    0.39    0.19
   6  -8  -3    0.39    0.19
   6   8  -2    9.58    0.71
   6  -8  -2    9.20    0.64
   6   8  -2    9.70    0.68
   6   8  -2   10.60    0.74
   6  -8  -2    9.68    0.70
   6   8  -2   10.13    0.71
   6   8  -2   10.03    0.74
   6   8  -1   23.69    1.14
  -6   8   1   23.42    1.20
  -6   8   1   21.64    1.08
   6  -8  -1   23.06    1.08
   6   8  -1   23.69    1.12
   6   8  -1   23.82    1.13
   6   8  -1   22.00    1.16
   6   8  -1   23.13    1.13
   6  -8  -1   23.91    1.11
   6   8   0   70.37    2.11
  -6   8   0   68.17    2.24
  -6   8   0   71.52    2.09
   6  -8   0   70.58    2.13
   6   8   0   67.05    2.13
   6   8   0   69.16    2.13
   6   8   0   67.29    2.25
   6  -8   0   69.17    2.25
   6   8   0   67.16    2.17
   6  -8   0   68.08    2.05
  -6   8  -1    1.98    0.28
   6   8   1    1.99    0.28
  -6   8  -1    2.31    0.36
   6   8   1    1.85    0.31
   6  -8   1    2.39    0.37
   6   8   1    2.05    0.35
   6   8   1    2.23    0.34
   6   8   1    2.23    0.32
   6  -8   1    1.89    0.28
   6  -8   1    2.56    0.36
   6   8   2   65.62    2.05
  -6   8  -2   65.82    2.04
   6  -8   2   69.82    2.11
   6   8   2   65.20    1.88
   6   8   2   64.47    1.75
   6  -8   3   40.75    1.44
   6   8   3   41.37    1.49
   6   8   3   42.24    1.42
   6   8   3   37.10    1.19
   6  -8   3   42.44    1.43
  -6   8  -3   41.16    1.40
   6  -8   4    1.08    0.21
   6  -8   4    1.38    0.23
   6   8   4    0.77    0.19
   6   8   4    1.10    0.20
   6   8   5   12.45    0.58
   6   8   5   12.95    0.55
   6   9 -10    5.39    0.30
  -6   9  10    5.08    0.29
  -6   9   9   15.41    0.63
   6   9  -9   15.45    0.66
  -6   9   9   16.74    0.63
  -6   9   8    6.08    0.41
  -6   9   8    6.15    0.41
  -6   9   7   11.92    0.61
   6   9  -7   12.99    0.70
  -6   9   7   11.75    0.59
  -6   9   6   87.72    2.28
   6  -9  -6   89.54    2.29
  -6   9   6   84.25    2.19
   6   9  -6   90.82    2.34
   6   9  -6   91.99    2.41
   6   9  -5    0.31    0.15
   6  -9  -5    0.34    0.15
   6   9  -5    0.25    0.15
   6   9  -5    0.52    0.19
  -6   9   5    0.29    0.14
  -6   9   4   37.89    1.42
   6   9  -4   38.58    1.40
   6  -9  -4   40.16    1.42
  -6   9   4   39.99    1.43
   6   9  -4   42.48    1.47
   6   9  -3    8.60    0.63
   6  -9  -3    9.13    0.63
  -6   9   2   49.57    1.68
   6   9  -2   49.96    1.64
   6   9  -2   50.79    1.67
  -6   9   2   49.30    1.63
   6  -9  -2   46.71    1.59
  -6   9   1   17.32    0.89
   6   9  -1   16.20    0.83
   6   9  -1   15.07    0.78
   6   9  -1   15.71    0.82
  -6   9   1   16.67    0.82
   6  -9  -1   15.03    0.72
   6  -9  -1   16.74    0.82
  -6   9   0   25.04    1.06
   6   9   0   24.97    1.03
   6   9   0   25.44    1.03
   6   9   0   25.44    1.00
   6  -9   0   22.87    0.94
  -6   9   0   23.72    0.96
   6  -9   0   23.80    0.96
   6   9   1    0.46    0.15
   6   9   1    0.58    0.16
   6  -9   1    0.70    0.18
  -6   9  -1    0.55    0.16
   6   9   1    0.55    0.14
   6   9   1    0.66    0.17
   6  -9   2    0.04    0.11
   6   9   2    0.13    0.12
   6   9   2    0.18    0.10
   6   9   2    0.24    0.13
   6  -9   3    0.89    0.16
   6   9   3    1.06    0.18
   6   9   3    1.05    0.18
  -6   9  -4   32.82    0.97
   6  -9   4   31.79    0.93
   6   9   4   34.50    0.95
   6  10  -8  106.01    2.24
   6  10  -7    9.78    0.47
  -6  10   7    9.46    0.45
  -6  10   6  107.53    2.45
  -6  10   6  110.71    2.52
  -6  10   5    0.61    0.15
   6  10  -5    0.45    0.13
   6  10  -5    0.40    0.13
   6  10  -5    0.50    0.15
  -6  10   4    2.37    0.27
   6  10  -4    2.95    0.29
   6  10  -3   60.84    1.69
  -6  10   2    0.24    0.10
   6  10  -2    0.26    0.13
  -6  10   2    0.12    0.10
   6  10  -2    0.16    0.11
   6  10  -1   19.91    0.79
   6  10  -1   20.73    0.79
  -6  10   1   21.46    0.79
  -6  10   1   18.85    0.76
  -6  10   0    1.50    0.20
   6  10   0    1.83    0.21
   6  10   0    1.35    0.18
   6  10   1   13.30    0.54
  -6  10  -1   13.75    0.60
  -6  10  -2   14.67    0.57
   7   0 -15   28.32    0.85
   7   0 -14   -0.02    0.10
   7   0 -14    0.22    0.11
   7   0 -13    5.81    0.49
   7   0 -13    6.19    0.48
   7   0 -12   -0.06    0.13
   7   0 -12    0.03    0.13
   7   0 -12    0.22    0.14
   7   0 -12    0.27    0.15
   7   0 -11   13.22    0.83
   7   0 -11   14.18    0.84
   7   0 -11   15.74    0.87
   7   0 -11   13.66    0.84
   7   0 -11   12.90    0.83
   7   0 -11   13.18    0.82
   7   0 -10    0.03    0.11
   7   0 -10    0.14    0.15
   7   0 -10   -0.12    0.14
   7   0 -10    0.14    0.13
   7   0 -10   -0.04    0.13
   7   0  -9  121.27    3.21
   7   0  -9  118.37    3.30
   7   0  -9  118.91    3.27
   7   0  -9  113.03    3.11
   7   0  -9  116.32    3.07
   7   0  -9  114.20    3.06
   7   0  -8    0.46    0.21
   7   0  -8    0.07    0.14
   7   0  -8   -0.13    0.13
   7   0  -8    0.06    0.13
   7   0  -8    0.06    0.10
   7   0  -8    0.09    0.15
   7   0  -8    0.04    0.12
   7   0  -8    0.12    0.14
   7   0  -8    0.04    0.13
   7   0  -8    0.19    0.15
   7   0  -7    4.93    0.56
   7   0  -7    5.47    0.60
   7   0  -7    5.16    0.57
   7   0  -7    5.36    0.54
   7   0  -7    4.84    0.57
   7   0  -7    5.66    0.58
   7   0  -7    5.24    0.58
   7   0  -7    5.37    0.75
   7   0  -7    7.05    0.58
   7   0  -6    0.14    0.15
   7   0  -6    0.09    0.16
   7   0  -6    0.09    0.14
   7   0  -6   -0.07    0.12
   7   0  -6    0.10    0.12
   7   0  -6   -0.05    0.14
   7   0  -6   -0.04    0.16
   7   0  -6    0.04    0.12
   7   0  -5   15.97    0.94
   7   0  -5   14.50    0.98
   7   0  -5   15.12    1.00
   7   0  -5   14.53    0.98
   7   0  -5   15.59    1.00
   7   0  -5   13.96    0.86
   7   0  -5   14.02    0.99
   7   0  -5   15.33    1.01
   7   0  -5   16.76    1.34
   7   0  -4    0.32    0.20
   7   0  -4    0.13    0.14
   7   0  -4    0.18    0.17
   7   0  -4   -0.04    0.13
   7   0  -4    0.14    0.17
   7   0  -3  200.47    4.72
   7   0  -3  192.19    4.87
   7   0  -3  193.77    4.62
   7   0  -3  198.23    4.97
   7   0  -3  199.87    4.96
   7   0  -3  199.27    4.93
   7   0  -3  195.06    4.81
   7   0  -3  200.26    5.69
   7   0  -3  199.51    4.82
   7   0  -2    0.04    0.13
   7   0  -2    0.10    0.18
   7   0  -2    0.37    0.22
   7   0  -2    0.42    0.19
   7   0  -2   -0.08    0.17
   7   0  -2   -0.03    0.15
   7   0  -1  308.50    6.87
   7   0  -1  321.34    7.14
   7   0  -1  313.99    7.17
   7   0  -1  314.32    6.95
   7   0  -1  319.60    7.91
   7   0  -1  306.49    6.68
   7   0   0    0.04    0.14
   7   0   0    0.09    0.18
   7   0   0    0.05    0.19
   7   0   0    0.16    0.16
   7   0   0    0.07    0.18
   7   0   0   -0.03    0.13
   7   0   1   97.12    2.81
   7   0   1   99.80    3.03
   7   0   1   96.23    3.08
   7   0   1   95.01    2.77
   7   0   1   90.41    3.32
   7   0   2   -0.04    0.12
   7   0   2   -0.04    0.13
   7   0   2    0.09    0.17
   7   0   3   11.50    0.91
   7   0   3   12.51    0.77
   7   0   3   11.24    0.84
   7   0   4    0.19    0.20
  -7   0  -4    0.04    0.13
   7   0   4    0.04    0.14
  -7   0  -5  106.08    2.89
   7   0   5  107.99    3.12
  -7   0  -6    0.03    0.11
   7   0   6    0.11    0.17
  -7   0  -7    0.73    0.18
   7   0   7    0.50    0.18
   7  -1 -15   13.63    0.52
   7   1 -15   14.50    0.54
  -7   1  14    3.84    0.30
   7  -1 -14    3.69    0.34
   7  -1 -14    3.44    0.30
   7   1 -14    3.55    0.31
   7  -1 -13    8.67    0.59
   7   1 -13    8.38    0.59
   7  -1 -13    8.65    0.56
   7   1 -13    7.80    0.53
   7   1 -13    7.34    0.54
   7   1 -12    0.73    0.23
   7  -1 -12    0.42    0.17
   7   1 -12    0.63    0.22
   7   1 -12    0.57    0.19
   7  -1 -12    0.63    0.20
   7  -1 -12    1.04    0.24
   7   1 -12    0.56    0.20
   7   1 -11  126.72    3.32
   7   1 -11  128.81    3.39
   7  -1 -11  134.70    3.40
   7   1 -11  122.49    3.27
   7  -1 -11  133.84    3.37
   7  -1 -11  133.53    3.42
   7   1 -11  129.77    3.36
   7  -1 -11  131.77    3.39
   7   1 -11  132.20    3.38
   7   1 -10   19.40    1.07
   7  -1 -10   20.12    1.10
   7  -1 -10   21.03    1.10
   7   1 -10   20.05    1.00
   7   1 -10   21.04    1.11
   7  -1 -10   19.47    1.06
   7   1 -10   18.54    1.03
   7  -1 -10   19.80    1.07
   7   1 -10   20.31    1.03
   7   1 -10   20.46    1.08
   7  -1 -10   21.24    1.07
   7   1  -9    5.94    0.54
   7   1  -9    5.91    0.56
   7  -1  -9    6.32    0.55
   7   1  -9    5.45    0.58
   7  -1  -9    5.88    0.59
   7   1  -9    5.42    0.51
   7  -1  -9    7.32    0.65
   7   1  -9    5.53    0.58
   7  -1  -9    5.96    0.61
   7  -1  -9    6.06    0.57
   7   1  -9    6.17    0.56
   7   1  -9    6.73    0.63
   7  -1  -9    6.53    0.62
   7   1  -9    7.28    0.65
   7  -1  -8    0.90    0.26
   7   1  -8    1.29    0.30
   7  -1  -8    1.03    0.27
   7   1  -8    0.87    0.25
   7  -1  -8    1.56    0.27
   7  -1  -8    0.80    0.24
   7   1  -8    1.20    0.24
   7   1  -8    1.12    0.26
   7  -1  -8    1.39    0.27
   7   1  -8    1.65    0.41
   7  -1  -8    1.27    0.37
   7   1  -8    1.05    0.29
   7  -1  -8    1.93    0.34
   7   1  -8    1.76    0.34
   7   1  -8    1.00    0.25
   7  -1  -8    0.78    0.23
   7   1  -8    1.27    0.26
   7  -1  -8    1.78    0.34
   7   1  -8    1.16    0.29
   7  -1  -8    1.48    0.32
   7  -1  -7   26.39    1.30
   7   1  -7   26.21    1.29
   7   1  -7   27.62    1.25
   7  -1  -7   28.44    1.33
   7   1  -7   27.62    1.38
   7  -1  -7   24.48    1.29
   7  -1  -7   27.19    1.21
   7   1  -7   25.00    1.29
   7  -1  -7   22.77    1.24
   7  -1  -7   23.85    1.62
   7   1  -7   26.58    1.69
   7   1  -7   24.77    1.30
   7  -1  -7   26.71    1.33
   7   1  -7   25.52    1.16
   7   1  -7   24.61    1.15
   7   1  -7   26.17    1.34
   7  -1  -7   25.81    1.33
   7  -1  -7   26.82    1.30
   7   1  -6   52.95    1.96
   7  -1  -6   50.11    1.93
   7   1  -6   54.03    1.91
   7   1  -6   54.24    2.07
   7  -1  -6   49.37    1.97
   7  -1  -6   53.75    1.84
   7   1  -6   53.23    2.02
   7  -1  -6   54.75    2.03
   7  -1  -6   55.92    2.58
   7   1  -6   53.64    2.51
   7   1  -6   53.07    2.01
   7  -1  -6   54.83    2.03
   7   1  -6   49.79    1.70
   7   1  -6   57.42    2.10
   7   1  -6   51.83    1.79
   7  -1  -6   56.40    2.07
   7   1  -5  313.66    7.30
   7  -1  -5  327.97    7.33
   7  -1  -5  327.42    7.22
   7   1  -5  330.31    7.10
   7   1  -5  327.93    7.33
   7  -1  -5  333.63    7.32
   7   1  -5  330.12    7.32
   7   1  -5  314.42    6.93
   7  -1  -5  332.85    7.00
   7   1  -5  328.06    7.30
   7   1  -5  327.33    6.94
   7  -1  -5  335.87    7.28
   7  -1  -5  332.37    8.25
   7   1  -5  324.18    8.16
   7   1  -5  327.63    7.31
   7  -1  -5  329.21    7.30
   7  -1  -5  327.78    7.19
   7   1  -5  327.85    7.22
   7   1  -4    0.46    0.24
   7  -1  -4    0.32    0.19
   7   1  -4    0.46    0.22
   7   1  -4    0.49    0.22
   7  -1  -4    0.45    0.20
   7  -1  -4    0.38    0.18
   7   1  -4    0.34    0.19
   7   1  -4    0.37    0.22
   7  -1  -4    0.32    0.19
   7   1  -4    0.32    0.17
   7  -1  -4    0.20    0.16
   7  -1  -4    0.57    0.23
   7   1  -3   26.01    1.23
   7  -1  -3   26.87    1.35
   7  -1  -3   24.76    1.66
   7   1  -3   24.26    1.65
   7   1  -3   25.53    1.35
   7  -1  -3   26.49    1.37
   7   1  -3   25.81    1.25
   7   1  -3   25.93    1.36
   7  -1  -3   23.42    1.25
   7   1  -3   25.40    1.19
   7  -1  -3   25.89    1.21
   7   1  -3   27.17    1.37
   7   1  -3   25.88    1.36
   7  -1  -3   27.29    1.39
   7   1  -3   26.25    1.38
   7  -1  -3   26.59    1.30
   7   1  -3   25.57    1.31
   7   1  -3   26.00    1.30
   7   1  -2   13.50    0.97
   7  -1  -2   12.33    0.92
   7   1  -2   12.66    0.81
   7  -1  -2   11.48    0.77
   7   1  -2   12.66    0.94
   7   1  -2   12.05    0.83
   7  -1  -2   11.96    0.86
   7   1  -2   12.94    0.85
   7  -1  -2   12.97    0.90
   7  -1  -2   13.40    1.20
   7   1  -2   11.89    1.13
   7  -1  -2   12.21    0.89
   7   1  -2   12.62    0.94
   7  -1  -2   11.78    0.83
   7   1  -2   12.24    0.88
   7   1  -1   14.91    0.91
   7  -1  -1   14.50    0.87
   7   1  -1   16.30    1.08
   7  -1  -1   15.79    1.29
   7   1  -1   16.48    1.31
   7  -1  -1   15.59    0.97
   7   1  -1   15.62    1.06
   7  -1  -1   16.22    1.09
   7  -1  -1   16.29    1.03
   7  -1  -1   16.16    0.97
   7   1  -1   14.45    0.97
   7   1   0    1.28    0.27
   7  -1   0    1.18    0.26
   7   1   0    1.85    0.43
   7  -1   0    1.22    0.37
   7  -1   0    1.28    0.29
   7  -1   0    0.85    0.25
   7   1   0    1.19    0.27
   7   1   0    1.62    0.37
   7  -1   0    1.78    0.39
   7   1   0    1.92    0.38
   7  -1   0    2.80    0.43
   7   1   0    0.94    0.28
   7  -1   0    1.39    0.29
   7  -1   1   99.84    2.75
   7   1   1   99.89    3.52
   7  -1   1   98.44    3.51
   7   1   1  107.86    3.08
   7   1   1   99.19    2.85
   7  -1   1  105.46    3.01
   7   1   1  108.84    3.29
   7  -1   1  113.36    3.34
   7   1   1  107.19    3.25
   7  -1   1  108.18    2.99
   7   1   2    6.66    0.70
   7  -1   2    7.84    0.76
   7  -1   2    6.41    0.62
   7   1   2    7.40    0.72
   7  -1   2    6.96    0.62
   7   1   2    6.31    0.60
   7   1   3    0.10    0.18
   7   1   3    0.23    0.19
   7  -1   3    0.03    0.12
   7   1   3    0.18    0.15
  -7  -1  -4    1.04    0.25
  -7   1  -4    1.50    0.29
   7   1   4    0.87    0.25
   7   1   4    1.00    0.30
   7  -1   4    1.16    0.32
  -7  -1  -5  137.65    3.50
  -7   1  -5  141.84    3.52
   7   1   5  142.37    3.58
   7   1   5  138.56    3.73
   7  -1   5  142.34    3.78
  -7  -1  -6    6.33    0.52
  -7   1  -6    5.87    0.50
   7   1   6    5.81    0.47
   7   1   6    6.08    0.56
   7  -1   6    5.46    0.55
  -7   1  -7    9.34    0.58
  -7  -1  -7    9.14    0.57
   7   1   7    9.42    0.62
   7  -1   7   10.74    0.66
   7   1   8    0.54    0.14
   7  -1   8    0.88    0.16
   7  -2 -15    3.91    0.26
   7   2 -15    3.70    0.25
   7  -2 -14    2.14    0.23
   7   2 -14    1.45    0.19
   7  -2 -14    1.37    0.21
   7   2 -14    1.51    0.23
  -7   2  14    1.61    0.20
   7  -2 -13   27.94    1.02
   7   2 -13   26.93    1.02
   7   2 -13   28.49    1.15
   7  -2 -13   27.13    1.10
   7  -2 -12    0.08    0.13
   7   2 -12   -0.03    0.11
   7   2 -12    0.23    0.19
   7  -2 -12    0.06    0.14
   7   2 -11    7.02    0.58
   7  -2 -11    6.67    0.58
   7  -2 -11    5.94    0.53
   7   2 -11    7.21    0.57
   7   2 -11    6.29    0.53
   7   2 -11    7.10    0.62
   7  -2 -11    6.40    0.57
   7  -2 -10   19.70    1.07
   7   2 -10   19.26    0.98
   7   2 -10   18.36    1.05
   7  -2 -10   20.81    1.06
   7  -2 -10   19.95    1.04
   7   2 -10   20.35    1.05
   7  -2 -10   16.79    1.00
   7  -2 -10   18.54    1.01
   7   2 -10   18.88    1.03
   7   2 -10   20.80    1.06
   7   2  -9  432.68    8.88
   7   2  -9  419.47    8.81
   7   2  -9  424.37    9.06
   7  -2  -9  440.18    8.94
   7  -2  -9  435.07    8.73
   7   2  -9  447.78    9.10
   7  -2  -9  461.44    9.22
   7  -2  -9  438.93    8.93
   7  -2  -9  443.70    9.11
   7  -2  -9  448.43    9.21
   7   2  -9  448.25    9.15
   7   2  -9  419.49    8.69
   7   2  -9  442.02    9.18
   7  -2  -9  448.04    9.08
   7   2  -9  452.96    9.15
   7  -2  -8    9.07    0.75
   7  -2  -8    9.85    0.76
   7   2  -8    8.91    0.73
   7   2  -8    8.53    0.60
   7  -2  -8    9.11    0.69
   7  -2  -8    9.38    0.73
   7   2  -8    8.84    0.75
   7   2  -8    8.47    0.65
   7  -2  -8    8.25    0.70
   7  -2  -8    8.89    0.65
   7   2  -8    8.83    0.72
   7   2  -8    7.60    0.86
   7  -2  -8   10.04    1.00
   7  -2  -8    8.57    0.69
   7   2  -8    9.37    0.72
   7  -2  -8    7.19    0.58
   7   2  -8    8.94    0.69
   7   2  -7    4.10    0.50
   7  -2  -7    4.24    0.51
   7  -2  -7    4.13    0.50
   7  -2  -7    3.19    0.42
   7   2  -7    3.18    0.42
   7   2  -7    3.79    0.50
   7  -2  -7    3.89    0.49
   7  -2  -7    4.02    0.45
   7   2  -7    4.04    0.50
   7  -2  -7    3.75    0.64
   7   2  -7    3.51    0.61
   7   2  -7    4.05    0.51
   7  -2  -7    3.60    0.47
   7   2  -7    3.77    0.46
   7   2  -7    4.16    0.49
   7  -2  -6    0.08    0.16
   7   2  -6    0.04    0.14
   7  -2  -6    0.57    0.22
   7   2  -6    0.12    0.15
   7  -2  -6    0.49    0.18
   7   2  -6    0.12    0.13
   7   2  -6    0.03    0.12
   7  -2  -6    0.07    0.15
   7   2  -6    0.03    0.10
   7  -2  -6    0.23    0.23
   7   2  -6    0.61    0.29
   7  -2  -6    0.51    0.23
   7   2  -6    0.22    0.17
   7  -2  -6    0.09    0.15
   7   2  -6    0.07    0.15
   7  -2  -6   -0.04    0.12
   7   2  -6    0.40    0.20
   7  -2  -5  381.52    8.29
   7   2  -5  377.10    8.28
   7  -2  -5  376.95    8.07
   7   2  -5  385.54    8.12
   7   2  -5  393.17    8.30
   7   2  -5  373.90    7.89
   7  -2  -5  392.19    8.29
   7  -2  -5  399.58    8.05
   7   2  -5  393.07    8.31
   7  -2  -5  374.16    8.23
   7   2  -5  377.42    8.28
   7   2  -5  377.23    7.94
   7  -2  -5  374.76    8.18
   7   2  -5  373.71    9.17
   7  -2  -5  383.34    9.30
   7  -2  -5  375.69    8.13
   7   2  -5  382.40    8.22
   7   2  -5  380.00    8.21
   7  -2  -5  387.13    8.21
   7   2  -4   64.35    2.20
   7  -2  -4   60.09    2.15
   7   2  -4   59.89    2.03
   7  -2  -4   59.68    2.14
   7  -2  -4   61.56    2.23
   7   2  -4   66.06    2.30
   7  -2  -4   59.89    2.06
   7   2  -4   60.13    2.18
   7  -2  -4   62.82    2.23
   7   2  -4   61.95    2.22
   7  -2  -4   59.24    2.18
   7   2  -4   58.60    2.21
   7  -2  -4   58.53    2.08
   7   2  -4   62.47    2.21
   7   2  -3   74.99    2.42
   7  -2  -3   74.06    2.45
   7   2  -3   75.33    3.10
   7  -2  -3   74.74    3.09
   7   2  -3   74.10    2.35
   7  -2  -3   77.42    2.47
   7  -2  -3   73.84    2.52
   7   2  -3   75.03    2.54
   7  -2  -3   73.55    2.36
   7   2  -3   73.22    2.37
   7   2  -3   72.93    2.55
   7   2  -3   74.04    2.47
   7  -2  -3   73.69    2.32
   7   2  -3   75.33    2.51
   7  -2  -3   74.28    2.51
   7  -2  -3   72.61    2.36
   7   2  -3   74.19    2.55
   7  -2  -3   74.19    2.31
   7   2  -2   -0.04    0.14
   7   2  -2    0.08    0.19
   7  -2  -2    0.55    0.32
   7   2  -2    0.88    0.25
   7   2  -2    0.04    0.16
   7   2  -2    0.14    0.19
   7  -2  -2    0.09    0.18
   7  -2  -2    0.23    0.15
   7   2  -2    0.12    0.14
   7  -2  -2    0.04    0.13
   7   2  -2    0.09    0.14
   7  -2  -2    0.31    0.17
   7  -2  -2   -0.04    0.13
   7  -2  -2   -0.04    0.11
   7   2  -2   -0.04    0.18
   7   2  -1  212.91    5.27
   7  -2  -1  209.52    5.26
   7  -2  -1  209.59    5.00
   7   2  -1  213.72    4.98
   7  -2  -1  209.07    4.89
   7  -2  -1  201.76    5.00
   7   2  -1  210.74    5.94
   7  -2  -1  223.96    6.07
   7   2  -1  214.19    5.01
   7  -2  -1  205.01    5.07
   7   2  -1  220.05    5.37
   7   2  -1  208.58    5.03
   7  -2  -1  217.63    5.10
   7  -2  -1  216.34    4.96
   7   2  -1  215.60    5.24
   7  -2   0    2.78    0.47
   7   2   0    3.18    0.49
   7   2   0    3.01    0.40
   7  -2   0    3.25    0.40
   7  -2   0    3.34    0.45
   7   2   0    2.06    0.46
   7  -2   0    2.57    0.53
   7  -2   0    2.13    0.38
   7   2   0    2.52    0.37
   7   2   0    2.48    0.44
   7   2   0    2.69    0.42
   7   2   0    2.71    0.42
   7  -2   0    2.52    0.40
   7   2   0    3.13    0.45
   7   2   1   25.03    1.35
   7  -2   1   23.93    1.33
   7   2   1   23.31    1.12
   7  -2   1   22.84    1.07
   7  -2   1   22.48    1.23
   7   2   1   21.69    1.46
   7  -2   1   24.22    1.21
   7   2   1   23.40    1.26
   7  -2   1   22.52    1.20
   7   2   1   23.26    1.33
   7   2   1   24.21    1.25
   7   2   1   23.13    1.25
   7   2   2   14.62    0.96
   7   2   2   15.87    1.06
   7  -2   2   15.83    1.07
   7  -2   2   13.57    0.90
   7   2   2   14.43    0.94
   7   2   2   15.13    1.05
   7   2   3   89.89    2.88
  -7  -2  -3   87.64    2.54
  -7   2  -3   91.06    2.58
   7   2   3   94.90    2.71
   7  -2   3   86.24    2.60
   7   2   3   86.65    2.83
   7  -2   3   93.16    2.92
   7   2   4   18.62    1.10
   7   2   4   19.11    0.97
   7  -2   4   17.91    0.94
  -7  -2  -4   19.39    0.99
  -7   2  -4   18.39    0.98
   7   2   4   19.78    1.14
   7  -2   4   19.20    1.13
  -7  -2  -5    9.72    0.67
  -7   2  -5    9.59    0.67
   7   2   5    9.80    0.74
   7  -2   5   10.38    0.78
   7   2   5   10.17    0.75
  -7   2  -5   10.77    0.70
   7   2   6    1.85    0.29
  -7  -2  -6    2.02    0.29
  -7   2  -6    1.92    0.28
   7  -2   6    2.04    0.33
   7   2   6    2.11    0.33
   7   2   7    0.30    0.11
   7   2   7    0.33    0.14
   7  -2   7    0.22    0.13
   7  -2   8   -0.04    0.07
   7  -3 -14    9.16    0.49
   7   3 -14    8.89    0.49
   7  -3 -14    8.01    0.38
  -7   3  14    8.22    0.44
   7   3 -13   12.07    0.69
   7  -3 -13   13.56    0.71
   7  -3 -13   12.85    0.59
   7   3 -13   13.08    0.61
   7  -3 -12    0.78    0.18
   7   3 -12    1.24    0.22
   7  -3 -12    1.62    0.28
   7  -3 -12    1.27    0.25
   7   3 -12    0.98    0.24
  -7   3  12    1.06    0.20
   7   3 -11    8.46    0.68
   7  -3 -11    8.96    0.66
   7   3 -11    8.60    0.57
   7  -3 -11    8.79    0.63
   7  -3 -11    9.24    0.61
   7   3 -11    9.18    0.59
   7   3 -11    8.68    0.60
   7  -3 -11    8.90    0.67
   7   3 -10   59.10    2.07
   7  -3 -10   61.41    2.01
   7   3 -10   59.28    1.92
   7  -3 -10   61.95    2.08
   7   3 -10   62.65    1.97
   7  -3 -10   63.98    1.96
   7  -3 -10   58.64    1.98
   7   3 -10   62.02    1.91
   7   3  -9  220.70    5.04
   7   3  -9  229.95    5.37
   7  -3  -9  233.33    5.22
   7  -3  -9  233.09    5.04
   7   3  -9  235.73    5.22
   7  -3  -9  232.23    5.33
   7  -3  -9  233.63    5.24
   7  -3  -9  233.79    5.43
   7   3  -9  233.36    5.27
   7  -3  -9  225.20    5.19
   7   3  -9  235.77    5.31
   7   3  -9  232.04    5.39
   7  -3  -8   32.21    1.38
   7   3  -8   31.31    1.39
   7  -3  -8   32.68    1.37
   7   3  -8   31.24    1.47
   7   3  -8   29.34    1.29
   7   3  -8   29.29    1.23
   7  -3  -8   31.23    1.29
   7   3  -8   31.39    1.36
   7   3  -8   29.89    1.33
   7  -3  -8   29.74    1.80
   7   3  -8   31.33    1.81
   7  -3  -8   30.33    1.33
   7   3  -8   32.01    1.41
   7   3  -8   30.86    1.32
   7  -3  -7   15.20    0.94
   7   3  -7   15.11    0.95
   7  -3  -7   15.07    0.85
   7  -3  -7   14.68    0.90
   7   3  -7   14.28    0.99
   7   3  -7   16.93    0.97
   7   3  -7   16.18    0.90
   7  -3  -7   14.98    0.93
   7  -3  -7   14.59    0.88
   7   3  -7   16.43    0.98
   7  -3  -7   16.40    1.35
   7   3  -7   15.24    1.29
   7  -3  -7   16.08    0.96
   7   3  -7   13.89    0.89
   7   3  -7   14.11    0.90
   7   3  -6   62.49    2.20
   7  -3  -6   65.23    2.20
   7  -3  -6   64.07    2.09
   7   3  -6   64.12    2.31
   7   3  -6   65.77    2.20
   7   3  -6   65.28    2.23
   7  -3  -6   61.93    2.16
   7   3  -6   62.75    2.05
   7  -3  -6   62.98    2.09
   7   3  -6   63.66    2.22
   7   3  -6   63.37    2.02
   7  -3  -6   60.01    2.78
   7   3  -6   63.06    2.81
   7   3  -6   62.53    2.06
   7  -3  -6   60.14    2.11
   7   3  -6   62.93    2.17
   7   3  -5  103.15    3.02
   7  -3  -5  101.04    2.98
   7   3  -5   98.40    3.70
   7  -3  -5  101.52    3.79
   7  -3  -5  100.49    2.85
   7   3  -5   98.59    3.00
   7  -3  -5  102.51    3.02
   7   3  -5  103.61    3.16
   7   3  -5  101.20    2.96
   7   3  -5  100.99    2.86
   7   3  -5  105.74    3.04
   7  -3  -5   98.64    2.97
   7  -3  -5  103.51    2.90
   7   3  -5  105.54    3.05
   7  -3  -5  103.88    3.01
   7   3  -5  100.45    2.85
   7   3  -5   98.57    3.03
   7  -3  -5   99.85    2.92
   7  -3  -5   98.22    2.90
   7   3  -5  100.50    3.01
   7  -3  -4  168.12    4.18
   7   3  -4  165.11    4.14
   7   3  -4  164.28    4.15
   7  -3  -4  167.77    4.20
   7   3  -4  166.14    4.24
   7  -3  -4  165.18    4.27
   7   3  -4  168.31    4.33
   7  -3  -4  167.81    4.31
   7   3  -4  167.64    4.44
   7   3  -4  171.10    4.16
   7   3  -4  168.45    4.26
   7  -3  -4  166.10    4.30
   7  -3  -4  171.24    4.30
   7   3  -4  162.68    4.26
   7   3  -4  170.19    4.40
   7  -3  -4  164.23    4.15
   7   3  -4  167.49    4.33
   7   3  -3   94.49    2.81
   7  -3  -3   96.22    2.79
   7   3  -3  100.17    2.89
   7   3  -3   94.02    3.58
   7  -3  -3   95.57    3.65
   7  -3  -3   92.50    2.83
   7   3  -3   98.74    2.96
   7  -3  -3   91.12    2.87
   7   3  -3   94.90    2.81
   7  -3  -3   99.35    2.95
   7  -3  -3   92.25    2.89
   7   3  -3   93.23    2.92
   7   3  -3   97.85    3.06
   7   3  -3   98.75    2.87
   7   3  -3   93.83    2.86
   7  -3  -3   94.64    2.75
   7   3  -3   95.21    3.02
   7   3  -3   97.27    3.03
   7  -3  -3   94.40    2.75
   7   3  -3   99.83    3.00
   7   3  -2   11.71    0.83
   7   3  -2   11.62    0.86
   7  -3  -2   10.83    0.78
   7   3  -2   11.96    1.15
   7  -3  -2   12.27    1.17
   7  -3  -2   13.42    0.92
   7   3  -2   12.98    0.93
   7  -3  -2   12.70    0.91
   7   3  -2   12.16    0.82
   7  -3  -2   12.32    0.89
   7   3  -2   12.82    0.92
   7  -3  -2   12.61    0.91
   7   3  -2   12.12    0.84
   7   3  -2   12.04    0.85
   7   3  -2   12.43    0.96
   7  -3  -2   12.20    0.80
   7  -3  -2   13.01    0.84
   7   3  -1  109.37    2.99
   7  -3  -1  111.52    3.97
   7   3  -1  105.73    3.83
   7   3  -1  114.16    3.14
   7  -3  -1  122.28    3.13
   7   3  -1  112.01    3.17
   7  -3  -1  107.83    3.22
   7  -3  -1  108.18    2.95
   7   3  -1  116.32    3.36
   7   3  -1  117.24    3.22
   7   3  -1  109.85    3.23
   7   3  -1  109.60    3.27
   7  -3  -1  109.18    3.27
   7   3   0    1.66    0.34
   7  -3   0    2.15    0.42
   7   3   0    2.13    0.35
   7  -3   0    1.84    0.31
   7  -3   0    1.89    0.37
   7  -3   0    2.05    0.37
   7  -3   0    2.02    0.47
   7   3   0    1.31    0.40
   7   3   0    1.58    0.35
   7   3   0    2.01    0.36
   7   3   0    1.29    0.32
   7   3   1    7.27    0.61
   7  -3   1    8.90    0.64
   7   3   1    8.97    0.81
   7  -3   1    8.80    0.77
   7  -3   1    7.82    0.70
   7   3   1    8.44    0.75
   7  -3   1    7.37    0.71
   7   3   1    8.07    0.70
   7   3   1    9.67    0.78
   7   3   1    8.31    0.74
   7   3   2   11.88    0.94
   7  -3   2   11.88    0.89
   7   3   2   10.92    0.84
   7   3   2   11.26    0.81
   7   3   2    9.64    0.78
   7  -3   2   10.98    0.81
   7   3   2   12.52    0.91
   7  -3   2   11.07    0.86
   7   3   3   75.40    2.45
   7   3   3   80.81    2.66
   7   3   3   77.91    2.55
   7  -3   3   81.15    2.60
  -7  -3  -3   81.64    2.32
  -7   3  -3   78.54    2.31
   7   3   3   82.63    2.52
   7  -3   3   78.55    2.43
  -7  -3  -4    1.97    0.30
  -7   3  -4    2.20    0.32
   7   3   4    1.83    0.33
   7  -3   4    3.14    0.45
   7   3   4    2.64    0.36
  -7   3  -4    3.35    0.42
   7   3   4    2.38    0.39
   7  -3   4    2.66    0.37
  -7   3  -5   14.02    0.79
  -7  -3  -5   13.71    0.75
  -7   3  -5   14.98    0.80
   7   3   5   14.70    0.86
   7  -3   5   14.45    0.87
   7   3   5   14.89    0.90
   7   3   5   14.44    0.75
   7   3   6    2.31    0.32
   7  -3   6    2.83    0.34
   7  -3   6    2.42    0.32
  -7  -3  -6    2.59    0.29
  -7   3  -6    2.07    0.27
   7  -3   7    8.52    0.49
   7   3   7    8.21    0.47
   7  -3   7    9.03    0.51
  -7   4  14   13.86    0.54
   7  -4 -14   13.36    0.55
   7  -4 -13   50.70    1.49
  -7   4  12   38.36    1.23
   7  -4 -12   41.59    1.40
   7  -4 -12   39.44    1.16
   7  -4 -11   14.81    0.82
   7  -4 -11   14.19    0.68
   7   4 -11   12.76    0.81
   7  -4 -11   14.75    0.82
  -7   4  11   13.30    0.75
   7  -4 -10    0.95    0.21
   7  -4 -10    0.84    0.24
   7   4 -10    0.95    0.20
   7  -4 -10    1.00    0.20
   7   4 -10    1.06    0.28
   7   4  -9    9.32    0.65
   7   4  -9    8.54    0.70
   7  -4  -9    9.13    0.62
   7   4  -9   10.35    0.67
   7  -4  -9   10.25    0.69
   7  -4  -9    8.99    0.73
   7   4  -8   12.14    0.78
   7  -4  -8   11.52    0.86
   7  -4  -8   11.96    0.75
   7   4  -8   11.87    0.78
   7   4  -8   11.98    0.77
   7  -4  -8   13.70    0.80
   7   4  -8   13.42    0.76
   7  -4  -8   12.68    0.81
   7  -4  -8   12.08    0.75
   7   4  -8   12.12    0.84
   7   4  -8   13.42    0.85
   7   4  -8   10.95    0.80
   7   4  -8   11.52    0.72
   7  -4  -7    0.29    0.16
   7  -4  -7    0.37    0.15
   7   4  -7    2.90    0.40
   7   4  -7    0.36    0.18
   7  -4  -7    1.73    0.31
   7   4  -7    3.17    0.40
   7  -4  -7    3.23    0.39
   7   4  -7    1.29    0.25
   7   4  -7    0.19    0.19
   7   4  -7    3.55    0.43
   7   4  -6   11.46    0.76
   7   4  -6   10.98    0.80
   7  -4  -6   11.83    0.74
   7   4  -6   11.96    0.84
   7   4  -6   11.87    0.89
   7   4  -6   10.88    0.78
   7  -4  -6   12.38    0.82
   7  -4  -6   12.22    0.81
   7  -4  -6   10.70    1.11
   7   4  -6   11.87    1.15
   7   4  -6   12.57    0.86
  -7   4   6    9.94    0.75
   7   4  -6    9.91    0.74
   7  -4  -6   11.73    0.78
   7  -4  -5   25.75    1.26
   7   4  -5   25.88    1.30
   7   4  -5   25.05    1.22
   7   4  -5   24.90    1.27
   7   4  -5   26.13    1.37
   7   4  -5   28.50    1.34
   7   4  -5   24.61    1.21
   7  -4  -5   23.71    1.20
   7   4  -5   24.22    1.20
   7  -4  -5   25.76    1.23
   7   4  -5   22.72    1.18
   7  -4  -5   24.04    1.18
  -7   4   5   24.79    1.25
   7  -4  -5   23.63    1.70
   7   4  -5   23.42    1.68
  -7   4   4    8.33    0.64
   7   4  -4    8.87    0.71
   7   4  -4    8.45    0.68
   7  -4  -4    8.74    0.73
   7  -4  -4    8.26    0.69
   7   4  -4    8.01    0.68
   7   4  -4    8.86    0.78
   7   4  -4    7.40    0.65
   7   4  -4    7.62    0.67
   7  -4  -4    8.30    0.70
   7   4  -4    7.72    0.67
   7  -4  -4    8.84    0.70
   7   4  -4    9.06    0.77
   7   4  -4    8.83    0.76
   7   4  -3  216.60    5.32
   7   4  -3  202.04    5.04
   7  -4  -3  207.51    5.03
   7  -4  -3  216.27    6.22
   7   4  -3  211.75    6.15
  -7   4   3  218.05    5.04
   7  -4  -3  213.65    5.19
   7   4  -3  220.80    5.13
   7   4  -3  226.09    5.18
   7   4  -3  211.09    5.10
   7  -4  -3  213.22    5.11
   7   4  -3  214.80    5.36
   7   4  -3  216.80    5.16
   7   4  -3  215.88    5.12
   7   4  -3  208.82    4.98
   7  -4  -3  216.72    5.04
   7  -4  -3  219.01    5.25
   7   4  -3  219.52    5.34
   7  -4  -3  207.35    4.85
   7   4  -3  222.02    5.32
   7   4  -2   19.06    1.17
   7   4  -2   16.71    1.01
   7  -4  -2   16.65    1.00
   7  -4  -2   17.37    1.07
   7  -4  -2   17.39    1.43
   7   4  -2   14.92    1.34
   7   4  -2   17.55    1.06
   7  -4  -2   17.74    1.05
   7   4  -2   16.92    1.03
   7   4  -2   15.47    1.07
   7   4  -2   17.28    1.03
   7   4  -2   15.56    0.92
   7  -4  -2   15.67    1.04
   7  -4  -2   15.78    0.87
   7   4  -2   17.18    1.11
   7  -4  -2   18.23    1.01
   7   4  -1  177.82    4.51
   7  -4  -1  183.85    4.56
   7   4  -1  191.53    4.52
   7  -4  -1  190.94    4.44
   7  -4  -1  179.90    4.68
   7   4  -1  170.37    4.46
   7  -4  -1  180.01    4.50
   7  -4  -1  179.00    5.42
   7   4  -1  173.89    5.40
   7   4  -1  186.68    4.55
   7   4  -1  176.61    4.57
   7   4  -1  188.66    4.82
   7  -4  -1  187.02    4.65
   7  -4   0   12.02    0.89
   7   4   0   13.24    0.89
   7   4   0   12.29    0.82
   7  -4   0   12.74    0.80
   7  -4   0   13.51    0.97
   7   4   0   12.31    0.87
   7  -4   0   12.49    0.88
   7   4   0   12.28    0.95
   7   4   0   11.85    0.91
   7   4   1    1.76    0.33
   7  -4   1    0.97    0.27
   7   4   1    1.30    0.28
   7  -4   1    1.00    0.24
   7  -4   1    0.76    0.26
  -7   4  -1    1.04    0.28
   7  -4   1    1.65    0.34
   7   4   1    1.27    0.31
   7   4   1    1.17    0.30
   7   4   1    0.99    0.26
   7   4   2   35.49    1.58
   7  -4   2   39.78    1.71
  -7  -4  -2   32.93    1.28
  -7   4  -2   33.69    1.31
   7   4   2   35.97    1.49
   7   4   2   36.39    1.57
   7   4   2   34.31    1.48
   7  -4   2   35.46    1.53
   7  -4   2   34.76    1.51
   7   4   2   36.21    1.66
   7   4   3  134.35    3.59
   7  -4   3  140.94    3.75
  -7  -4  -3  130.38    3.25
  -7   4  -3  130.73    3.28
  -7   4  -3  142.48    3.65
   7   4   3  146.20    3.64
   7   4   3  134.64    3.51
   7  -4   3  134.12    3.55
   7  -4   3  138.10    3.55
   7   4   3  143.06    3.82
   7   4   4    1.24    0.27
   7  -4   4    0.78    0.25
  -7  -4  -4    0.95    0.20
   7  -4   4    1.17    0.25
   7   4   4    0.64    0.23
  -7   4  -4    0.99    0.25
   7   4   4    1.10    0.25
   7  -4   4    1.32    0.28
   7  -4   5    3.38    0.41
   7   4   5    2.99    0.39
   7   4   5    3.29    0.35
  -7   4  -5    2.36    0.31
   7  -4   5    3.36    0.37
   7   4   6    2.42    0.31
   7  -4   6    2.98    0.34
   7  -4   6    3.00    0.29
   7  -4   7   27.95    0.92
   7   4   7   26.74    0.89
   7  -5 -13    8.93    0.46
   7   5 -12    6.14    0.47
   7  -5 -12    6.33    0.45
  -7   5  12    5.70    0.39
  -7   5  11    6.98    0.50
   7   5 -11    6.23    0.52
   7  -5 -11    6.71    0.51
   7  -5 -11    6.76    0.50
  -7   5  10   18.15    0.92
   7  -5 -10   17.38    0.91
   7   5  -9   31.71    1.27
   7  -5  -9   29.36    1.13
   7  -5  -8    3.35    0.37
   7  -5  -8    3.70    0.47
   7   5  -8    3.50    0.41
   7   5  -8    3.61    0.43
   7  -5  -8    4.89    0.46
   7  -5  -7   31.76    1.27
   7   5  -7   29.48    1.24
   7  -5  -7   32.29    1.35
   7   5  -7   30.65    1.36
   7   5  -7   33.69    1.42
   7   5  -7   31.69    1.39
  -7   5   7   32.93    1.36
   7   5  -6    5.49    0.56
   7   5  -6    4.12    0.50
   7  -5  -6    4.63    0.50
   7   5  -6    5.49    0.53
   7   5  -6    4.90    0.49
   7   5  -6    4.46    0.51
  -7   5   6    4.49    0.50
   7   5  -6    5.70    0.54
   7   5  -5    6.99    0.66
   7   5  -5    5.47    0.58
   7   5  -5    5.69    0.58
   7  -5  -5    7.35    0.64
   7   5  -5    6.70    0.61
   7   5  -5    6.69    0.61
   7  -5  -5    5.93    0.58
   7   5  -5    6.92    0.63
  -7   5   5    6.23    0.61
   7   5  -4   29.48    1.40
   7   5  -4   30.12    1.44
  -7   5   4   32.29    1.32
   7   5  -4   28.78    1.35
   7   5  -4   29.76    1.40
   7   5  -4   29.63    1.33
   7  -5  -4   31.58    1.41
  -7   5   4   31.27    1.47
   7   5  -4   32.69    1.52
  -7   5   3   23.34    1.17
   7   5  -3   23.31    1.22
   7   5  -3   24.49    1.23
   7   5  -3   23.11    1.26
   7   5  -3   23.67    1.28
   7   5  -3   23.72    1.30
   7   5  -3   24.83    1.26
   7   5  -3   24.06    1.24
   7  -5  -3   21.53    1.24
   7  -5  -3   25.06    1.22
   7  -5  -3   25.02    1.26
   7  -5  -3   23.86    1.19
   7   5  -2   47.28    1.91
  -7   5   2   49.11    1.83
   7   5  -2   43.83    1.77
   7  -5  -2   49.01    1.78
   7  -5  -2   44.72    1.88
   7   5  -2   44.53    1.89
   7   5  -2   44.91    1.78
   7   5  -2   46.20    1.91
   7  -5  -2   47.65    1.86
   7   5  -1    9.32    0.81
  -7   5   1   10.96    0.82
   7   5  -1   11.44    0.82
   7   5  -1   10.96    0.83
   7  -5  -1   11.52    0.78
   7  -5  -1   10.26    0.84
   7   5  -1    9.60    0.82
   7   5  -1   10.19    0.76
   7   5  -1    9.27    0.81
   7  -5  -1   11.24    0.85
  -7   5   0    0.13    0.15
   7   5   0    0.12    0.14
   7  -5   0    0.03    0.12
   7  -5   0    0.19    0.19
   7   5   0    0.04    0.12
   7   5   0    0.43    0.25
   7  -5   0    0.04    0.16
   7   5   1    0.48    0.23
  -7   5  -1    0.63    0.24
   7  -5   1    0.42    0.17
   7  -5   1    1.03    0.31
   7   5   1    0.41    0.23
   7   5   1    1.09    0.27
   7  -5   1    0.66    0.25
   7   5   1    0.76    0.21
   7   5   1    0.66    0.26
   7  -5   2   13.06    0.93
   7   5   2   13.30    0.94
   7   5   2   12.79    0.90
   7   5   2   13.54    0.83
   7   5   2   12.79    0.86
   7  -5   3   67.68    2.16
   7   5   3   70.78    2.19
  -7   5  -3   66.66    2.19
   7   5   3   70.70    2.23
   7  -5   3   71.14    2.34
   7  -5   4    9.58    0.65
   7   5   4   10.18    0.66
  -7   5  -4    9.82    0.67
   7  -5   4   10.30    0.74
   7   5   4    8.57    0.69
   7   5   4   10.43    0.68
   7  -5   5    9.93    0.66
   7   5   5   11.44    0.70
   7   5   5   10.85    0.60
   7  -5   5    9.52    0.57
   7  -5   6    0.19    0.11
   7   5   6    0.38    0.15
  -7   6  13   22.01    0.65
  -7   6  12    3.18    0.25
  -7   6  12    3.53    0.28
  -7   6  11    4.48    0.37
   7  -6 -11    4.18    0.34
  -7   6  10    0.66    0.19
   7  -6 -10    0.50    0.16
   7  -6  -9    2.41    0.33
  -7   6   9    2.54    0.35
   7   6  -9    2.93    0.36
   7  -6  -8    4.94    0.49
   7  -6  -8    4.20    0.41
   7   6  -8    4.07    0.44
   7   6  -8    4.25    0.43
   7   6  -7    0.14    0.16
   7  -6  -7    0.19    0.14
   7  -6  -7    0.23    0.17
   7   6  -7    0.14    0.17
  -7   6   7    0.17    0.13
   7  -6  -6    0.28    0.19
   7   6  -6    0.34    0.20
   7   6  -6    0.04    0.14
   7   6  -6    0.37    0.17
  -7   6   6    0.44    0.20
   7   6  -5  157.12    3.90
   7   6  -5  152.15    3.96
   7  -6  -5  159.10    3.95
   7  -6  -5  157.46    3.81
  -7   6   5  161.16    4.04
   7   6  -5  154.45    3.89
   7   6  -5  152.15    3.88
   7   6  -5  158.41    4.03
  -7   6   4    1.09    0.25
   7   6  -4    0.64    0.22
   7   6  -4    0.95    0.26
   7   6  -4    1.02    0.28
  -7   6   4    1.02    0.29
   7  -6  -4    0.91    0.25
   7   6  -4    0.96    0.26
   7   6  -3  626.17   12.51
   7   6  -3  624.33   12.52
  -7   6   3  639.24   12.71
   7  -6  -3  628.80   12.43
   7  -6  -3  632.65   12.47
   7   6  -3  625.07   12.47
   7   6  -3  632.62   12.43
   7   6  -3  630.98   12.41
   7   6  -3  640.47   12.60
  -7   6   3  602.45   12.31
   7   6  -2    6.01    0.60
   7   6  -2    7.50    0.69
  -7   6   2    7.22    0.63
   7   6  -2    7.33    0.65
   7  -6  -2    7.08    0.62
   7  -6  -2    7.86    0.72
   7   6  -2    7.74    0.69
   7   6  -2    7.20    0.64
   7   6  -2    6.75    0.65
   7  -6  -2    7.23    0.65
   7   6  -1   47.23    1.86
  -7   6   1   46.40    1.78
   7   6  -1   47.53    1.77
   7   6  -1   46.85    1.79
   7  -6  -1   47.54    1.69
   7  -6  -1   42.60    1.82
   7   6  -1   43.90    1.77
   7   6  -1   47.35    1.73
   7  -6  -1   45.08    1.77
   7   6  -1   45.38    1.81
   7   6   0    6.69    0.63
   7   6   0    7.19    0.59
   7  -6   0    6.79    0.56
   7  -6   0    6.98    0.64
   7   6   0    6.95    0.62
   7   6   0    7.20    0.64
  -7   6   0    7.42    0.66
   7   6   0    6.06    0.62
   7   6   0    7.30    0.69
   7   6   1  263.80    5.61
   7  -6   1  268.05    5.95
   7   6   1  275.76    5.83
   7  -6   1  259.21    5.56
  -7   6  -1  266.57    5.97
   7   6   1  269.46    6.03
  -7   6  -2    0.04    0.16
   7   6   2    0.31    0.20
   7   6   2    0.21    0.15
   7  -6   2    0.07    0.17
   7   6   2    0.29    0.20
   7   6   2    0.39    0.21
  -7   6  -3   66.62    2.06
   7   6   3   68.80    2.05
   7   6   3   69.42    2.10
   7   6   3   65.27    2.12
   7   6   4   27.71    1.07
   7   6   4   27.38    1.15
   7   6   4   28.84    1.11
   7  -6   4   26.77    1.07
   7   6   5    4.53    0.35
   7  -6   5    4.82    0.36
   7   6   6    0.52    0.12
  -7   7  11    2.16    0.22
  -7   7  10    1.85    0.24
   7  -7 -10    1.61    0.19
   7  -7  -9    1.68    0.24
   7   7  -9    1.80    0.27
  -7   7   9    1.70    0.23
  -7   7   9    1.55    0.25
   7  -7  -8    5.76    0.46
  -7   7   8    5.55    0.48
   7   7  -8    5.40    0.48
  -7   7   8    5.02    0.41
   7  -7  -7   51.93    1.68
   7   7  -7   51.10    1.75
   7  -7  -7   51.71    1.70
  -7   7   7   51.81    1.71
   7   7  -7   55.96    1.76
   7   7  -6   13.29    0.82
   7   7  -6   14.25    0.86
   7  -7  -6   13.75    0.81
   7   7  -6   14.04    0.79
   7  -7  -6   14.58    0.85
  -7   7   6   13.17    0.78
  -7   7   6   14.21    0.84
   7   7  -5    0.91    0.23
   7   7  -5    1.01    0.26
  -7   7   5    1.45    0.28
  -7   7   5    1.72    0.31
   7  -7  -5    0.84    0.23
   7   7  -4    0.31    0.18
   7  -7  -4    0.26    0.15
  -7   7   4    0.37    0.16
  -7   7   4    0.57    0.21
   7   7  -4    0.07    0.18
   7   7  -3    2.45    0.39
   7  -7  -3    2.15    0.34
   7   7  -3    2.54    0.38
   7  -7  -3    2.42    0.35
  -7   7   3    2.70    0.41
   7   7  -3    2.62    0.38
   7   7  -3    2.39    0.36
   7   7  -3    2.51    0.35
   7  -7  -2    5.84    0.54
   7   7  -2    6.32    0.57
  -7   7   2    6.27    0.62
   7  -7  -2    6.46    0.57
   7   7  -2    7.14    0.63
   7   7  -2    6.37    0.57
   7   7  -1    0.11    0.14
  -7   7   1    0.12    0.19
   7   7  -1    0.21    0.15
   7   7  -1    0.17    0.16
   7   7  -1    0.32    0.16
   7  -7  -1    0.21    0.16
   7  -7  -1    0.28    0.19
   7  -7  -1    0.21    0.13
   7  -7   0    2.48    0.32
   7   7   0    3.04    0.39
   7   7   0    2.70    0.37
   7  -7   0    2.20    0.37
   7   7   0    2.84    0.35
   7  -7   0    2.43    0.36
   7   7   0    2.18    0.34
   7   7   0    2.68    0.38
   7   7   1   96.95    2.51
   7  -7   1   99.32    2.72
   7   7   1   90.62    2.33
   7  -7   1   84.87    2.28
   7   7   1   89.35    2.56
   7  -7   1   97.39    2.61
   7  -7   2   16.03    0.89
   7   7   2   15.90    0.87
   7   7   2   15.51    0.84
   7  -7   2   17.47    0.88
   7   7   2   16.43    0.77
   7   7   2   16.53    0.86
   7  -7   3    2.67    0.34
   7   7   3    2.85    0.33
   7   7   3    2.40    0.31
   7  -7   3    2.85    0.33
   7   7   3    2.64    0.31
   7  -7   4   11.23    0.59
  -7   7  -4   10.17    0.55
   7   7   4   10.41    0.57
   7   7   4   11.03    0.55
   7   7   4   10.55    0.56
   7  -7   5    1.21    0.15
   7   7   5    1.40    0.17
   7  -7   5    1.41    0.17
  -7   8  10    5.12    0.32
  -7   8   9   17.04    0.64
   7   8  -9   17.84    0.72
   7  -8  -8    8.26    0.42
   7   8  -8    9.00    0.55
  -7   8   8    8.57    0.51
  -7   8   8    7.87    0.44
  -7   8   8    8.72    0.50
   7   8  -7  133.10    3.09
   7  -8  -7  123.40    2.82
  -7   8   7  120.55    2.92
  -7   8   7  128.74    2.94
   7   8  -7  129.79    2.99
   7  -8  -6    2.75    0.32
   7  -8  -6    2.86    0.31
  -7   8   6    2.35    0.29
  -7   8   6    2.49    0.31
   7   8  -6    3.16    0.36
   7   8  -5   73.66    2.13
   7  -8  -5   73.22    2.08
   7  -8  -5   70.55    2.00
   7   8  -5   70.61    2.04
  -7   8   5   68.21    2.04
   7   8  -5   75.94    2.15
  -7   8   5   70.32    2.09
  -7   8   4   14.71    0.81
   7   8  -4   13.98    0.80
  -7   8   4   12.21    0.77
   7   8  -4   14.18    0.78
   7   8  -3    3.30    0.38
   7  -8  -3    4.29    0.43
   7  -8  -3    3.29    0.33
  -7   8   3    2.91    0.38
   7   8  -3    3.53    0.40
   7   8  -2    8.44    0.60
   7  -8  -2    7.72    0.56
  -7   8   2    8.62    0.60
   7  -8  -2    7.95    0.54
   7   8  -2    8.12    0.59
  -7   8   2    8.16    0.62
   7   8  -1    4.99    0.46
   7   8  -1    5.58    0.47
   7   8  -1    5.35    0.46
  -7   8   1    5.10    0.44
   7  -8  -1    5.42    0.45
   7   8  -1    5.79    0.49
   7  -8  -1    5.30    0.44
  -7   8   0   13.62    0.78
   7   8   0   15.37    0.76
   7   8   0   13.62    0.74
   7   8   0   16.15    0.73
   7  -8   0   13.93    0.74
   7   8   0   14.71    0.79
   7  -8   0   13.59    0.67
  -7   8  -1    4.83    0.43
   7  -8   1    5.23    0.42
   7   8   1    4.58    0.38
   7   8   1    5.13    0.43
   7   8   1    4.30    0.32
   7   8   1    5.53    0.45
   7   8   2    2.40    0.23
   7   8   2    1.81    0.25
   7  -8   2    2.07    0.26
  -7   8  -2    1.96    0.25
   7   8   3   13.57    0.59
   7  -8   3   13.73    0.60
   7   9  -8   15.99    0.61
  -7   9   8   14.61    0.54
  -7   9   8   14.60    0.54
  -7   9   7   19.55    0.72
  -7   9   7   19.09    0.67
   7   9  -6   14.57    0.65
  -7   9   6   13.54    0.62
   7   9  -6   14.93    0.68
  -7   9   5    0.31    0.12
   7   9  -5    0.33    0.13
   7   9  -5    0.37    0.13
   7   9  -4   23.04    0.91
  -7   9   4   24.22    0.93
   7  -9  -3   36.08    1.20
   7   9  -3   36.59    1.22
  -7   9   3   36.19    1.23
  -7   9   2    5.41    0.40
   7   9  -2    5.86    0.43
   7   9  -2    6.03    0.43
   7   9  -1    0.21    0.10
  -7   9   1    0.22    0.12
   7  -9  -1    0.26    0.09
   7   9  -1    0.29    0.13
  -7   9   1    0.20    0.10
  -7   9   0    0.42    0.13
   7   9   0    0.37    0.10
   7  -9   0    0.29    0.10
   7   9   0    0.33    0.11
   7  -9   1   47.90    1.26
   7   9   1   49.99    1.26
  -7  10   5   76.20    1.68
  -7  10   4   41.34    1.08
   7  10  -3   36.73    0.99
   7  10  -2    0.49    0.10
   8   0 -14   31.30    0.94
   8   0 -13   -0.02    0.10
   8   0 -12   37.01    1.31
   8   0 -12   36.71    1.31
   8   0 -11    0.25    0.18
   8   0 -11    0.06    0.13
   8   0 -11   -0.03    0.13
   8   0 -10   40.79    1.58
   8   0 -10   39.38    1.47
   8   0  -9    0.20    0.14
   8   0  -9   -0.04    0.15
   8   0  -9    0.04    0.13
   8   0  -9    0.07    0.12
   8   0  -9    0.04    0.12
   8   0  -8  104.26    3.11
   8   0  -8  109.22    2.94
   8   0  -8  110.59    3.15
   8   0  -8  100.62    3.05
   8   0  -8  109.14    3.14
   8   0  -8  101.61    3.01
   8   0  -7    0.17    0.18
   8   0  -7    0.14    0.19
   8   0  -7    0.07    0.12
   8   0  -7    0.56    0.23
   8   0  -7    0.04    0.14
   8   0  -7    0.05    0.16
   8   0  -6  120.22    3.57
   8   0  -6  124.43    3.58
   8   0  -6  114.79    4.23
   8   0  -6  122.60    3.53
   8   0  -6  130.95    3.61
   8   0  -6  126.39    3.61
   8   0  -6  124.63    3.32
   8   0  -6  121.45    3.29
   8   0  -5    0.10    0.19
   8   0  -5    0.05    0.16
   8   0  -5   -0.04    0.15
   8   0  -5    0.25    0.19
   8   0  -5    0.15    0.19
   8   0  -5    0.08    0.21
   8   0  -5   -0.05    0.15
   8   0  -5    0.05    0.15
   8   0  -5    0.50    0.21
   8   0  -4  101.98    3.13
   8   0  -4  100.94    3.15
   8   0  -4  101.41    3.84
   8   0  -4  100.83    3.17
   8   0  -4  100.40    3.07
   8   0  -4  100.89    3.20
   8   0  -4   95.40    2.83
   8   0  -3    0.15    0.16
   8   0  -3    0.25    0.25
   8   0  -3    0.36    0.23
   8   0  -3    0.25    0.19
   8   0  -3    0.15    0.19
   8   0  -3    0.05    0.19
   8   0  -3    0.37    0.25
   8   0  -2  339.33    7.32
   8   0  -2  349.30    7.83
   8   0  -2  345.73    7.73
   8   0  -2  343.01    7.76
   8   0  -2  350.27    7.62
   8   0  -2  338.06    8.61
   8   0  -2  339.56    7.82
   8   0  -1    0.05    0.17
   8   0  -1    0.17    0.18
   8   0  -1    0.10    0.17
   8   0  -1   -0.05    0.24
   8   0   0  188.73    4.92
   8   0   0  187.42    4.56
   8   0   0  192.80    4.86
   8   0   0  181.56    4.55
   8   0   1    0.27    0.19
   8   0   1   -0.04    0.13
   8   0   1    0.10    0.18
   8   0   2   29.14    1.38
   8   0   2   29.02    1.46
  -8   0  -3    0.09    0.14
   8   0   3    0.11    0.14
   8   0   3    0.13    0.20
  -8   0  -4    0.53    0.17
   8   0   4    0.54    0.18
   8   0   4    0.41    0.22
   8   0   5   -0.12    0.15
  -8   0  -5   -0.02    0.10
  -8   1  14    7.07    0.35
   8  -1 -14    7.71    0.39
   8   1 -14    7.38    0.39
   8  -1 -13    1.83    0.23
   8   1 -13    1.94    0.24
   8  -1 -12   25.74    1.02
   8   1 -12   23.36    0.99
   8   1 -12   23.05    0.97
   8  -1 -12   25.53    1.04
   8  -1 -11    9.54    0.65
   8   1 -11    7.89    0.60
   8  -1 -11    7.56    0.60
   8  -1 -11    8.63    0.61
   8   1 -11    8.26    0.60
   8   1 -11    8.25    0.59
   8  -1 -10    2.76    0.39
   8   1 -10    3.09    0.40
   8   1 -10    2.86    0.34
   8  -1 -10    2.76    0.37
   8  -1 -10    2.28    0.36
   8   1 -10    2.25    0.35
   8  -1 -10    3.08    0.41
   8   1 -10    2.07    0.34
   8   1 -10    2.39    0.33
   8   1  -9    2.34    0.34
   8  -1  -9    2.76    0.40
   8  -1  -9    2.67    0.41
   8  -1  -9    2.39    0.37
   8   1  -9    2.63    0.40
   8   1  -9    2.53    0.33
   8   1  -9    2.86    0.41
   8   1  -9    1.90    0.35
   8  -1  -9    2.67    0.39
   8   1  -9    2.27    0.37
   8  -1  -9    2.41    0.38
   8   1  -9    2.12    0.34
   8   1  -8  200.04    4.88
   8   1  -8  201.99    4.54
   8   1  -8  199.82    4.93
   8  -1  -8  202.81    4.92
   8  -1  -8  203.09    4.82
   8  -1  -8  201.76    4.92
   8  -1  -8  201.78    4.62
   8   1  -8  199.96    4.94
   8  -1  -8  197.54    4.86
   8   1  -8  186.26    4.43
   8  -1  -8  206.52    4.84
   8   1  -8  198.02    4.81
   8  -1  -8  200.62    4.80
   8  -1  -8  204.82    4.89
   8  -1  -7    0.91    0.27
   8  -1  -7    1.04    0.29
   8   1  -7    0.88    0.27
   8  -1  -7    1.10    0.31
   8  -1  -7    0.65    0.23
   8   1  -7    0.90    0.30
   8  -1  -7    1.66    0.35
   8   1  -7    1.14    0.25
   8   1  -7    1.20    0.31
   8  -1  -7    1.09    0.29
   8  -1  -7    1.06    0.28
   8  -1  -7    1.54    0.34
   8   1  -7    1.22    0.31
   8   1  -7    1.16    0.28
   8  -1  -6    6.99    0.67
   8   1  -6    7.50    0.73
   8  -1  -6    7.49    0.72
   8  -1  -6    7.04    0.63
   8  -1  -6    6.86    0.91
   8   1  -6    7.59    0.94
   8   1  -6    7.48    0.71
   8  -1  -6    7.77    0.73
   8   1  -6    6.92    0.57
   8   1  -6    8.07    0.74
   8  -1  -6    7.28    0.71
   8  -1  -6    7.86    0.74
   8   1  -6    6.89    0.70
   8  -1  -6    7.02    0.68
   8   1  -6    8.20    0.73
   8  -1  -5   13.50    1.00
   8   1  -5   13.11    0.99
   8  -1  -5   15.64    1.01
   8   1  -5   13.94    1.01
   8   1  -5   12.60    0.88
   8  -1  -5   12.79    0.96
   8   1  -5   11.67    0.92
   8  -1  -5   12.68    0.86
   8  -1  -5   14.62    1.33
   8   1  -5   13.26    1.27
   8  -1  -5   12.37    0.94
   8   1  -5   11.87    0.93
   8  -1  -5   13.82    0.99
   8  -1  -5   13.58    0.97
   8  -1  -5   13.85    0.95
   8  -1  -4   21.88    1.25
   8   1  -4   21.73    1.29
   8   1  -4   23.28    1.32
   8  -1  -4   20.00    1.23
   8   1  -4   20.62    1.27
   8  -1  -4   19.32    1.23
   8   1  -4   21.29    1.17
   8  -1  -4   22.69    1.24
   8   1  -4   22.52    1.31
   8   1  -4   21.14    1.26
   8  -1  -4   20.59    1.11
   8  -1  -4   21.89    1.64
   8   1  -4   19.79    1.56
   8  -1  -4   22.69    1.31
   8   1  -4   21.14    1.22
   8  -1  -4   20.95    1.19
   8   1  -4   22.46    1.27
   8   1  -3   59.73    2.20
   8   1  -3   60.91    2.31
   8  -1  -3   61.40    2.32
   8   1  -3   60.01    2.12
   8  -1  -3   58.55    2.17
   8   1  -3   64.07    2.37
   8  -1  -3   62.93    2.10
   8   1  -3   64.69    2.33
   8  -1  -3   61.05    2.32
   8   1  -3   56.15    2.26
   8  -1  -3   62.35    2.28
   8  -1  -3   58.74    2.31
   8   1  -3   58.12    2.30
   8  -1  -3   59.42    2.82
   8   1  -3   61.30    2.85
   8  -1  -3   58.02    2.15
   8   1  -3   61.50    2.26
   8   1  -2  381.85    8.20
   8  -1  -2  378.82    8.23
   8   1  -2  379.51    8.44
   8  -1  -2  369.80    8.40
   8  -1  -2  389.67    8.28
   8   1  -2  381.56    8.45
   8  -1  -2  384.25    8.01
   8   1  -2  378.47    8.36
   8  -1  -2  384.42    8.33
   8   1  -2  369.33    9.25
   8  -1  -2  376.37    9.29
   8   1  -2  363.43    8.40
   8  -1  -2  368.96    8.44
   8   1  -2  382.15    8.50
   8  -1  -2  386.48    8.16
   8   1  -2  388.39    8.34
   8  -1  -1   28.66    1.28
   8  -1  -1   29.46    1.46
   8   1  -1   29.07    1.38
   8  -1  -1   28.74    1.40
   8  -1  -1   28.82    1.42
   8   1  -1   29.70    1.53
   8   1  -1   29.42    1.53
   8  -1  -1   30.13    1.37
   8   1  -1   28.45    1.43
   8   1  -1   28.80    1.52
   8  -1  -1   30.78    1.58
   8   1   0   41.84    1.85
   8   1   0   44.45    1.92
   8  -1   0   44.67    1.95
   8   1   0   43.00    1.67
   8  -1   0   43.56    1.74
   8  -1   0   41.75    1.75
   8  -1   0   44.71    1.81
   8   1   0   43.16    1.89
   8  -1   0   42.07    1.63
   8   1   0   43.88    1.77
   8  -1   0   43.05    1.56
   8  -1   1    6.40    0.62
   8   1   1    7.01    0.71
   8  -1   1    6.60    0.70
   8  -1   1    6.12    0.59
   8   1   1    6.14    0.66
   8  -1   1    6.35    0.62
   8   1   1    6.93    0.62
   8   1   2   57.88    2.16
   8  -1   2   55.73    2.15
   8  -1   2   56.78    1.88
   8  -1   2   57.74    1.96
   8   1   2   56.23    1.88
   8   1   2   57.75    2.11
   8   1   3    0.25    0.18
   8  -1   3    0.42    0.21
   8   1   3   -0.04    0.15
  -8  -1  -3   -0.03    0.12
  -8   1  -3   -0.03    0.12
   8  -1   3    0.23    0.14
   8   1   4    0.04    0.15
   8  -1   4    0.04    0.14
   8   1   4   -0.03    0.12
  -8  -1  -4    0.08    0.12
  -8   1  -4    0.19    0.14
   8  -1   4   -0.03    0.09
   8   1   5    1.87    0.29
   8  -1   5    1.41    0.26
  -8  -1  -5    1.40    0.23
  -8   1  -5    1.55    0.24
   8   1   5    1.54    0.23
   8   1   6    9.14    0.52
   8  -1   6    9.61    0.54
   8   1   6    7.96    0.45
   8   2 -14   25.85    0.76
   8  -2 -14   24.32    0.72
  -8   2  14   24.74    0.75
   8  -2 -13    3.91    0.31
   8   2 -13    4.28    0.33
   8   2 -12    5.72    0.44
   8   2 -12    5.67    0.45
   8  -2 -12    6.24    0.45
  -8   2  12    5.13    0.37
   8  -2 -12    5.54    0.44
   8  -2 -11    6.49    0.51
   8   2 -11    6.56    0.52
   8   2 -11    6.37    0.50
   8  -2 -11    6.92    0.54
   8  -2 -11    6.77    0.55
   8   2 -11    6.06    0.50
   8   2 -11    6.42    0.50
   8  -2 -10   12.49    0.80
   8  -2 -10   12.28    0.76
   8   2 -10   10.77    0.73
   8  -2 -10   13.13    0.82
   8   2 -10   10.89    0.72
   8  -2 -10   11.61    0.74
   8   2 -10   12.72    0.79
   8   2 -10   11.81    0.74
   8   2  -9    0.44    0.18
   8  -2  -9    0.42    0.16
   8   2  -9    0.65    0.22
   8  -2  -9    0.04    0.14
   8   2  -9    0.19    0.15
   8  -2  -9    0.40    0.17
   8   2  -9    0.19    0.18
   8  -2  -9    0.38    0.17
   8  -2  -9    0.15    0.15
   8  -2  -9    0.76    0.24
   8   2  -9    0.60    0.21
   8  -2  -8   48.13    1.83
   8  -2  -8   50.42    1.74
   8   2  -8   47.55    1.82
   8   2  -8   50.37    1.82
   8  -2  -8   47.70    1.82
   8   2  -8   51.86    1.91
   8  -2  -8   50.02    1.86
   8  -2  -8   48.01    1.85
   8  -2  -8   49.64    1.82
   8  -2  -7    8.91    0.69
   8  -2  -7    8.84    0.72
   8  -2  -7    9.14    0.77
   8   2  -7    9.98    0.81
   8  -2  -7   10.40    0.74
   8   2  -7    9.88    0.80
   8   2  -7    9.71    0.74
   8  -2  -7   10.44    0.81
   8  -2  -7    8.03    0.70
   8   2  -7    9.88    0.78
   8   2  -7   10.30    0.82
   8  -2  -7    9.71    0.78
   8  -2  -7    9.07    0.77
   8  -2  -6  445.51    9.21
   8  -2  -6  445.11    9.38
   8   2  -6  430.70    9.33
   8  -2  -6  439.17    9.09
   8   2  -6  440.60    9.38
   8  -2  -6  435.10    9.26
   8  -2  -6  432.56    9.10
   8   2  -6  437.22    9.19
   8  -2  -6  445.95    9.38
   8  -2  -6  442.70    9.26
   8   2  -6  443.15    9.34
   8   2  -6  446.03    9.38
   8  -2  -6  441.43    9.35
   8   2  -5    5.80    0.64
   8  -2  -5    6.04    0.66
   8  -2  -5    6.19    0.59
   8   2  -5    6.48    0.63
   8   2  -5    5.49    0.65
   8  -2  -5    6.02    0.65
   8   2  -5    7.11    0.69
   8  -2  -5    5.96    0.58
   8  -2  -5    5.86    0.61
   8   2  -5    6.10    0.58
   8   2  -5    5.69    0.64
   8   2  -5    5.53    0.61
   8   2  -5    5.83    0.64
   8  -2  -5    7.13    0.69
   8  -2  -5    6.51    0.64
   8   2  -5    6.73    0.68
   8   2  -4   44.42    1.88
   8  -2  -4   46.21    1.90
   8   2  -4   41.83    1.77
   8  -2  -4   46.38    1.87
   8   2  -4   43.64    2.36
   8  -2  -4   44.05    2.39
   8   2  -4   43.23    1.90
   8  -2  -4   41.92    1.86
   8  -2  -4   44.00    1.73
   8   2  -4   42.00    1.74
   8   2  -4   44.39    1.92
   8   2  -4   45.03    1.87
   8  -2  -4   44.97    1.71
   8  -2  -4   45.57    1.90
   8   2  -4   45.60    1.93
   8   2  -4   44.23    1.75
   8  -2  -4   44.82    1.81
   8  -2  -4   42.45    1.74
   8  -2  -3    0.50    0.26
   8   2  -3    0.86    0.31
   8  -2  -3    0.36    0.19
   8   2  -3    0.87    0.27
   8   2  -3    0.52    0.26
   8  -2  -3    0.53    0.20
   8  -2  -3    1.04    0.28
   8   2  -3    0.69    0.26
   8  -2  -3    0.59    0.28
   8  -2  -3    0.78    0.30
   8   2  -3    0.86    0.27
   8   2  -3    1.07    0.29
   8   2  -3    0.79    0.25
   8  -2  -3    1.19    0.30
   8  -2  -3    0.69    0.24
   8   2  -3    0.58    0.25
   8   2  -2  651.24   13.06
   8  -2  -2  661.40   12.97
   8   2  -2  659.52   13.38
   8  -2  -2  659.45   13.39
   8   2  -2  656.81   13.38
   8  -2  -2  660.37   13.41
   8   2  -2  673.51   13.09
   8  -2  -2  649.71   13.01
   8   2  -2  659.33   13.50
   8   2  -2  678.55   13.31
   8  -2  -2  668.98   13.16
   8   2  -2  662.38   13.15
   8  -2  -2  632.13   12.88
   8   2  -2  598.88   13.31
   8  -2  -2  674.92   13.04
   8   2  -2  694.20   13.40
   8   2  -1    5.68    0.65
   8  -2  -1    5.61    0.66
   8   2  -1    5.78    0.57
   8  -2  -1    5.64    0.57
   8  -2  -1    5.21    0.52
   8  -2  -1    5.23    0.54
   8   2  -1    4.99    0.58
   8   2  -1    4.73    0.62
   8   2  -1    4.89    0.52
   8  -2  -1    5.19    0.59
   8   2  -1    4.71    0.62
   8  -2  -1    5.01    0.51
   8   2  -1    5.04    0.60
   8  -2  -1    5.56    0.58
   8   2   0   60.32    1.97
   8  -2   0   59.96    2.15
   8  -2   0   59.85    2.05
   8   2   0   66.13    2.26
   8   2   0   60.27    2.28
   8  -2   0   63.04    2.33
   8  -2   0   63.07    1.99
   8   2   0   62.78    2.35
   8  -2   0   63.03    2.11
   8  -2   1   43.65    1.65
   8   2   1   42.82    1.82
   8  -2   1   43.19    1.85
   8  -2   1   42.09    1.46
   8   2   1   45.27    1.88
   8  -2   1   44.01    1.71
   8   2   1   44.55    1.74
  -8  -2  -2   20.05    0.99
  -8   2  -2   21.68    1.02
   8   2   2   21.85    1.22
   8  -2   2   22.53    1.09
   8   2   2   23.53    1.13
   8   2   2   20.23    1.16
   8  -2   2   21.33    1.21
   8   2   3   12.84    0.75
  -8  -2  -3   14.34    0.79
  -8   2  -3   14.71    0.80
   8   2   3   15.61    0.94
   8   2   3   14.08    0.90
   8  -2   3   15.33    0.95
   8   2   4    1.25    0.26
  -8   2  -4    1.28    0.24
  -8  -2  -4    1.15    0.22
  -8   2  -4    1.50    0.25
   8   2   4    1.00    0.24
   8  -2   4    0.97    0.25
   8   2   5    0.39    0.15
   8   2   5    0.35    0.15
  -8  -2  -5    0.14    0.10
  -8   2  -5    0.12    0.09
   8  -2   6   38.70    1.15
  -8   3  14   10.14    0.41
   8  -3 -13    0.15    0.09
   8   3 -12    0.69    0.19
   8  -3 -12    0.78    0.16
   8   3 -12    0.93    0.18
  -8   3  12    0.77    0.15
   8   3 -11    4.47    0.42
   8  -3 -11    4.29    0.40
   8  -3 -11    4.50    0.38
   8   3 -11    4.12    0.38
   8   3 -10   16.19    0.87
   8  -3 -10   17.31    0.89
   8   3 -10   16.99    0.82
   8   3 -10   16.63    0.85
   8  -3 -10   14.92    0.80
   8   3 -10   15.76    0.83
   8   3  -9    0.07    0.12
   8  -3  -9    0.09    0.12
   8  -3  -9    0.19    0.16
   8   3  -9    0.03    0.12
   8  -3  -9    0.23    0.13
   8   3  -9    0.10    0.16
   8   3  -9    0.04    0.14
   8   3  -9    0.09    0.12
   8  -3  -9    0.03    0.13
   8   3  -8    9.77    0.70
   8   3  -8    7.91    0.64
   8   3  -8    8.63    0.71
   8  -3  -8    7.67    0.61
   8   3  -8    8.62    0.72
   8  -3  -8    8.80    0.67
   8   3  -8    8.33    0.67
   8  -3  -8    7.76    0.69
   8  -3  -8    7.99    0.62
   8  -3  -8    8.71    0.67
   8   3  -8    7.46    0.62
   8   3  -8    7.81    0.63
   8   3  -7    0.54    0.23
   8   3  -7    0.57    0.21
   8  -3  -7    0.39    0.19
   8  -3  -7    0.46    0.19
   8   3  -7    0.72    0.23
   8  -3  -7    0.61    0.21
   8  -3  -7    0.74    0.27
   8  -3  -7    0.52    0.20
   8  -3  -7    0.41    0.18
   8   3  -7    0.61    0.22
   8   3  -7    0.39    0.18
   8   3  -6  199.46    5.15
   8   3  -6  207.87    5.00
   8  -3  -6  210.53    5.05
   8   3  -6  209.27    5.03
   8   3  -6  202.15    4.78
   8   3  -6  208.44    5.10
   8  -3  -6  204.98    4.89
   8   3  -6  209.22    5.03
   8  -3  -6  215.08    5.02
   8  -3  -6  212.37    5.11
   8  -3  -6  206.67    4.81
   8   3  -6  211.64    5.07
   8   3  -5   36.08    1.69
   8   3  -5   32.91    1.51
   8   3  -5   37.57    1.61
   8  -3  -5   36.12    1.61
   8   3  -5   37.38    1.52
   8  -3  -5   36.39    1.52
   8   3  -5   38.58    1.70
   8  -3  -5   34.61    1.50
   8   3  -5   36.29    1.61
   8  -3  -5   37.46    1.61
   8   3  -5   35.20    1.55
   8  -3  -5   37.21    1.47
   8  -3  -5   35.75    1.52
   8   3  -5   36.19    1.62
   8   3  -4    9.20    0.76
   8   3  -4    9.82    0.86
   8   3  -4   11.35    0.83
   8  -3  -4   10.11    0.83
   8  -3  -4    8.87    0.71
   8   3  -4    9.95    0.85
   8   3  -4    9.96    0.77
   8  -3  -4   10.02    0.76
   8   3  -4   10.39    0.83
   8  -3  -4   11.28    0.85
   8   3  -4    9.40    0.75
   8  -3  -4    9.86    0.81
   8  -3  -4    9.59    0.70
   8   3  -4    9.39    0.80
   8  -3  -4   10.84    0.84
   8  -3  -4   10.13    0.76
   8   3  -4   11.68    0.89
   8  -3  -3   82.38    2.51
   8   3  -3   84.14    2.61
   8  -3  -3   82.82    2.73
   8   3  -3   83.16    2.70
   8  -3  -3   84.46    2.72
   8   3  -3   85.28    2.62
   8   3  -3   83.30    2.61
   8  -3  -3   78.60    2.50
   8   3  -3   82.82    2.69
   8  -3  -3   85.77    2.71
   8   3  -3   80.70    2.52
   8  -3  -3   81.44    2.68
   8  -3  -3   80.93    2.51
   8  -3  -3   79.47    2.45
   8   3  -3   80.23    2.75
   8   3  -2   57.00    2.16
   8  -3  -2   60.11    2.21
   8   3  -2   59.99    2.08
   8   3  -2   58.57    2.08
   8  -3  -2   61.08    2.09
   8  -3  -2   59.27    2.00
   8  -3  -2   59.76    2.02
   8   3  -2   60.72    2.20
   8  -3  -2   57.01    2.15
   8   3  -2   58.79    1.98
   8  -3  -2   61.41    2.20
   8   3  -2   61.26    2.32
   8  -3  -2   57.11    1.92
   8   3  -2   60.97    2.26
   8   3  -1    0.32    0.17
   8   3  -1   -0.04    0.13
   8   3  -1    0.14    0.17
   8  -3  -1    0.05    0.17
   8   3  -1    0.11    0.16
   8   3  -1    0.32    0.20
   8  -3  -1    0.05    0.15
   8  -3  -1    0.24    0.18
   8   3  -1    0.08    0.18
   8  -3  -1    0.35    0.19
   8   3  -1    0.14    0.19
   8   3   0   80.24    2.36
   8   3   0   74.90    2.37
   8   3   0   81.45    2.61
   8  -3   0   82.82    2.34
   8   3   0   77.50    2.57
   8  -3   0   81.82    2.64
   8  -3   0   82.20    2.52
   8   3   0   78.17    2.69
   8  -3   0   74.98    2.50
   8   3   1   76.73    2.45
   8  -3   1   77.95    2.42
   8  -3   1   71.05    2.08
   8   3   1   75.01    2.45
   8  -3   1   77.02    2.51
   8   3   1   77.90    2.60
   8  -3   1   77.41    2.42
   8  -3   2   62.68    2.02
   8   3   2   59.53    2.13
   8  -3   2   58.90    1.95
   8   3   2   57.59    1.96
   8   3   2   58.79    2.02
   8  -3   2   58.74    2.05
  -8  -3  -2   58.37    1.79
  -8   3  -2   56.11    1.78
   8  -3   3   13.26    0.79
  -8   3  -3   14.28    0.83
  -8  -3  -3   12.33    0.69
  -8   3  -3   12.64    0.70
   8   3   3   13.08    0.81
   8  -3   3   14.04    0.85
   8   3   3   13.12    0.86
   8   3   3   12.79    0.74
   8  -3   3   14.40    0.78
   8   3   4   10.22    0.56
  -8   3  -4   12.24    0.68
   8  -3   4   11.48    0.69
  -8  -3  -4   11.40    0.60
   8   3   4   11.90    0.72
   8  -3   5   -0.02    0.09
   8   3   5    0.07    0.11
   8   3   6   39.47    1.12
  -8   4  13    0.60    0.13
  -8   4  12    9.89    0.49
   8  -4 -11   12.97    0.57
   8  -4 -11   13.24    0.72
  -8   4  11   13.91    0.70
   8  -4 -10   54.29    1.75
   8  -4 -10   51.39    1.49
   8  -4 -10   51.18    1.58
   8   4  -9   45.49    1.54
   8  -4  -9   45.30    1.67
   8  -4  -9   43.21    1.42
   8  -4  -9   45.42    1.53
   8  -4  -8   15.24    0.84
   8  -4  -8   14.87    0.79
   8   4  -8   16.11    0.84
   8  -4  -8   14.86    0.92
   8  -4  -8   14.49    0.81
   8  -4  -8   14.51    0.84
   8   4  -8   14.40    0.85
   8   4  -8   15.40    0.89
   8   4  -8   15.11    0.91
   8  -4  -7    1.19    0.22
   8   4  -7    1.84    0.34
   8   4  -7    0.88    0.25
   8   4  -7    1.23    0.26
   8  -4  -7    0.89    0.24
   8  -4  -7    0.94    0.22
   8   4  -7    0.98    0.23
   8  -4  -7    1.34    0.28
   8  -4  -7    0.86    0.22
   8   4  -7    0.73    0.22
   8   4  -7    1.13    0.25
   8   4  -6    9.70    0.79
   8   4  -6    8.32    0.70
   8  -4  -6    8.89    0.68
   8  -4  -6    8.47    0.67
   8   4  -6    8.11    0.65
   8  -4  -6    8.90    0.66
   8  -4  -6    8.15    0.57
   8   4  -6    9.59    0.69
   8   4  -6    8.99    0.71
   8  -4  -6    8.88    0.72
   8   4  -6    9.16    0.73
   8   4  -5   13.28    0.92
   8   4  -5   12.66    0.94
   8  -4  -5   13.82    0.89
  -8   4   5   13.15    0.85
   8   4  -5   12.93    0.84
   8   4  -5   12.33    0.88
   8  -4  -5   12.07    0.85
   8   4  -5   13.33    0.85
   8  -4  -5   11.38    0.78
   8  -4  -5   12.54    0.84
   8   4  -4    0.82    0.25
   8   4  -4    0.75    0.23
   8  -4  -4    0.66    0.22
   8  -4  -4    0.68    0.23
  -8   4   4    1.62    0.29
   8   4  -4    0.74    0.24
   8  -4  -4    0.73    0.26
   8   4  -4    0.93    0.26
   8  -4  -4    1.05    0.25
   8   4  -4    1.13    0.30
   8   4  -4    0.99    0.28
   8   4  -3   16.66    0.99
   8  -4  -3   14.98    0.93
   8  -4  -3   16.13    1.03
   8   4  -3   17.17    1.02
   8   4  -3   18.04    1.15
   8   4  -3   17.37    1.03
   8   4  -3   15.96    0.92
  -8   4   3   16.65    0.97
   8  -4  -3   16.29    1.03
   8   4  -3   17.05    1.09
   8   4  -3   16.08    1.05
   8   4  -3   17.38    1.01
   8  -4  -3   17.12    1.01
   8  -4  -3   18.07    1.01
   8  -4  -2    0.04    0.18
   8  -4  -2    0.50    0.19
   8   4  -2    0.28    0.16
   8  -4  -2    0.20    0.15
   8   4  -2    0.39    0.22
   8   4  -2    0.42    0.20
   8  -4  -2    0.54    0.22
   8   4  -2    0.24    0.15
   8  -4  -2    0.19    0.18
  -8   4   2    0.20    0.15
   8   4  -2    0.57    0.25
   8  -4  -1    5.57    0.59
   8   4  -1    5.42    0.56
   8   4  -1    5.24    0.57
   8  -4  -1    5.66    0.53
   8   4  -1    6.22    0.57
   8   4  -1    5.16    0.62
   8  -4  -1    5.52    0.58
   8   4  -1    6.06    0.58
   8  -4  -1    5.09    0.53
   8   4  -1    6.62    0.68
   8   4  -1    4.87    0.58
   8   4  -1    6.29    0.65
  -8   4   1    5.50    0.56
   8   4  -1    5.94    0.58
   8  -4  -1    7.07    0.63
   8   4   0   87.96    2.63
   8  -4   0   90.41    2.68
   8   4   0   91.22    2.54
   8   4   0   95.55    2.92
   8  -4   0   91.34    2.75
   8  -4   0   89.19    2.47
   8   4   0   87.57    2.61
   8  -4   0   91.89    2.67
  -8   4   0   93.97    2.76
   8   4   0   92.50    2.70
   8   4   0   89.13    2.77
   8  -4   1   28.36    1.30
  -8  -4  -1   27.32    1.07
   8   4   1   29.70    1.35
   8  -4   1   30.41    1.35
   8  -4   1   30.49    1.29
   8  -4   1   26.96    1.25
   8  -4   1   27.21    1.07
  -8   4  -1   30.18    1.35
   8  -4   2  112.34    2.89
   8  -4   2  110.32    2.97
   8  -4   2  109.35    2.84
   8   4   2  109.04    3.08
   8   4   2  112.85    2.97
   8  -4   2  110.08    2.92
  -8  -4  -2  101.95    2.59
   8  -4   3   30.01    1.15
   8  -4   3   30.14    1.23
   8  -4   3   31.13    1.15
   8   4   3   31.57    1.33
   8   4   3   32.10    1.21
   8  -4   3   31.79    1.20
  -8   4  -3   30.81    1.22
   8   4   4    0.05    0.12
  -8   4  -4   -0.02    0.09
   8   4   4   -0.02    0.09
   8  -4   4    0.09    0.09
   8  -4   4   -0.02    0.09
   8  -4   4    0.17    0.10
   8   4   5    0.07    0.09
  -8   5  12    1.93    0.19
  -8   5  11    5.93    0.41
   8  -5 -11    5.71    0.41
  -8   5  10   24.50    1.01
   8  -5 -10   24.16    1.01
   8  -5  -9    7.27    0.57
   8  -5  -9    6.92    0.45
   8  -5  -8    1.28    0.28
   8  -5  -8    1.04    0.20
   8  -5  -8    0.96    0.21
   8   5  -8    1.10    0.23
   8   5  -8    1.17    0.24
   8   5  -7    7.60    0.62
   8   5  -7    9.30    0.65
   8  -5  -7    7.83    0.61
   8  -5  -7    9.26    0.72
  -8   5   7    7.77    0.57
   8  -5  -7    8.04    0.55
   8  -5  -7    8.35    0.59
   8   5  -7    8.44    0.65
   8   5  -6   20.85    1.09
   8   5  -6   19.47    1.06
   8  -5  -6   20.09    1.04
   8   5  -6   21.84    1.04
   8   5  -6   22.03    1.07
   8  -5  -6   20.56    1.04
   8   5  -6   20.81    1.05
  -8   5   6   21.81    1.06
  -8   5   5  133.16    3.46
   8  -5  -5  127.84    3.40
   8   5  -5  125.56    3.37
   8   5  -5  134.36    3.41
   8   5  -5  132.62    3.49
   8   5  -5  134.38    3.56
   8   5  -4   15.09    0.97
   8   5  -4   15.62    0.95
   8  -5  -4   14.13    0.84
   8  -5  -4   14.81    0.90
  -8   5   4   13.70    0.80
   8   5  -4   15.84    0.95
   8   5  -4   14.67    0.90
   8  -5  -4   15.15    0.93
  -8   5   4   14.25    0.93
   8   5  -4   15.65    0.97
   8  -5  -3    4.81    0.50
  -8   5   3    4.22    0.46
   8   5  -3    5.07    0.54
   8   5  -3    5.27    0.54
   8   5  -3    5.23    0.57
   8   5  -3    4.71    0.55
   8   5  -3    5.16    0.54
   8  -5  -3    4.34    0.51
   8  -5  -3    4.30    0.47
   8  -5  -2    0.60    0.23
   8   5  -2    0.73    0.22
   8   5  -2    0.39    0.21
   8   5  -2    0.82    0.24
   8  -5  -2    0.77    0.22
   8  -5  -2    0.41    0.20
   8   5  -2    0.84    0.25
   8   5  -2    0.47    0.21
  -8   5   2    0.44    0.20
   8   5  -1   22.04    1.18
  -8   5   1   20.85    1.09
   8   5  -1   21.53    1.10
   8   5  -1   20.13    1.09
   8   5  -1   20.94    1.17
   8  -5  -1   20.55    1.00
   8   5  -1   21.97    1.06
   8   5  -1   21.39    1.17
   8  -5  -1   21.09    1.13
   8  -5  -1   21.69    1.14
   8   5   0   16.56    1.00
   8   5   0   16.05    0.97
  -8   5   0   15.60    0.93
   8   5   0   16.95    0.94
   8   5   0   16.03    1.00
   8  -5   0   14.92    0.79
   8   5   0   16.45    0.85
   8   5   0   16.09    0.99
   8  -5   0   17.15    0.99
   8  -5   0   16.29    0.95
   8   5   1   11.12    0.61
   8   5   1   11.57    0.80
   8   5   1   11.84    0.82
   8   5   1   12.40    0.80
  -8   5  -1   11.96    0.78
   8   5   1   12.68    0.80
   8  -5   1   11.16    0.77
   8   5   2   53.56    1.74
   8  -5   2   52.88    1.77
   8  -5   2   53.99    1.73
   8   5   2   52.77    1.79
   8   5   3    1.26    0.24
   8   5   3    1.58    0.25
   8  -5   3    1.49    0.24
   8  -5   3    1.66    0.27
  -8   5  -3    1.16    0.22
   8   5   4   29.03    0.93
   8  -5   4   30.77    1.03
   8   5   4   31.21    1.09
   8   5   4   28.55    1.04
   8   5   5    0.14    0.07
  -8   6  11    6.17    0.37
  -8   6  10   10.68    0.57
   8  -6 -10   10.49    0.55
  -8   6   9    5.09    0.36
  -8   6   9    5.50    0.45
   8  -6  -9    6.08    0.46
   8   6  -8    7.71    0.54
   8  -6  -8    7.82    0.57
   8   6  -7    1.23    0.24
   8  -6  -7    1.05    0.22
   8   6  -7    1.27    0.26
   8  -6  -7    1.34    0.27
  -8   6   6    1.10    0.23
   8   6  -6    1.99    0.29
   8   6  -6    1.62    0.29
   8  -6  -6    1.56    0.28
   8   6  -5    6.93    0.56
   8   6  -5    8.23    0.61
  -8   6   5    7.14    0.59
   8  -6  -5    7.42    0.60
   8  -6  -4  121.08    3.03
   8   6  -4  109.53    2.96
   8  -6  -4  103.33    2.90
   8   6  -4  111.58    3.01
  -8   6   4  114.15    3.06
   8   6  -4  113.83    3.03
   8  -6  -3    3.02    0.38
  -8   6   3    3.30    0.38
   8   6  -3    2.74    0.38
   8  -6  -3    2.95    0.39
   8   6  -3    3.10    0.41
  -8   6   3    4.20    0.48
   8   6  -3    2.75    0.38
   8   6  -3    3.58    0.43
  -8   6   2    0.75    0.22
   8   6  -2    0.39    0.17
   8  -6  -2    0.72    0.23
   8   6  -2    0.40    0.18
  -8   6   2    0.38    0.20
   8   6  -2    0.69    0.21
   8   6  -2    0.34    0.15
   8  -6  -1    3.74    0.39
   8  -6  -1    4.11    0.47
   8  -6  -1    3.45    0.42
   8   6  -1    3.69    0.42
   8   6  -1    4.14    0.45
   8   6  -1    3.07    0.39
   8   6  -1    4.62    0.44
  -8   6   1    3.85    0.43
   8   6  -1    4.05    0.44
   8   6  -1    3.67    0.45
   8   6   0  311.87    6.54
   8   6   0  311.18    6.27
   8   6   0  298.18    6.48
   8  -6   0  303.32    6.22
   8  -6   0  293.82    6.25
   8  -6   0  323.73    6.58
   8   6   0  316.31    6.47
   8   6   0  309.22    6.51
   8  -6   0  313.65    6.61
  -8   6   0  313.14    6.53
   8   6   1   34.95    1.34
  -8   6  -1   33.56    1.28
   8  -6   1   32.48    1.29
   8   6   1   34.39    1.30
   8   6   1   32.03    1.28
   8  -6   1   35.13    1.30
   8  -6   1   31.36    1.12
   8  -6   2    1.19    0.23
   8   6   2    0.67    0.18
   8   6   2    1.09    0.22
   8   6   2    0.90    0.20
   8  -6   2    0.90    0.17
   8   6   3    0.55    0.15
   8   6   3    0.30    0.12
   8  -6   3    0.43    0.14
   8  -6   3    0.30    0.12
  -8   6  -4   50.34    1.26
   8  -6   4   47.46    1.23
  -8   7  10   30.29    0.92
   8  -7  -9   15.83    0.63
  -8   7   8    0.12    0.11
  -8   7   8    0.13    0.09
   8  -7  -8    0.25    0.12
  -8   7   7    1.64    0.24
   8   7  -7    1.98    0.27
   8  -7  -7    1.48    0.22
   8  -7  -7    1.58    0.24
   8  -7  -6    1.68    0.26
   8  -7  -6    2.14    0.30
   8   7  -6    2.47    0.32
  -8   7   6    1.96    0.26
  -8   7   5    1.87    0.28
   8  -7  -5    2.01    0.30
   8   7  -5    2.24    0.30
   8   7  -4   29.46    1.17
   8   7  -4   30.02    1.20
   8  -7  -4   30.22    1.18
  -8   7   4   29.50    1.20
   8   7  -3    6.58    0.52
  -8   7   3    7.21    0.57
   8   7  -3    6.83    0.53
   8   7  -3    6.65    0.52
   8  -7  -3    7.23    0.52
   8  -7  -3    6.60    0.51
   8   7  -2   12.46    0.69
[truncated: 41,558 more chars]
