# Supplementary material for: 3-(4-Fluoro­phen­yl)imidazo[1,2-a]pyridine-2-carbaldehyde
Source: IUCrdata. 2025 Jun 24;10(Pt 6):x250553. doi: 10.1107/S241431462500553X (PMC12230593; doi:10.1107/S241431462500553X)
Supplement: Supplementary file 2 [file x-10-x250553-Isup2.hkl]

data_I                                                                          
_shelx_title ' 23sai_r052_g_a.res in P2(1)/n'                                   
_shelx_refln_list_code          4                                               
_shelx_F_calc_maximum      236.45                                               
_exptl_crystal_F_000       496.00                                               
_reflns_d_resolution_high  0.7913                                               
                                                                                
loop_                                                                           
 _space_group_symop_operation_xyz                                               
 'x, y, z'                                                                      
 '-x+1/2, y+1/2, -z+1/2'                                                        
 '-x, -y, -z'                                                                   
 'x-1/2, -y-1/2, z-1/2'                                                         
                                                                                
_cell_length_a     8.9783                                                       
_cell_length_b    10.1361                                                       
_cell_length_c    12.8510                                                       
_cell_angle_alpha  90.000                                                       
_cell_angle_beta  110.358                                                       
_cell_angle_gamma  90.000                                                       
                                                                                
_shelx_F_squared_multiplier     1.000                                           
                                                                                
loop_                                                                           
 _refln_index_h                                                                 
 _refln_index_k                                                                 
 _refln_index_l                                                                 
 _refln_F_squared_calc                                                          
 _refln_F_squared_meas                                                          
 _refln_F_squared_sigma                                                         
 _refln_observed_status                                                         
   2   0   0       4953.61       4786.89        60.84 o                         
   4   0   0        906.48        896.99        20.00 o                         
   6   0   0          2.17          3.00         0.55 o                         
   8   0   0        657.91        677.32         8.51 o                         
  10   0   0        112.66        116.84         1.66 o                         
   1   1   0          1.42          2.27         0.16 o                         
   2   1   0        705.27        624.56         6.41 o                         
   3   1   0        822.15        785.79        15.30 o                         
   4   1   0        697.45        699.87        11.65 o                         
   5   1   0        221.63        227.11         3.56 o                         
   6   1   0        192.56        193.38         1.98 o                         
   7   1   0          4.30          5.31         0.40 o                         
   8   1   0        157.52        155.64         1.91 o                         
   9   1   0          0.46          0.89         0.19 o                         
  10   1   0         27.31         25.09         0.64 o                         
   0   2   0       7940.79       7785.20       139.78 o                         
   1   2   0        186.96        153.80         2.65 o                         
   2   2   0         17.08         20.97         0.63 o                         
   3   2   0         16.58         22.64         0.69 o                         
   4   2   0        871.77        834.13        13.06 o                         
   5   2   0        134.18        121.56         2.98 o                         
   6   2   0        497.96        521.21         3.94 o                         
   7   2   0          8.68         10.00         0.41 o                         
   8   2   0        213.43        223.31         2.58 o                         
   9   2   0         34.35         35.97         0.87 o                         
  10   2   0        561.19        589.93         7.72 o                         
   1   3   0       1297.01       1219.63        16.42 o                         
   2   3   0       1528.39       1534.45        21.16 o                         
   3   3   0        548.49        564.18         6.81 o                         
   4   3   0        212.29        248.13         3.34 o                         
   5   3   0         38.08         39.61         1.67 o                         
   6   3   0        504.97        516.12         4.36 o                         
   7   3   0          6.53          6.61         0.39 o                         
   8   3   0        285.06        286.17         3.33 o                         
   9   3   0        115.19        123.61         1.67 o                         
  10   3   0        291.48        311.76         3.96 o                         
   0   4   0        695.25        693.30        11.45 o                         
   1   4   0         60.52         59.95         1.66 o                         
   2   4   0       2230.90       2348.81        27.03 o                         
   3   4   0        258.14        287.68         3.47 o                         
   4   4   0         53.66         60.59         1.41 o                         
   5   4   0          0.23          0.28         0.17 o                         
   6   4   0        925.95        919.64         6.64 o                         
   7   4   0         44.41         45.07         1.06 o                         
   8   4   0        317.67        327.58         2.91 o                         
   9   4   0          4.67          5.42         0.41 o                         
  10   4   0         25.77         17.80         0.81 o                         
   1   5   0        259.94        285.66         3.51 o                         
   2   5   0          0.31          1.79         0.26 o                         
   3   5   0        140.70        140.32         2.47 o                         
   4   5   0        243.34        243.52         4.30 o                         
   5   5   0         16.81         15.61         0.64 o                         
   6   5   0       1018.69        986.34         9.73 o                         
   7   5   0          0.09          0.41         0.20 o                         
   8   5   0         56.59         58.18         1.06 o                         
   9   5   0        191.83        203.57         2.72 o                         
   0   6   0          2.48          0.26         0.24 o                         
   1   6   0        119.74        146.76         2.52 o                         
   2   6   0        231.86        247.05         4.39 o                         
   3   6   0         29.30         33.11         1.06 o                         
   4   6   0          0.54          0.68         0.15 o                         
   5   6   0         67.95         76.92         1.34 o                         
   6   6   0        229.86        242.89         2.91 o                         
   7   6   0         22.21         25.02         0.75 o                         
   8   6   0       1114.49       1122.94         8.04 o                         
   9   6   0          0.12          0.34         0.27 o                         
   1   7   0        161.79        165.30         2.65 o                         
   2   7   0         38.03         43.70         1.00 o                         
   3   7   0        187.65        182.21         1.89 o                         
   4   7   0        261.09        249.81         2.55 o                         
   5   7   0         52.34         52.20         1.09 o                         
   6   7   0        327.05        311.08         3.61 o                         
   7   7   0         11.46          9.29         0.46 o                         
   8   7   0          0.78          0.55         0.19 o                         
   0   8   0          0.46          1.59         0.56 o                         
   1   8   0         21.83         20.30         0.76 o                         
   2   8   0       2113.27       2167.38        15.24 o                         
   3   8   0         57.41         57.23         0.94 o                         
   4   8   0        628.95        613.44         4.88 o                         
   5   8   0        139.81        150.12         1.99 o                         
   6   8   0        262.42        248.27         2.45 o                         
   7   8   0         47.60         52.04         1.25 o                         
   8   8   0          0.45          0.16         0.23 o                         
   1   9   0          0.00          0.86         0.25 o                         
   2   9   0       1661.09       1588.83        12.51 o                         
   3   9   0         49.87         45.72         1.02 o                         
   4   9   0        163.39        173.09         2.12 o                         
   5   9   0          5.52          7.14         0.41 o                         
   6   9   0         86.09         87.91         1.35 o                         
   7   9   0          1.02          1.26         0.19 o                         
   0  10   0         50.43         59.66         2.62 o                         
   1  10   0        102.95         94.86         2.12 o                         
   2  10   0        201.14        191.64         2.63 o                         
   3  10   0         58.18         50.22         1.18 o                         
   4  10   0         20.69         18.61         0.67 o                         
   5  10   0         12.25         11.64         0.50 o                         
   6  10   0          2.89          5.61         0.46 o                         
   1  11   0         32.00         31.05         0.95 o                         
   2  11   0          3.45          1.42         0.23 o                         
   3  11   0         18.42         14.63         0.50 o                         
   4  11   0          7.43          6.97         0.53 o                         
   5  11   0         32.52         32.18         0.88 o                         
   0  12   0       1436.21       1658.42        18.53 o                         
   1  12   0          2.03          2.50         0.21 o                         
   2  12   0          1.99          2.16         0.19 o                         
   3  12   0          7.82          6.52         0.41 o                         
  -9   0   1        513.31        530.34         5.27 o                         
  -7   0   1       1154.62       1137.65        10.50 o                         
  -5   0   1       1762.33       1942.87        30.49 o                         
  -3   0   1        687.02        669.29        14.71 o                         
  -1   0   1       7215.58       6090.40       107.97 o                         
   1   0   1       1749.95       1625.33        21.06 o                         
   3   0   1         18.50         21.00         2.44 o                         
   5   0   1         41.69         32.13         1.60 o                         
   7   0   1        332.70        345.91         4.81 o                         
   9   0   1         65.88         66.12         1.81 o                         
 -10   1   1         38.64         40.25         0.70 o                         
  -9   1   1         68.20         70.30         1.13 o                         
  -8   1   1         98.93        105.23         1.56 o                         
  -7   1   1         50.61         56.05         1.11 o                         
  -6   1   1          0.90          0.72         0.25 o                         
  -5   1   1       1108.30       1217.82        19.49 o                         
  -4   1   1         45.79         42.31         1.98 o                         
  -3   1   1          2.05          2.44         0.18 o                         
  -2   1   1        908.34        840.86         7.17 o                         
  -1   1   1        141.14        124.83         1.80 o                         
   0   1   1        270.14        214.90         3.47 o                         
   1   1   1       3335.10       3258.80        40.82 o                         
   2   1   1        392.63        366.03         4.76 o                         
   3   1   1        289.24        296.36         4.54 o                         
   4   1   1        287.37        274.93         3.73 o                         
   5   1   1         10.10          4.68         0.47 o                         
   6   1   1         21.03         23.38         0.59 o                         
   7   1   1        376.54        378.15         5.25 o                         
   8   1   1         23.29         23.38         0.87 o                         
   9   1   1        500.88        512.11         4.13 o                         
  10   1   1          9.35         10.51         0.39 o                         
 -10   2   1         41.29         40.91         0.70 o                         
  -9   2   1        181.93        182.05         2.09 o                         
  -8   2   1         17.61         18.85         0.55 o                         
  -7   2   1        765.39        768.00         4.84 o                         
  -6   2   1        139.39        134.51         2.16 o                         
  -5   2   1         39.03         50.28         1.82 o                         
  -4   2   1         45.23         42.60         1.20 o                         
  -3   2   1       1406.14       1325.68        13.21 o                         
  -2   2   1        140.94        140.23         2.03 o                         
  -1   2   1       5691.66       5438.86        56.75 o                         
   0   2   1        255.40        234.30         4.23 o                         
   1   2   1       7518.57       7554.79        80.11 o                         
   2   2   1        503.03        489.27         5.46 o                         
   3   2   1       2233.33       2150.69        22.78 o                         
   4   2   1        193.97        185.33         4.30 o                         
   5   2   1         16.00         16.28         1.01 o                         
   6   2   1         57.73         53.04         1.07 o                         
   7   2   1         86.99         84.02         1.29 o                         
   8   2   1        156.02        156.82         2.33 o                         
   9   2   1        642.22        651.66         7.19 o                         
  10   2   1          0.41          0.52         0.15 o                         
 -10   3   1        110.67        123.07         1.58 o                         
  -9   3   1         28.73         30.15         0.75 o                         
  -8   3   1          0.18          0.54         0.18 o                         
  -7   3   1        392.56        404.04         3.77 o                         
  -6   3   1         24.48         26.36         0.62 o                         
  -5   3   1        117.25        143.18         3.42 o                         
  -4   3   1        164.05        159.08         2.43 o                         
  -3   3   1        304.39        338.90         3.63 o                         
  -2   3   1          5.67          5.16         0.37 o                         
  -1   3   1       1183.24       1098.47        14.75 o                         
   0   3   1       1508.99       1533.54        17.48 o                         
   1   3   1        843.75        924.45        14.37 o                         
   2   3   1       1054.43       1152.37        13.57 o                         
   3   3   1        217.56        201.26         3.24 o                         
   4   3   1          0.69          0.65         0.17 o                         
   5   3   1        392.22        419.92         7.83 o                         
   6   3   1          9.14          8.57         0.42 o                         
   7   3   1         32.59         30.03         0.81 o                         
   8   3   1        270.41        273.56         3.27 o                         
   9   3   1        139.96        152.47         2.77 o                         
  10   3   1        117.65        110.46         1.66 o                         
 -10   4   1          1.28          1.99         0.21 o                         
  -9   4   1         18.59         21.96         0.66 o                         
  -8   4   1         18.45         20.71         0.54 o                         
  -7   4   1        649.54        659.02         5.90 o                         
  -6   4   1        119.72        123.20         1.75 o                         
  -5   4   1         89.51         81.11         2.59 o                         
  -4   4   1          0.97          3.05         0.39 o                         
  -3   4   1        195.44        205.45         2.56 o                         
  -2   4   1        438.50        396.32         6.30 o                         
  -1   4   1          0.14          0.58         0.22 o                         
   0   4   1          0.05          0.26         0.20 o                         
   1   4   1       2569.48       2618.91        34.21 o                         
   2   4   1        398.10        399.30         6.33 o                         
   3   4   1        725.25        728.04        10.38 o                         
   4   4   1         34.16         25.20         0.91 o                         
   5   4   1        364.41        380.14         3.82 o                         
   6   4   1         32.03         41.96         0.94 o                         
   7   4   1          4.29          4.34         0.32 o                         
   8   4   1        100.23        103.20         1.86 o                         
   9   4   1          3.34          3.17         0.27 o                         
 -10   5   1         25.69         27.19         0.95 o                         
  -9   5   1         45.85         46.09         0.97 o                         
  -8   5   1         73.23         76.29         1.26 o                         
  -7   5   1         39.10         37.88         0.92 o                         
  -6   5   1          0.42          0.84         0.20 o                         
  -5   5   1        480.72        485.89         4.12 o                         
  -4   5   1          0.48          1.15         0.26 o                         
  -3   5   1         81.08        101.70         1.74 o                         
  -2   5   1         27.39         29.69         0.94 o                         
  -1   5   1          0.91          1.78         0.27 o                         
   0   5   1        974.96       1038.78         9.30 o                         
   1   5   1       2453.09       2499.59        22.05 o                         
   2   5   1        559.30        627.47         7.98 o                         
   3   5   1       1059.74       1206.64         9.96 o                         
   4   5   1         16.45         15.56         0.68 o                         
   5   5   1          0.20          0.32         0.20 o                         
   6   5   1         65.64         63.12         1.28 o                         
   7   5   1          0.61          2.43         0.28 o                         
   8   5   1         43.00         42.34         1.03 o                         
   9   5   1          0.82          1.57         0.21 o                         
  -9   6   1        449.18        498.90        13.71 o                         
  -8   6   1         13.67         13.85         0.49 o                         
  -7   6   1        162.57        165.82         2.02 o                         
  -6   6   1        193.69        203.77         2.18 o                         
  -5   6   1          1.17          1.48         0.21 o                         
  -4   6   1        102.71        107.06         1.36 o                         
  -3   6   1        302.09        316.90         3.85 o                         
  -2   6   1        110.98        138.97         3.49 o                         
  -1   6   1         33.21         32.10         1.13 o                         
   0   6   1         46.19         61.15         1.54 o                         
   1   6   1         10.99         10.89         0.74 o                         
   2   6   1        116.58        125.86         2.68 o                         
   3   6   1        636.16        647.02         4.92 o                         
   4   6   1         36.42         34.25         0.71 o                         
   5   6   1        488.80        478.13         4.98 o                         
   6   6   1         97.85         93.42         1.75 o                         
   7   6   1        957.44        967.10         8.60 o                         
   8   6   1        117.02        120.04         1.85 o                         
   9   6   1        117.21        110.82         2.38 o                         
  -9   7   1         51.67         39.20         1.00 o                         
  -8   7   1         18.82         18.80         0.64 o                         
  -7   7   1          1.15          0.73         0.20 o                         
  -6   7   1        105.49         98.36         1.49 o                         
  -5   7   1         86.26         78.71         1.37 o                         
  -4   7   1          1.88          2.79         0.27 o                         
  -3   7   1          4.22          7.62         0.34 o                         
  -2   7   1          5.61          6.94         0.42 o                         
  -1   7   1         44.39         47.14         1.21 o                         
   0   7   1          1.68          3.42         0.49 o                         
   1   7   1        416.35        403.16         4.63 o                         
   2   7   1         50.28         51.69         1.10 o                         
   3   7   1        542.95        546.11         4.26 o                         
   4   7   1         72.94         71.23         1.18 o                         
   5   7   1        292.19        275.23         3.14 o                         
   6   7   1         28.67         30.61         0.92 o                         
   7   7   1        335.37        334.69         7.74 o                         
   8   7   1          9.47          9.10         1.04 o                         
  -8   8   1          0.09          0.52         0.17 o                         
  -7   8   1         23.18         19.27         0.62 o                         
  -6   8   1         90.21         83.34         1.35 o                         
  -5   8   1        420.01        407.35         3.45 o                         
  -4   8   1         97.63         93.74         1.43 o                         
  -3   8   1         20.56         25.19         0.70 o                         
  -2   8   1         32.58         34.52         0.86 o                         
  -1   8   1        615.40        596.36         5.43 o                         
   0   8   1         22.77         20.47         0.72 o                         
   1   8   1        479.17        486.65         4.72 o                         
   2   8   1          5.35          6.46         0.40 o                         
   3   8   1        358.28        331.91         2.74 o                         
   4   8   1          1.29          1.42         0.21 o                         
   5   8   1          1.89          1.66         0.27 o                         
   6   8   1          5.89          7.67         0.36 o                         
   7   8   1         14.62         17.54         0.58 o                         
   8   8   1          0.12          0.22         0.15 o                         
  -7   9   1          1.43          0.84         0.17 o                         
  -6   9   1         55.70         57.77         1.10 o                         
  -5   9   1          8.86         12.50         0.53 o                         
  -4   9   1         95.16         96.23         1.52 o                         
  -3   9   1        646.59        586.12         5.24 o                         
  -2   9   1        368.32        348.73         3.53 o                         
  -1   9   1          0.22          2.13         0.31 o                         
   0   9   1         18.60         22.08         0.83 o                         
   1   9   1        331.86        328.63         3.63 o                         
   2   9   1        153.47        151.58         2.13 o                         
   3   9   1          0.04          0.63         0.21 o                         
   4   9   1          8.99          8.53         0.43 o                         
   5   9   1        317.50        293.15         2.94 o                         
   6   9   1          2.87          2.10         0.23 o                         
   7   9   1        215.58        176.52         3.77 o                         
  -6  10   1         72.16         72.88         1.78 o                         
  -5  10   1        185.44        188.89         2.64 o                         
  -4  10   1          3.38          3.59         0.28 o                         
  -3  10   1          0.80          4.13         0.40 o                         
  -2  10   1          0.93          1.10         0.26 o                         
  -1  10   1         11.11         10.73         0.91 o                         
   0  10   1          0.25          1.34         0.35 o                         
   1  10   1        117.21        118.53         2.11 o                         
   2  10   1          0.02          0.37         0.21 o                         
   3  10   1        135.04        145.88         1.83 o                         
   4  10   1          1.88          1.99         0.26 o                         
   5  10   1          0.92          2.04         0.22 o                         
   6  10   1         47.08         48.58         1.44 o                         
  -5  11   1          9.34          6.09         0.35 o                         
  -4  11   1          0.01          0.04         0.17 o                         
  -3  11   1          0.74          0.59         0.17 o                         
  -2  11   1         18.98         19.00         0.87 o                         
  -1  11   1          2.41          2.76         0.46 o                         
   0  11   1         72.36         78.28         1.34 o                         
   1  11   1          0.01          0.53         0.18 o                         
   2  11   1        167.73        185.82         2.14 o                         
   3  11   1        104.72        107.09         1.41 o                         
   4  11   1          0.46          0.49         0.20 o                         
   5  11   1         28.59         19.17         1.15 o                         
  -3  12   1         33.85         30.15         1.35 o                         
  -2  12   1         27.28         28.01         0.69 o                         
  -1  12   1         34.22         50.46         0.92 o                         
   0  12   1         90.52         94.50         1.17 o                         
   1  12   1        142.71        137.87         1.90 o                         
   2  12   1          7.09          4.43         0.25 o                         
   3  12   1          1.68          2.23         0.43 o                         
 -10   0   2          4.59          4.27         0.33 o                         
  -8   0   2       1237.42       1247.14        10.68 o                         
  -6   0   2        452.08        476.47         9.12 o                         
  -4   0   2         53.25         45.50         2.91 o                         
  -2   0   2       1147.97       1006.18        13.52 o                         
   0   0   2       1898.63       1745.89        32.48 o                         
   2   0   2      20084.91      21062.74       264.49 o                         
   4   0   2        656.09        660.55        10.63 o                         
   6   0   2        798.00        817.44         7.72 o                         
   8   0   2         96.96        104.62         3.61 o                         
  10   0   2          2.83          4.95         0.45 o                         
 -10   1   2        318.74        318.75         2.79 o                         
  -9   1   2          0.96          1.02         0.18 o                         
  -8   1   2       1369.40       1377.51         7.65 o                         
  -7   1   2         42.46         44.63         0.83 o                         
  -6   1   2        295.09        301.13         9.35 o                         
  -5   1   2        121.24        121.12         2.40 o                         
  -4   1   2        108.34        137.45         3.86 o                         
  -3   1   2        557.40        530.60         6.19 o                         
  -2   1   2         57.60         53.81         0.88 o                         
  -1   1   2        261.60        241.73         2.79 o                         
   0   1   2       3507.31       3508.62        45.17 o                         
   1   1   2       4897.40       4671.47        47.89 o                         
   2   1   2       1820.84       1701.50        14.96 o                         
   3   1   2        416.53        448.76         5.37 o                         
   4   1   2        122.37        142.47         2.58 o                         
   5   1   2         26.28         30.26         1.33 o                         
   6   1   2        420.71        406.36         4.36 o                         
   7   1   2         26.47         24.78         0.97 o                         
   8   1   2        198.87        205.24         2.96 o                         
   9   1   2        128.75        129.20         1.60 o                         
  10   1   2         87.99         73.38         1.52 o                         
 -10   2   2          4.53          4.48         0.28 o                         
  -9   2   2          6.67          6.14         0.32 o                         
  -8   2   2       2399.69       2412.38        12.26 o                         
  -7   2   2          0.07          0.45         0.16 o                         
  -6   2   2        170.22        143.87         2.06 o                         
  -5   2   2        154.90        159.53         4.09 o                         
  -4   2   2         25.59         22.61         0.87 o                         
  -3   2   2         77.21         67.37         1.23 o                         
  -2   2   2       1790.37       1574.85        13.54 o                         
  -1   2   2        143.86        137.53         2.28 o                         
   0   2   2       7093.75       7293.14        93.09 o                         
   1   2   2          2.72          1.99         0.28 o                         
   2   2   2        248.71        229.89         3.29 o                         
   3   2   2         88.90        105.94         1.90 o                         
   4   2   2        755.79        729.07         7.38 o                         
   5   2   2          6.31          6.16         0.63 o                         
   6   2   2         38.91         47.65         1.19 o                         
   7   2   2         54.59         53.40         1.45 o                         
   8   2   2         76.04         77.76         1.51 o                         
   9   2   2          0.07          0.29         0.13 o                         
 -10   3   2         17.21         15.55         0.63 o                         
  -9   3   2         47.69         48.14         1.09 o                         
  -8   3   2        202.34        214.06         2.03 o                         
  -7   3   2         45.20         44.23         0.78 o                         
  -6   3   2        220.12        212.99         1.84 o                         
  -5   3   2          8.06          4.33         0.57 o                         
  -4   3   2        576.78        580.44         6.04 o                         
  -3   3   2          0.29          1.03         0.21 o                         
  -2   3   2        826.62        862.46         8.22 o                         
  -1   3   2        583.88        498.85         9.66 o                         
   0   3   2       1367.29       1420.22        24.83 o                         
   1   3   2       3184.73       3213.51        53.80 o                         
   2   3   2       1074.37       1043.16        13.27 o                         
   3   3   2          2.64          5.31         0.44 o                         
   4   3   2        187.82        220.82         3.58 o                         
   5   3   2         48.84         45.81         1.00 o                         
   6   3   2         18.08         15.13         0.63 o                         
   7   3   2         43.75         40.44         1.08 o                         
   8   3   2        199.73        211.59         2.48 o                         
   9   3   2         54.07         55.59         1.23 o                         
 -10   4   2         41.94         45.41         0.92 o                         
  -9   4   2         21.86         22.93         0.66 o                         
  -8   4   2          1.33          1.10         0.19 o                         
  -7   4   2         60.71         60.63         0.95 o                         
  -6   4   2          1.04          0.82         0.16 o                         
  -5   4   2        880.92        880.67        12.22 o                         
  -4   4   2        634.09        653.84         6.37 o                         
  -3   4   2         75.80         61.32         2.11 o                         
  -2   4   2       1405.64       1491.54        22.07 o                         
  -1   4   2         19.77         17.65         0.89 o                         
   0   4   2       2423.48       2605.85        35.81 o                         
   1   4   2         72.59         69.53         2.21 o                         
   2   4   2        279.17        270.00         6.14 o                         
   3   4   2        337.44        320.39         4.12 o                         
   4   4   2        138.83        143.65         3.55 o                         
   5   4   2          4.97          1.98         0.27 o                         
   6   4   2         45.44         39.85         1.09 o                         
   7   4   2        138.39        127.07         1.70 o                         
   8   4   2        372.04        393.91         3.93 o                         
   9   4   2         56.72         58.31         1.52 o                         
 -10   5   2         10.75         10.95         0.74 o                         
  -9   5   2         19.88         19.01         0.58 o                         
  -8   5   2          2.31          2.18         0.26 o                         
  -7   5   2        162.76        167.13         2.21 o                         
  -6   5   2          0.06          0.72         0.16 o                         
  -5   5   2         24.71         20.94         0.62 o                         
  -4   5   2         28.57         20.97         0.93 o                         
  -3   5   2         29.97         26.33         1.00 o                         
  -2   5   2       2392.93       2674.85        26.39 o                         
  -1   5   2         58.59         56.25         1.53 o                         
   0   5   2       1864.23       1978.08        18.00 o                         
   1   5   2        189.72        202.79         3.28 o                         
   2   5   2         86.34        121.14         3.78 o                         
   3   5   2          0.16          0.46         0.18 o                         
   4   5   2          2.48          2.78         0.25 o                         
   5   5   2          1.85          1.80         0.27 o                         
   6   5   2        266.66        243.10         3.04 o                         
   7   5   2         51.23         47.14         1.43 o                         
   8   5   2        186.67        191.98         3.16 o                         
   9   5   2        113.92        101.75         3.14 o                         
  -9   6   2         39.41         41.09         1.29 o                         
  -8   6   2          1.10          1.84         0.26 o                         
  -7   6   2         24.26         25.83         0.74 o                         
  -6   6   2       1097.66       1066.59         7.28 o                         
  -5   6   2         49.82         52.58         1.02 o                         
  -4   6   2        870.33        845.43         5.97 o                         
  -3   6   2        128.59        121.87         3.17 o                         
  -2   6   2       1848.62       1868.75        17.69 o                         
  -1   6   2         21.05         18.68         1.19 o                         
   0   6   2          5.41          5.39         0.54 o                         
   1   6   2         17.68         23.35         1.25 o                         
   2   6   2        636.03        678.05         8.89 o                         
   3   6   2         56.54         63.72         1.01 o                         
   4   6   2         82.03         79.45         1.28 o                         
   5   6   2         61.50         69.28         1.46 o                         
   6   6   2          2.59          3.80         0.36 o                         
   7   6   2          0.20          0.74         0.26 o                         
   8   6   2          4.30          3.42         0.32 o                         
  -9   7   2          9.36         12.34         0.57 o                         
  -8   7   2         44.27         43.89         1.03 o                         
  -7   7   2         24.05         22.98         0.85 o                         
  -6   7   2        330.41        347.37         3.44 o                         
  -5   7   2         87.59         85.35         1.41 o                         
  -4   7   2        103.79        107.97         1.54 o                         
  -3   7   2         89.19         78.09         1.61 o                         
  -2   7   2       1694.52       1727.28        13.06 o                         
  -1   7   2         20.11         19.72         0.83 o                         
   0   7   2        411.62        397.65         4.59 o                         
   1   7   2          1.07          1.64         0.28 o                         
   2   7   2         41.32         42.38         1.19 o                         
   3   7   2         27.32         30.04         0.67 o                         
   4   7   2         31.64         34.17         0.88 o                         
   5   7   2          4.49          4.65         0.38 o                         
   6   7   2        128.35        109.38         1.76 o                         
   7   7   2         63.53         58.73         1.25 o                         
   8   7   2        127.75        129.75         2.83 o                         
  -8   8   2         36.70         35.61         0.96 o                         
  -7   8   2         27.63         29.34         0.86 o                         
  -6   8   2         35.99         35.35         0.95 o                         
  -5   8   2         11.87         11.91         0.53 o                         
  -4   8   2          0.28          0.62         0.17 o                         
  -3   8   2          9.26         10.59         0.51 o                         
  -2   8   2        117.25         83.83         1.41 o                         
  -1   8   2         20.18         21.54         0.71 o                         
   0   8   2        557.97        567.06         4.69 o                         
   1   8   2         85.25         83.68         1.48 o                         
   2   8   2          9.93          7.79         0.45 o                         
   3   8   2          3.53          4.14         0.25 o                         
   4   8   2         48.21         52.12         1.06 o                         
   5   8   2         66.05         66.71         1.78 o                         
   6   8   2        241.21        237.91         3.14 o                         
   7   8   2          8.60          7.55         0.44 o                         
  -7   9   2         26.05         20.72         0.87 o                         
  -6   9   2        158.61        177.31         2.64 o                         
  -5   9   2          9.07          9.96         0.58 o                         
  -4   9   2        198.95        172.40         2.44 o                         
  -3   9   2          6.01          5.69         0.45 o                         
  -2   9   2         75.74         72.07         1.50 o                         
  -1   9   2          1.57          3.08         0.30 o                         
   0   9   2        161.66        158.67         2.08 o                         
   1   9   2        275.63        277.58         3.58 o                         
   2   9   2         79.48         77.27         1.45 o                         
   3   9   2        258.92        262.49         2.58 o                         
   4   9   2        655.10        638.87         5.76 o                         
   5   9   2         82.74         83.84         1.35 o                         
   6   9   2          0.71          0.52         0.20 o                         
  -7  10   2          3.13          1.76         0.36 o                         
  -6  10   2          0.89          0.69         0.19 o                         
  -5  10   2          2.31          1.83         0.35 o                         
  -4  10   2          6.36          9.32         0.48 o                         
  -3  10   2          2.73          2.86         0.37 o                         
  -2  10   2        174.55        183.99         2.70 o                         
  -1  10   2        138.61        128.67         2.13 o                         
   0  10   2        153.93        154.94         2.47 o                         
   1  10   2         14.22         16.66         0.68 o                         
   2  10   2         51.29         54.47         1.09 o                         
   3  10   2         14.81         14.97         0.52 o                         
   4  10   2          2.00          0.59         0.20 o                         
   5  10   2          0.10          0.25         0.15 o                         
   6  10   2         69.13         52.79         2.05 o                         
  -5  11   2          0.29          0.53         0.41 o                         
  -4  11   2         41.35         37.92         1.45 o                         
  -3  11   2          0.84          0.55         0.22 o                         
  -2  11   2        122.41        125.76         2.15 o                         
  -1  11   2          7.98          5.43         0.37 o                         
   0  11   2         46.99         39.31         0.90 o                         
   1  11   2        194.79        192.40         2.17 o                         
   2  11   2         18.46         18.91         0.57 o                         
   3  11   2         31.15         29.92         0.81 o                         
   4  11   2          4.26          3.80         0.44 o                         
  -3  12   2          8.93          9.22         0.50 o                         
  -2  12   2         38.76         34.50         0.96 o                         
  -1  12   2         12.96         15.71         0.45 o                         
   0  12   2        173.78        176.74         1.98 o                         
   1  12   2         87.05         89.54         1.49 o                         
   2  12   2        209.93        220.67         2.77 o                         
 -11   0   3         93.83         95.38         4.05 o                         
  -9   0   3          2.73          5.07         0.48 o                         
  -7   0   3        772.74        714.36         5.92 o                         
  -3   0   3       1666.60       1556.68        44.86 o                         
  -1   0   3       5246.13       5368.43       100.92 o                         
   1   0   3      55908.07      60075.16      1061.45 o                         
   3   0   3         11.90         15.68         1.02 o                         
   5   0   3        411.70        428.90        11.61 o                         
   7   0   3         44.95         42.57         1.73 o                         
   9   0   3         20.90         20.92         0.64 o                         
 -11   1   3         56.86         53.72         1.66 o                         
 -10   1   3          3.76          4.15         0.23 o                         
  -9   1   3         62.33         63.68         1.00 o                         
  -8   1   3        215.18        218.09         2.01 o                         
  -7   1   3        108.17         93.14         1.13 o                         
  -6   1   3        127.67        118.65         2.63 o                         
  -4   1   3        470.92        438.85        10.41 o                         
  -3   1   3        557.64        546.19         7.58 o                         
  -2   1   3       1570.91       1467.58        12.49 o                         
  -1   1   3        631.60        565.13         5.23 o                         
   0   1   3       1800.58       1706.73        23.11 o                         
   1   1   3          1.58          1.62         0.23 o                         
   2   1   3         32.13         26.31         0.83 o                         
   3   1   3       1749.15       1712.45        16.89 o                         
   4   1   3        395.88        391.03         5.25 o                         
   5   1   3        117.17        108.91         1.93 o                         
   6   1   3         72.08         75.93         1.68 o                         
   7   1   3          0.46          0.45         0.27 o                         
   8   1   3          0.10          0.38         0.27 o                         
   9   1   3          2.34          3.70         0.24 o                         
 -11   2   3         14.93         14.36         0.48 o                         
 -10   2   3          7.89          7.51         0.37 o                         
  -9   2   3        475.29        483.82         3.59 o                         
  -8   2   3          2.72          2.66         0.23 o                         
  -7   2   3        263.70        267.52         2.11 o                         
  -6   2   3        257.62        241.97         5.00 o                         
  -4   2   3        394.29        351.42         4.21 o                         
  -3   2   3       1204.91       1154.73        10.38 o                         
  -2   2   3        186.39        169.03         2.26 o                         
  -1   2   3         34.47         40.41         1.27 o                         
   0   2   3        144.30        162.46         3.02 o                         
   1   2   3        196.19        184.59         3.42 o                         
   2   2   3        157.26        152.10         2.55 o                         
   3   2   3        661.24        699.81         8.05 o                         
   4   2   3         27.71         23.22         1.12 o                         
   5   2   3        410.67        421.32         4.30 o                         
   6   2   3          1.54          2.97         0.40 o                         
   7   2   3        326.61        324.10         3.92 o                         
   8   2   3         53.16         51.84         1.24 o                         
   9   2   3          7.29          7.66         0.43 o                         
 -10   3   3          0.01          0.44         0.18 o                         
  -9   3   3        476.58        508.81         3.96 o                         
  -8   3   3        301.65        296.63         2.43 o                         
  -7   3   3        362.52        345.14         2.37 o                         
  -6   3   3        311.00        295.66         2.03 o                         
  -4   3   3         73.05         85.27         1.75 o                         
  -3   3   3        131.51        163.17         3.47 o                         
  -2   3   3        157.07        155.27         2.66 o                         
  -1   3   3       1190.95       1150.26        17.24 o                         
   0   3   3       1871.46       1934.54        29.69 o                         
   1   3   3         24.76         24.35         1.49 o                         
   2   3   3        566.88        585.06         8.52 o                         
   3   3   3        941.79        919.31         9.19 o                         
   4   3   3         58.88         57.73         1.81 o                         
   5   3   3         57.84         58.90         1.46 o                         
   6   3   3         16.75         16.37         0.73 o                         
   7   3   3        293.70        286.78         3.15 o                         
   8   3   3         49.56         47.80         0.93 o                         
   9   3   3         79.50         71.41         2.63 o                         
 -10   4   3        110.79        108.28         1.71 o                         
  -9   4   3          3.95          2.75         0.26 o                         
  -8   4   3         61.06         60.31         0.97 o                         
  -7   4   3        804.20        777.17         4.22 o                         
  -6   4   3        141.64        130.99         1.34 o                         
  -4   4   3          0.79          2.10         0.28 o                         
  -3   4   3        128.16        168.65         2.29 o                         
  -2   4   3         12.14         12.03         0.88 o                         
  -1   4   3       2625.31       2771.30        37.55 o                         
   0   4   3        863.62        853.01        15.87 o                         
   1   4   3       1918.30       1940.76        22.51 o                         
   2   4   3         19.85         13.93         0.81 o                         
   3   4   3        779.42        816.66        10.02 o                         
   4   4   3          0.61          1.11         0.15 o                         
   5   4   3         23.59         26.02         0.77 o                         
   6   4   3        116.94        107.99         1.56 o                         
   7   4   3        485.28        495.28         5.60 o                         
   8   4   3        115.13        111.82         1.64 o                         
   9   4   3        252.14        234.32         4.18 o                         
 -10   5   3         14.83         16.35         0.71 o                         
  -9   5   3         88.67         91.14         1.39 o                         
  -8   5   3         14.92         17.17         0.62 o                         
  -7   5   3         81.99         85.85         1.29 o                         
  -6   5   3        264.30        254.54         2.50 o                         
  -5   5   3        615.79        631.94         5.72 o                         
  -4   5   3         73.41         61.19         1.77 o                         
  -3   5   3        571.55        587.15         6.86 o                         
  -2   5   3         10.07          7.51         0.71 o                         
  -1   5   3         14.07         23.76         1.33 o                         
   0   5   3        507.79        527.82         6.98 o                         
   1   5   3         11.83         13.74         0.86 o                         
   2   5   3        440.71        468.37         6.65 o                         
   3   5   3        176.56        169.50         2.28 o                         
   4   5   3          4.49          4.00         0.30 o                         
   5   5   3        154.54        180.58         3.05 o                         
   6   5   3          3.31          3.95         0.40 o                         
   7   5   3        262.72        249.91         3.58 o                         
   8   5   3          7.74          5.15         0.39 o                         
  -9   6   3        158.80        181.65         2.76 o                         
  -8   6   3         10.54         11.51         0.51 o                         
  -7   6   3       2364.03       2298.53        14.44 o                         
  -6   6   3        189.12        189.16         2.23 o                         
  -5   6   3        676.25        639.20         5.52 o                         
  -4   6   3         33.75         34.41         0.80 o                         
  -3   6   3          0.83          0.54         0.20 o                         
  -2   6   3          1.67          1.75         0.36 o                         
  -1   6   3        257.00        279.11         5.03 o                         
   0   6   3        333.43        382.04         5.55 o                         
   1   6   3       1506.59       1461.64        22.16 o                         
   2   6   3        153.10        166.28         2.84 o                         
   3   6   3         39.69         39.91         0.79 o                         
   4   6   3          6.54          8.29         0.52 o                         
   5   6   3          0.74          0.84         0.25 o                         
   6   6   3          2.11          1.12         0.26 o                         
   7   6   3        227.92        243.42         3.75 o                         
   8   6   3          1.83          1.41         0.23 o                         
  -9   7   3          0.03          0.22         0.16 o                         
  -8   7   3         19.83         24.62         0.77 o                         
  -7   7   3          4.87          8.87         0.47 o                         
  -6   7   3          0.74          0.82         0.21 o                         
  -5   7   3          0.02          1.20         0.27 o                         
  -4   7   3         31.42         27.79         0.79 o                         
  -3   7   3        268.94        237.94         2.25 o                         
  -2   7   3        257.99        262.77         2.55 o                         
  -1   7   3         42.32         52.21         2.44 o                         
   0   7   3        104.89        110.19         1.91 o                         
   1   7   3          0.13          0.81         0.17 o                         
   2   7   3         28.93         26.50         0.67 o                         
   3   7   3        133.31        141.13         1.81 o                         
   4   7   3        100.87        103.26         1.64 o                         
   5   7   3        110.01        124.63         2.40 o                         
   6   7   3         26.41         28.15         0.92 o                         
   7   7   3         11.03          9.65         0.52 o                         
  -8   8   3          1.68          1.63         0.24 o                         
  -7   8   3          8.69         12.47         0.64 o                         
  -6   8   3          2.02          2.26         0.51 o                         
  -5   8   3        163.17        145.99         2.52 o                         
  -4   8   3        165.37        162.84         2.05 o                         
  -3   8   3        790.09        744.92         6.97 o                         
  -2   8   3          3.49          3.91         0.28 o                         
  -1   8   3       2071.60       2125.45        15.25 o                         
   0   8   3         36.69         36.57         0.91 o                         
   1   8   3        661.17        672.52         5.92 o                         
   2   8   3          6.19          7.03         0.34 o                         
   3   8   3        416.53        443.28         3.39 o                         
   4   8   3         32.87         34.71         0.91 o                         
   5   8   3        444.67        441.48         5.14 o                         
   6   8   3        142.24        146.41         2.19 o                         
   7   8   3         54.15         49.10         1.51 o                         
  -8   9   3         66.27         68.02         2.00 o                         
  -7   9   3        116.83        130.59         2.53 o                         
  -6   9   3         30.25         31.90         1.60 o                         
  -5   9   3          1.11          1.03         0.34 o                         
  -4   9   3         20.51         24.17         0.73 o                         
  -3   9   3        242.68        255.75         2.93 o                         
  -2   9   3        123.42        113.79         1.81 o                         
  -1   9   3       1940.73       1883.81        15.77 o                         
   0   9   3        355.65        347.75         6.09 o                         
   1   9   3          9.80         11.65         0.78 o                         
   2   9   3          0.18          0.70         0.19 o                         
   3   9   3        710.75        706.84         5.79 o                         
   4   9   3        105.97        105.60         1.86 o                         
   5   9   3        132.21        127.42         2.53 o                         
   6   9   3          3.41          3.59         0.36 o                         
  -7  10   3        137.61        132.32         3.57 o                         
  -6  10   3        209.95        219.17         6.09 o                         
  -5  10   3          3.89          7.27         0.90 o                         
  -4  10   3          3.93          4.43         0.40 o                         
  -3  10   3         18.96         14.71         0.67 o                         
  -2  10   3          0.54          1.82         0.25 o                         
  -1  10   3        106.43         97.72         1.55 o                         
   0  10   3         15.20         12.93         0.67 o                         
   1  10   3        172.30        190.92         2.17 o                         
   2  10   3        133.09        128.13         1.73 o                         
   3  10   3         52.23         49.37         1.06 o                         
   4  10   3          0.26          0.30         0.23 o                         
   5  10   3         17.67         13.50         1.56 o                         
  -5  11   3         51.88         58.02         2.41 o                         
  -4  11   3         47.40         50.77         1.22 o                         
  -3  11   3         12.10          8.51         0.47 o                         
  -2  11   3          0.31          1.27         0.21 o                         
  -1  11   3          7.31         11.90         0.50 o                         
   0  11   3        200.32        209.32         1.94 o                         
   1  11   3         19.22         18.29         0.52 o                         
   2  11   3         70.76         65.28         1.14 o                         
   3  11   3          0.04          0.91         0.20 o                         
   4  11   3          0.05          0.65         0.21 o                         
  -3  12   3         35.78         34.19         0.96 o                         
  -2  12   3          7.79          8.05         0.43 o                         
  -1  12   3          3.22          4.46         0.27 o                         
   0  12   3         26.02         24.22         0.74 o                         
   1  12   3        686.53        762.72        17.36 o                         
   2  12   3          2.21          1.69         0.23 o                         
 -10   0   4          8.12         11.10         0.63 o                         
  -8   0   4        339.54        360.71         4.31 o                         
  -6   0   4        105.71         92.58         3.19 o                         
  -4   0   4       3361.97       3656.66        69.31 o                         
  -2   0   4        662.35        627.14         9.33 o                         
   0   0   4      19790.30      21406.74       381.97 o                         
   2   0   4       1705.97       1583.05        24.44 o                         
   4   0   4          1.03          0.75         0.50 o                         
   6   0   4          4.23          3.71         0.47 o                         
   8   0   4          2.14          1.80         0.39 o                         
 -11   1   4          2.15          2.76         0.20 o                         
 -10   1   4         23.27         24.29         0.56 o                         
  -9   1   4          0.05          0.47         0.17 o                         
  -8   1   4         85.16         77.11         1.11 o                         
  -7   1   4          0.42          1.37         0.20 o                         
  -6   1   4       1477.23       1501.18        16.00 o                         
  -5   1   4          2.37          3.02         0.45 o                         
  -4   1   4       5714.31       5996.71       156.84 o                         
  -3   1   4         89.48         76.68         1.54 o                         
  -2   1   4          1.55          1.51         0.28 o                         
  -1   1   4         19.30         16.63         0.62 o                         
   0   1   4       1700.28       1699.80        26.59 o                         
   1   1   4         86.40         66.89         1.87 o                         
   2   1   4        352.47        388.50         4.70 o                         
   3   1   4         11.71         11.63         1.07 o                         
   4   1   4        181.12        191.69         5.05 o                         
   5   1   4         50.36         47.58         1.24 o                         
   6   1   4         10.78         10.19         0.56 o                         
   7   1   4          4.75          4.08         0.45 o                         
   8   1   4          0.01          0.15         0.18 o                         
   9   1   4          1.74          1.89         0.20 o                         
 -11   2   4          2.10          3.78         0.24 o                         
 -10   2   4        107.02        105.56         1.41 o                         
  -9   2   4         18.15         15.90         0.50 o                         
  -8   2   4        167.81        158.94         1.58 o                         
  -7   2   4        236.92        219.92         2.09 o                         
  -6   2   4        273.99        285.82         4.08 o                         
  -5   2   4        251.74        236.05         4.52 o                         
  -4   2   4          4.36          7.48         0.50 o                         
  -3   2   4         73.23         72.79         1.43 o                         
  -2   2   4       1417.28       1329.28        11.85 o                         
  -1   2   4        281.72        273.90         4.44 o                         
   0   2   4        267.14        242.21         5.31 o                         
   1   2   4         86.01         73.73         1.86 o                         
   2   2   4        159.21        148.02         2.97 o                         
   3   2   4          2.27          2.32         0.39 o                         
   4   2   4        932.21        921.45        20.72 o                         
   5   2   4          0.59          0.22         0.15 o                         
   6   2   4          1.87          3.01         0.33 o                         
   7   2   4         73.20         67.91         1.40 o                         
   8   2   4          4.57          4.36         0.36 o                         
   9   2   4          6.10          4.35         0.31 o                         
 -10   3   4         41.54         57.02         1.28 o                         
  -9   3   4         15.00         17.89         0.66 o                         
  -8   3   4         37.91         36.28         0.69 o                         
  -7   3   4        606.52        603.68         3.73 o                         
  -6   3   4        226.23        206.91         1.56 o                         
  -5   3   4         24.47         23.87         1.29 o                         
  -4   3   4        191.98        233.08         3.17 o                         
  -3   3   4        134.41        131.09         2.53 o                         
  -2   3   4        324.68        367.52         4.93 o                         
  -1   3   4       1288.88       1323.90        15.94 o                         
   0   3   4        869.98        812.42        10.79 o                         
   1   3   4        790.85        812.69        13.33 o                         
   2   3   4        303.11        294.36         3.29 o                         
   3   3   4         75.07         66.64         1.41 o                         
   4   3   4         83.11         78.75         1.21 o                         
   5   3   4          7.99         10.23         0.47 o                         
   6   3   4        101.11        125.89         2.04 o                         
   7   3   4         10.03          9.01         0.58 o                         
   8   3   4         42.24         40.92         1.03 o                         
   9   3   4          4.09          2.22         0.31 o                         
 -10   4   4        193.69        189.81         2.30 o                         
  -9   4   4          5.89          4.97         0.33 o                         
  -8   4   4          3.63          3.41         0.27 o                         
  -7   4   4         29.43         30.07         0.67 o                         
  -6   4   4       1403.94       1352.85         7.24 o                         
  -5   4   4         86.63         89.05         2.75 o                         
  -4   4   4        121.92        109.55         1.96 o                         
  -3   4   4         49.21         39.81         1.20 o                         
  -2   4   4        151.15        165.62         3.71 o                         
  -1   4   4         66.45         88.71         2.09 o                         
   0   4   4        222.22        213.33         5.20 o                         
   1   4   4         15.70         19.76         0.99 o                         
   2   4   4       1629.35       1581.41        13.36 o                         
   3   4   4         13.66         12.58         0.64 o                         
   4   4   4        265.11        255.29         2.81 o                         
   5   4   4         80.95         87.09         1.41 o                         
   6   4   4        195.57        201.66         2.22 o                         
   7   4   4          6.46          3.74         0.31 o                         
   8   4   4          0.09          0.14         0.14 o                         
 -10   5   4         26.64         30.80         1.00 o                         
  -9   5   4         34.80         35.42         0.80 o                         
  -8   5   4         54.06         53.41         1.03 o                         
  -7   5   4        108.73        110.20         1.68 o                         
  -6   5   4        350.65        337.15         3.27 o                         
  -5   5   4          1.03          1.51         0.21 o                         
  -4   5   4         66.70         72.05         1.81 o                         
  -3   5   4          4.36          4.35         0.36 o                         
  -2   5   4         59.55         77.16         1.91 o                         
  -1   5   4        500.98        548.55        10.43 o                         
   0   5   4        228.30        294.70         4.81 o                         
   1   5   4        978.88       1044.75        13.98 o                         
   2   5   4        782.72        815.20        14.53 o                         
   3   5   4          2.49          4.96         0.39 o                         
   4   5   4        346.27        364.83         4.86 o                         
   5   5   4          5.77          5.83         0.56 o                         
   6   5   4          1.56          2.91         0.38 o                         
   7   5   4         34.94         35.40         1.00 o                         
   8   5   4        109.75        107.45         2.29 o                         
  -9   6   4          0.19          0.67         0.19 o                         
  -8   6   4        400.10        405.15         6.62 o                         
  -7   6   4          3.98          3.40         0.35 o                         
  -6   6   4         57.75         64.99         1.43 o                         
  -5   6   4        135.88        139.60         1.97 o                         
  -4   6   4          5.07          4.50         0.32 o                         
  -3   6   4        153.88        157.06         1.73 o                         
  -2   6   4        372.90        393.11         6.09 o                         
  -1   6   4          2.14          5.26         0.75 o                         
   0   6   4        531.96        564.52         7.19 o                         
   1   6   4          1.79          1.03         0.30 o                         
   2   6   4       1223.48       1206.34         8.11 o                         
   3   6   4          1.18          2.60         0.30 o                         
   4   6   4        271.05        280.44         3.92 o                         
   5   6   4         10.77          9.99         0.65 o                         
   6   6   4        240.02        239.95         2.90 o                         
   7   6   4        102.60         99.61         1.98 o                         
   8   6   4        225.13        176.43         5.19 o                         
  -9   7   4          6.84          8.07         0.59 o                         
  -8   7   4        114.28        107.24         2.14 o                         
  -7   7   4          1.00          1.11         0.28 o                         
  -6   7   4        391.44        367.22         5.05 o                         
  -5   7   4         63.36         58.92         1.32 o                         
  -4   7   4         12.08         16.02         0.64 o                         
  -3   7   4          3.02          3.16         0.25 o                         
  -2   7   4          3.73          7.50         0.36 o                         
  -1   7   4          9.26          9.78         0.46 o                         
   0   7   4         57.38         60.56         1.18 o                         
   1   7   4         12.87         17.41         0.68 o                         
   2   7   4         77.45         79.67         1.25 o                         
   3   7   4         52.37         51.83         1.61 o                         
   4   7   4        219.03        227.25         3.93 o                         
   5   7   4         43.22         47.78         1.35 o                         
   6   7   4         97.95         98.18         1.90 o                         
   7   7   4         36.33         38.41         0.91 o                         
  -8   8   4          4.44          2.56         0.26 o                         
  -7   8   4         44.56         49.64         1.58 o                         
  -6   8   4        587.15        564.14         9.96 o                         
  -5   8   4        136.56        135.47         2.14 o                         
  -4   8   4        397.29        379.13         4.12 o                         
  -3   8   4         63.76         61.88         1.00 o                         
  -2   8   4         31.97         36.77         0.93 o                         
  -1   8   4         76.19         79.00         1.40 o                         
   0   8   4          3.22          2.15         0.35 o                         
   1   8   4         95.41         93.62         1.40 o                         
   2   8   4       2002.12       2025.08        14.56 o                         
   3   8   4          0.08          0.34         0.23 o                         
   4   8   4        352.16        352.85         5.85 o                         
   5   8   4          4.59          7.12         0.57 o                         
   6   8   4          4.11          3.95         0.37 o                         
  -8   9   4         62.59         65.38         2.23 o                         
  -7   9   4         86.10         85.02         2.34 o                         
  -6   9   4        125.21        143.36         2.30 o                         
  -5   9   4         19.98         23.86         0.87 o                         
  -4   9   4        106.99        115.44         1.90 o                         
  -3   9   4        105.20        104.30         1.71 o                         
  -2   9   4        613.44        540.50         4.98 o                         
  -1   9   4         59.08         56.54         1.16 o                         
   0   9   4         16.09         15.56         0.60 o                         
   1   9   4         59.25         60.57         1.04 o                         
   2   9   4        368.15        379.01         3.76 o                         
   3   9   4          2.19          2.17         0.42 o                         
   4   9   4          0.00          0.19         0.34 o                         
   5   9   4          6.43          6.99         0.47 o                         
   6   9   4        149.10        119.11         2.51 o                         
  -7  10   4        150.87        148.96         3.89 o                         
  -6  10   4          5.23          9.60         1.04 o                         
  -5  10   4         60.20         70.29         1.61 o                         
  -4  10   4        154.55        161.96         2.50 o                         
  -3  10   4          1.12          0.93         0.18 o                         
  -2  10   4          0.45          0.96         0.20 o                         
  -1  10   4         91.93         90.87         1.27 o                         
   0  10   4         95.85        100.44         1.56 o                         
   1  10   4          5.41          6.64         0.36 o                         
   2  10   4        287.79        292.73         3.16 o                         
   3  10   4         38.60         34.71         1.28 o                         
   4  10   4         39.34         40.63         1.91 o                         
   5  10   4         11.08         11.55         0.62 o                         
  -5  11   4          0.17          0.01         0.15 o                         
  -4  11   4         12.43         10.64         0.47 o                         
  -3  11   4          0.04          0.11         0.13 o                         
  -2  11   4          2.15          1.58         0.21 o                         
  -1  11   4         32.92         32.36         0.69 o                         
   0  11   4          5.15          4.87         0.32 o                         
   1  11   4        122.02        124.11         1.90 o                         
   2  11   4          4.91          3.18         0.30 o                         
   3  11   4          0.05          0.29         0.23 o                         
  -3  12   4          1.03          2.16         0.40 o                         
  -2  12   4         18.84         16.95         0.66 o                         
  -1  12   4         15.11         12.14         0.65 o                         
   0  12   4        136.80        151.71         2.46 o                         
   1  12   4         21.84         21.79         3.07 o                         
 -11   0   5        107.50        106.17         4.45 o                         
  -9   0   5         51.40         48.88         1.53 o                         
  -7   0   5         50.58         53.98         1.19 o                         
  -5   0   5          1.16          0.66         0.52 o                         
  -3   0   5         29.58         27.21         1.29 o                         
  -1   0   5          0.28          0.61         0.36 o                         
   1   0   5       1589.37       1558.17        32.07 o                         
   3   0   5       6452.13       6943.49        90.35 o                         
   5   0   5        114.24        116.93         2.55 o                         
   7   0   5        366.48        385.63         7.64 o                         
 -11   1   5         22.66         27.48         0.69 o                         
 -10   1   5         15.29         16.71         0.48 o                         
  -9   1   5        504.13        493.57         3.90 o                         
  -8   1   5         49.14         47.67         0.91 o                         
  -7   1   5       1225.36       1189.16         6.24 o                         
  -6   1   5         18.86         21.18         1.04 o                         
  -5   1   5        172.84        187.26         3.52 o                         
  -4   1   5         42.70         46.53         2.10 o                         
  -3   1   5        130.65        162.21         2.63 o                         
  -2   1   5        509.14        524.66         5.90 o                         
  -1   1   5        332.18        336.43         8.56 o                         
   0   1   5         91.59        106.23         3.23 o                         
   1   1   5        371.37        427.29         8.31 o                         
   2   1   5        147.11        154.65         2.37 o                         
   3   1   5        602.09        579.72         6.28 o                         
   4   1   5         22.39         24.86         0.71 o                         
   5   1   5          1.81          2.01         0.29 o                         
   6   1   5         11.86         14.20         0.65 o                         
   7   1   5        521.90        507.34         5.84 o                         
   8   1   5          7.17          5.57         0.40 o                         
 -11   2   5        101.80        102.84         1.44 o                         
 -10   2   5          8.21         10.56         0.49 o                         
  -9   2   5         32.03         24.59         0.66 o                         
  -8   2   5         21.85         22.16         0.57 o                         
  -7   2   5       1414.08       1388.71         6.89 o                         
  -6   2   5         14.70         13.33         0.41 o                         
  -5   2   5          0.05         12.92         1.04 o                         
  -4   2   5        258.67        242.69         4.24 o                         
  -3   2   5         44.08         38.37         1.73 o                         
  -2   2   5         53.82         42.21         1.20 o                         
  -1   2   5       2280.11       2181.93        24.29 o                         
   0   2   5         23.64         25.67         1.30 o                         
   1   2   5        103.07         91.49         1.80 o                         
   2   2   5         18.84         16.47         0.70 o                         
   3   2   5          3.65          2.66         0.33 o                         
   4   2   5         65.94         61.78         1.10 o                         
   5   2   5        185.92        181.87         2.35 o                         
   6   2   5          1.78          1.24         0.33 o                         
   7   2   5         35.06         36.20         1.05 o                         
   8   2   5          0.48          0.80         0.25 o                         
 -11   3   5         58.58         65.66         1.71 o                         
 -10   3   5         34.25         34.66         0.91 o                         
  -9   3   5         46.90         43.62         1.03 o                         
  -8   3   5        131.97        130.51         1.51 o                         
  -7   3   5        367.46        365.41         2.44 o                         
  -6   3   5          6.09          6.21         0.24 o                         
  -5   3   5        557.64        535.20         8.20 o                         
  -4   3   5         44.79         54.81         1.38 o                         
  -3   3   5        606.97        613.23         6.65 o                         
  -2   3   5          0.07          2.60         0.37 o                         
  -1   3   5        312.22        299.21         5.34 o                         
   0   3   5        368.37        363.11         5.73 o                         
   1   3   5        321.78        316.41         4.49 o                         
   2   3   5         83.27         65.98         1.44 o                         
   3   3   5        303.41        297.15         3.35 o                         
   4   3   5        175.14        174.88         1.92 o                         
   5   3   5         66.25         67.93         1.27 o                         
   6   3   5          9.68          9.44         0.48 o                         
   7   3   5         56.74         51.91         1.10 o                         
   8   3   5          0.02          0.07         0.25 o                         
 -10   4   5         71.95         74.34         1.18 o                         
  -9   4   5         68.86         64.76         1.42 o                         
  -8   4   5         48.35         45.84         0.98 o                         
  -7   4   5         90.18         89.72         1.19 o                         
  -6   4   5         34.52         36.65         0.73 o                         
  -5   4   5         16.25         11.00         0.69 o                         
  -4   4   5         22.86         23.65         1.13 o                         
  -3   4   5        557.13        576.70         6.83 o                         
  -2   4   5        153.83        150.67         2.64 o                         
  -1   4   5        910.75        980.40        11.13 o                         
   0   4   5         26.41         29.63         1.41 o                         
   1   4   5       1686.24       1636.11        17.07 o                         
   2   4   5          5.88          6.92         0.47 o                         
   3   4   5         41.73         39.76         0.86 o                         
   4   4   5         19.53         21.58         0.61 o                         
   5   4   5         60.97         62.63         1.35 o                         
   6   4   5          2.93          2.44         0.26 o                         
   7   4   5         10.72         11.04         0.58 o                         
   8   4   5          0.60          0.25         0.32 o                         
 -10   5   5          3.24          4.73         0.48 o                         
  -9   5   5          7.40          6.63         0.46 o                         
  -8   5   5        477.59        473.79         5.08 o                         
  -7   5   5         16.81         23.19         0.73 o                         
  -6   5   5        213.59        205.06         2.61 o                         
  -5   5   5        242.34        240.30         2.65 o                         
  -4   5   5         89.66         78.10         1.46 o                         
  -3   5   5         22.43         16.01         0.91 o                         
  -2   5   5         73.56         70.50         1.71 o                         
  -1   5   5       1006.30       1135.37        13.03 o                         
   0   5   5         81.27         81.14         2.34 o                         
   1   5   5        675.55        701.04        13.99 o                         
   2   5   5        200.26        186.72         2.17 o                         
   3   5   5        149.27        170.72         2.36 o                         
   4   5   5        141.84        150.92         2.96 o                         
   5   5   5         31.63         31.66         1.47 o                         
   6   5   5          6.65          6.57         0.68 o                         
   7   5   5         41.62         37.45         1.47 o                         
   8   5   5          0.35          0.50         0.25 o                         
 -10   6   5         13.61         16.58         1.01 o                         
  -9   6   5         13.57         17.28         0.71 o                         
  -8   6   5         25.31         26.73         1.06 o                         
  -7   6   5        544.82        564.92         5.02 o                         
  -6   6   5        109.42        112.01         1.97 o                         
  -5   6   5        530.94        503.26         5.58 o                         
  -4   6   5        299.78        318.39         3.75 o                         
  -3   6   5        860.85        834.59         5.60 o                         
  -2   6   5         41.35         35.70         1.11 o                         
  -1   6   5        730.75        755.03         8.55 o                         
   0   6   5         10.88         12.46         0.57 o                         
   1   6   5       1170.83       1151.25        11.77 o                         
   2   6   5          3.88          3.27         0.38 o                         
   3   6   5        509.10        501.86         5.14 o                         
   4   6   5          0.97          1.00         0.30 o                         
   5   6   5         50.79         48.19         2.55 o                         
   6   6   5         16.24         16.47         0.95 o                         
   7   6   5         17.86         16.81         0.90 o                         
  -9   7   5          7.89         11.01         1.83 o                         
  -8   7   5          4.26          7.35         0.61 o                         
  -7   7   5          1.55          4.33         0.58 o                         
  -6   7   5        101.75         92.18         2.26 o                         
  -5   7   5          0.06          0.83         0.44 o                         
  -4   7   5        157.61        145.28         1.89 o                         
  -3   7   5         94.55        101.22         1.21 o                         
  -2   7   5         68.79         60.89         0.97 o                         
  -1   7   5        548.55        552.43         5.81 o                         
   0   7   5         15.47         14.66         0.58 o                         
   1   7   5         57.83         58.78         1.32 o                         
   2   7   5          1.19          2.91         0.49 o                         
   3   7   5        100.45        103.53         2.40 o                         
   4   7   5          6.07          7.38         0.64 o                         
   5   7   5          1.23          1.95         0.36 o                         
   6   7   5          1.91          2.10         0.28 o                         
   7   7   5          5.17          4.80         0.34 o                         
  -8   8   5         15.74         11.67         0.62 o                         
  -7   8   5        224.41        258.51         3.13 o                         
  -6   8   5         94.05         95.76         1.62 o                         
  -5   8   5        358.00        362.72         3.68 o                         
  -4   8   5          3.74          3.83         0.31 o                         
  -3   8   5          0.05          0.33         0.14 o                         
  -2   8   5         16.65         16.90         0.53 o                         
  -1   8   5        439.56        408.52         3.66 o                         
   0   8   5          0.58          0.76         0.18 o                         
   1   8   5       2244.15       2287.54        22.64 o                         
   2   8   5        113.27        116.56         2.57 o                         
   3   8   5         13.18         11.01         0.65 o                         
   4   8   5         40.28         42.80         1.38 o                         
   5   8   5         19.29         19.28         0.75 o                         
   6   8   5         40.26         45.74         1.44 o                         
  -8   9   5         23.32         22.99         0.83 o                         
  -7   9   5          0.29          1.21         0.26 o                         
  -6   9   5          2.02          1.20         0.25 o                         
  -5   9   5          9.90         15.91         0.79 o                         
  -4   9   5          1.02          2.06         0.29 o                         
  -3   9   5        174.39        152.22         1.86 o                         
  -2   9   5         19.74         19.11         0.59 o                         
  -1   9   5          3.75          3.57         0.30 o                         
   0   9   5         31.26         33.16         0.80 o                         
   1   9   5        304.20        319.59         4.25 o                         
   2   9   5          2.17          1.12         0.38 o                         
   3   9   5         51.61         51.23         1.91 o                         
   4   9   5         33.97         37.38         2.38 o                         
   5   9   5        285.31        267.54         5.86 o                         
  -7  10   5        291.50        275.27         6.07 o                         
  -6  10   5          2.54          1.77         0.25 o                         
  -5  10   5         24.87         30.80         0.99 o                         
  -4  10   5        118.50        129.58         1.96 o                         
  -3  10   5          2.15          4.23         0.29 o                         
  -2  10   5         36.32         32.32         0.73 o                         
  -1  10   5         60.26         66.76         1.15 o                         
   0  10   5        122.55        116.83         1.55 o                         
   1  10   5        303.58        311.07         4.20 o                         
   2  10   5          5.68          6.86         0.47 o                         
   3  10   5        100.31         90.04         1.99 o                         
   4  10   5         29.38         31.61         0.98 o                         
  -5  11   5         23.12         25.69         0.95 o                         
  -4  11   5         10.04         10.76         0.57 o                         
  -3  11   5         36.78         34.94         0.98 o                         
  -2  11   5          4.48          3.74         0.35 o                         
  -1  11   5        147.95        139.83         2.26 o                         
   0  11   5         25.55         20.87         0.63 o                         
   1  11   5         12.78         10.76         0.71 o                         
   2  11   5         18.56         18.23         0.74 o                         
   3  11   5          0.54          0.53         0.19 o                         
  -2  12   5         29.05         22.62         1.22 o                         
  -1  12   5         15.95         13.26         1.83 o                         
   0  12   5         46.91         45.29         1.80 o                         
 -10   0   6        120.76        135.53         2.16 o                         
  -8   0   6        497.87        445.87         4.66 o                         
  -6   0   6          1.18          0.74         0.20 o                         
  -4   0   6        341.00        365.59        10.24 o                         
  -2   0   6        722.69        699.19        10.56 o                         
   0   0   6         26.00         30.92         1.53 o                         
   2   0   6      13630.13      14224.39       181.80 o                         
   4   0   6        267.63        277.55         5.41 o                         
   6   0   6        191.71        190.86         3.97 o                         
 -11   1   6          6.36          5.82         0.31 o                         
 -10   1   6         95.52         95.87         1.48 o                         
  -9   1   6         43.21         40.89         0.90 o                         
  -8   1   6         28.37         26.57         0.66 o                         
  -7   1   6        193.77        191.93         1.80 o                         
  -6   1   6         21.86         27.87         0.58 o                         
  -5   1   6          1.16          3.52         0.86 o                         
  -4   1   6        238.75        243.11         3.44 o                         
  -3   1   6        454.46        459.64         5.80 o                         
  -2   1   6        783.14        735.81         9.49 o                         
  -1   1   6        854.09        866.46        14.02 o                         
   0   1   6       1647.70       1682.09        16.86 o                         
   1   1   6          0.31          0.60         0.23 o                         
   2   1   6          0.24          0.38         0.24 o                         
   3   1   6        285.84        286.89         3.97 o                         
   4   1   6        169.94        180.88         2.09 o                         
   5   1   6        139.19        142.76         2.22 o                         
   6   1   6         46.35         48.88         1.43 o                         
   7   1   6         19.43         21.29         0.83 o                         
   8   1   6         33.34         31.82         1.65 o                         
 -11   2   6          1.40          0.54         0.14 o                         
 -10   2   6         16.61         19.83         0.61 o                         
  -9   2   6         31.07         27.11         0.65 o                         
  -8   2   6       1673.59       1602.80         9.37 o                         
  -7   2   6          1.20          0.61         0.15 o                         
  -6   2   6          7.62          3.81         0.23 o                         
  -5   2   6         59.11         58.17         1.99 o                         
  -4   2   6       1626.15       1772.04        17.64 o                         
  -3   2   6         59.91         63.25         1.29 o                         
  -2   2   6        712.48        677.81         7.01 o                         
  -1   2   6        203.82        212.72         3.78 o                         
   0   2   6        681.46        724.98         6.82 o                         
   1   2   6         36.12         31.59         1.01 o                         
   2   2   6          0.72          0.25         0.19 o                         
   3   2   6          2.34          3.24         0.35 o                         
   4   2   6         37.88         44.99         1.15 o                         
   5   2   6         40.01         42.57         1.05 o                         
   6   2   6        182.85        187.30         3.39 o                         
   7   2   6          4.31          7.13         0.49 o                         
   8   2   6        145.24        139.37         4.14 o                         
 -10   3   6          2.71          2.40         0.27 o                         
  -9   3   6         69.98         59.68         1.13 o                         
  -8   3   6        717.00        752.29         5.22 o                         
  -7   3   6        260.00        227.72         1.98 o                         
  -6   3   6        302.83        271.16         2.06 o                         
  -5   3   6         30.84         35.15         2.23 o                         
  -4   3   6       1536.46       1646.54        15.47 o                         
  -3   3   6         40.11         49.45         1.02 o                         
  -2   3   6        234.12        272.21         3.20 o                         
  -1   3   6         28.24         21.59         0.72 o                         
   0   3   6        829.09        813.07         8.30 o                         
   1   3   6        153.20        132.49         2.35 o                         
   2   3   6          0.25          1.54         0.37 o                         
   3   3   6        297.80        288.89         2.65 o                         
   4   3   6        172.26        166.20         2.17 o                         
   5   3   6          6.24          5.62         0.37 o                         
   6   3   6         50.97         46.99         1.21 o                         
   7   3   6          9.69          8.78         0.49 o                         
   8   3   6        158.53        142.22         4.04 o                         
 -10   4   6         35.94         39.27         1.04 o                         
  -9   4   6         69.38         67.76         1.22 o                         
  -8   4   6         30.15         31.65         0.74 o                         
  -7   4   6         46.76         41.23         0.79 o                         
  -6   4   6       1172.63       1114.12         6.86 o                         
  -5   4   6        229.57        236.95         2.58 o                         
  -4   4   6       1505.82       1501.31        15.87 o                         
  -3   4   6        378.79        387.98         4.42 o                         
  -2   4   6         49.77         63.07         2.68 o                         
  -1   4   6         38.55         41.84         1.15 o                         
   0   4   6        843.86        884.29        14.71 o                         
   1   4   6         68.19         61.57         1.48 o                         
   2   4   6        478.72        453.69         3.89 o                         
   3   4   6        133.75        120.91         1.50 o                         
   4   4   6        398.54        420.96         3.61 o                         
   5   4   6          3.82          4.53         0.34 o                         
   6   4   6          3.44          3.81         0.33 o                         
   7   4   6         12.09         10.16         0.65 o                         
 -10   5   6         11.31         10.75         1.15 o                         
  -9   5   6          3.20          3.84         0.47 o                         
  -8   5   6         71.67         75.40         1.34 o                         
  -7   5   6         15.43         17.73         0.67 o                         
  -6   5   6          0.14          0.24         0.18 o                         
  -5   5   6          2.92          2.06         0.26 o                         
  -4   5   6        530.05        551.95         4.72 o                         
  -3   5   6         58.08         50.01         1.26 o                         
  -2   5   6        247.53        250.01         3.44 o                         
  -1   5   6         10.28          7.56         0.74 o                         
   0   5   6        175.13        184.66         3.60 o                         
   1   5   6         30.13         26.55         0.88 o                         
   2   5   6          3.45          3.40         0.34 o                         
   3   5   6        141.41        130.93         2.21 o                         
   4   5   6         36.82         35.94         1.19 o                         
   5   5   6          3.67          3.77         0.45 o                         
   6   5   6         31.27         35.36         1.14 o                         
   7   5   6          1.32          0.97         0.34 o                         
  -9   6   6         24.82         28.12         0.92 o                         
  -8   6   6          4.85          5.68         0.49 o                         
  -7   6   6          0.34          1.00         0.28 o                         
  -6   6   6       5444.92       5184.84        43.25 o                         
  -5   6   6          6.69          6.43         0.44 o                         
  -4   6   6        583.64        546.11         4.55 o                         
  -3   6   6          3.08          2.65         0.20 o                         
  -2   6   6          1.45          1.91         0.34 o                         
  -1   6   6          0.86          1.65         0.24 o                         
   0   6   6         63.97         64.94         1.84 o                         
   1   6   6        149.44        160.12         2.37 o                         
   2   6   6       1008.14        998.82         9.55 o                         
   3   6   6        168.21        172.16         3.23 o                         
   4   6   6         34.60         37.81         1.59 o                         
   5   6   6          8.45          7.20         0.80 o                         
   6   6   6          2.60          2.60         0.44 o                         
   7   6   6          2.08          1.87         0.43 o                         
  -9   7   6         61.55         65.51         1.99 o                         
  -8   7   6          4.74          7.39         0.51 o                         
  -7   7   6         44.43         49.96         1.11 o                         
  -6   7   6        251.44        288.84         3.87 o                         
  -5   7   6          0.28          0.23         0.20 o                         
  -4   7   6          0.51          2.31         0.25 o                         
  -3   7   6         28.68         28.14         0.60 o                         
  -2   7   6        267.78        252.25         2.66 o                         
  -1   7   6         83.58         86.88         1.77 o                         
   0   7   6        109.32        114.07         1.91 o                         
   1   7   6         33.75         34.03         1.01 o                         
   2   7   6          1.60          1.57         0.38 o                         
   3   7   6         43.13         47.02         1.53 o                         
   4   7   6          5.11          5.65         0.55 o                         
   5   7   6         68.23         70.60         1.68 o                         
   6   7   6         44.61         39.33         1.19 o                         
  -8   8   6         61.75         57.92         2.01 o                         
  -7   8   6          7.86          9.76         0.51 o                         
  -6   8   6        595.78        641.68         8.41 o                         
  -5   8   6         49.82         50.65         1.27 o                         
  -4   8   6        121.20        107.61         1.68 o                         
  -3   8   6        256.08        250.15         2.68 o                         
  -2   8   6        655.53        623.54         5.07 o                         
  -1   8   6          1.83          1.79         0.23 o                         
   0   8   6        492.07        527.05         5.59 o                         
   1   8   6          2.22          2.64         0.40 o                         
   2   8   6        824.30        814.48         9.72 o                         
   3   8   6          1.21          1.81         0.31 o                         
   4   8   6        476.10        494.07         7.74 o                         
   5   8   6         14.78         11.37         0.49 o                         
  -7   9   6         41.74         51.53         1.38 o                         
  -6   9   6        283.11        319.95         4.18 o                         
  -5   9   6         46.92         47.99         1.12 o                         
  -4   9   6          0.14          0.76         0.21 o                         
  -3   9   6         19.17         21.97         0.65 o                         
  -2   9   6        163.33        171.97         2.43 o                         
  -1   9   6        138.10        135.96         2.09 o                         
   0   9   6        765.13        791.37         8.32 o                         
   1   9   6         12.32         14.18         0.76 o                         
   2   9   6          3.84          2.85         0.37 o                         
   3   9   6        252.26        248.33         4.48 o                         
   4   9   6        675.82        727.82         9.77 o                         
   5   9   6         56.04         44.11         1.73 o                         
  -6  10   6        405.01        394.00         6.34 o                         
  -5  10   6          1.18          1.16         0.34 o                         
  -4  10   6         37.24         44.80         1.11 o                         
  -3  10   6         30.51         31.87         0.87 o                         
  -2  10   6         14.64         12.76         0.54 o                         
  -1  10   6          0.27          0.97         0.21 o                         
   0  10   6         24.27         23.11         0.89 o                         
   1  10   6         95.23         87.98         2.21 o                         
   2  10   6        159.38        163.07         2.58 o                         
   3  10   6          2.01          1.93         0.27 o                         
  -5  11   6         16.14         19.27         1.08 o                         
  -4  11   6         74.87         80.69         1.96 o                         
  -3  11   6         46.12         47.92         1.27 o                         
  -2  11   6          5.61          5.35         0.38 o                         
  -1  11   6          0.01          0.39         0.16 o                         
   0  11   6          4.81          6.89         0.53 o                         
   1  11   6          6.88          6.00         0.53 o                         
   2  11   6          6.06          5.30         0.43 o                         
 -11   0   7          2.45          2.31         0.33 o                         
  -9   0   7        130.57        124.64         2.24 o                         
  -7   0   7         40.42         19.84         0.70 o                         
  -5   0   7         88.00         72.48         2.75 o                         
  -3   0   7       1743.90       1888.63        21.90 o                         
  -1   0   7        632.47        670.83        29.19 o                         
   1   0   7       6317.69       6871.58       238.14 o                         
   3   0   7          0.49          0.50         0.27 o                         
   5   0   7        164.59        165.76         3.70 o                         
   7   0   7          2.44          2.27         0.46 o                         
 -11   1   7         78.13         96.36         3.00 o                         
 -10   1   7          1.57          1.64         0.21 o                         
  -9   1   7          5.52          9.81         0.42 o                         
  -8   1   7          2.81          4.02         0.28 o                         
  -7   1   7        116.73         93.47         1.11 o                         
  -6   1   7        204.17        209.87         1.64 o                         
  -5   1   7       1522.76       1592.65        19.03 o                         
  -4   1   7         38.41         39.02         1.33 o                         
  -3   1   7       1147.73       1218.08        13.50 o                         
  -2   1   7         52.68         54.99         1.35 o                         
  -1   1   7        126.55        158.64         3.51 o                         
   0   1   7         68.57         73.59         1.92 o                         
   1   1   7        588.14        565.35         8.98 o                         
   2   1   7        300.96        285.07         4.07 o                         
   3   1   7        310.54        332.08         3.53 o                         
   4   1   7         27.73         29.58         0.85 o                         
   5   1   7          9.22          8.83         0.52 o                         
   6   1   7         15.86         15.44         0.75 o                         
   7   1   7         37.34         34.64         1.09 o                         
 -11   2   7          0.08          0.50         0.14 o                         
 -10   2   7          2.15          1.73         0.24 o                         
  -9   2   7         44.57         46.61         0.94 o                         
  -8   2   7         39.40         34.37         0.76 o                         
  -7   2   7         12.41         13.78         0.45 o                         
  -6   2   7         54.52         47.45         0.72 o                         
  -5   2   7        203.81        224.66         3.75 o                         
  -4   2   7        142.94        140.32         2.85 o                         
  -3   2   7         11.89         18.99         0.64 o                         
  -2   2   7          0.31          4.73         0.55 o                         
  -1   2   7        756.46        762.82        10.14 o                         
   0   2   7         15.90         17.65         0.84 o                         
   1   2   7         18.90         17.41         1.15 o                         
   2   2   7         10.34         10.26         0.55 o                         
   3   2   7        431.33        418.07         3.93 o                         
   4   2   7         35.72         37.89         0.96 o                         
   5   2   7        143.32        148.40         2.37 o                         
   6   2   7          5.61          5.57         0.60 o                         
   7   2   7          0.90          1.02         0.26 o                         
 -10   3   7          4.16          5.78         0.35 o                         
  -9   3   7         47.17         69.66         1.13 o                         
  -8   3   7          1.51          1.91         0.22 o                         
  -7   3   7         61.57         54.87         0.89 o                         
  -6   3   7         23.10         18.07         0.55 o                         
  -5   3   7        281.02        253.97         2.66 o                         
  -4   3   7        130.14        123.45         3.84 o                         
  -3   3   7        118.07        137.20         2.06 o                         
  -2   3   7         77.12         78.31         2.19 o                         
  -1   3   7        235.90        271.91         3.53 o                         
   0   3   7         44.80         43.24         1.23 o                         
   1   3   7        470.57        455.54         5.62 o                         
   2   3   7        285.45        281.87         2.98 o                         
   3   3   7        206.51        197.33         2.57 o                         
   4   3   7        133.44        137.98         1.98 o                         
   5   3   7         55.10         55.01         1.48 o                         
   6   3   7          3.32          3.11         0.34 o                         
   7   3   7         30.75         30.84         1.02 o                         
 -10   4   7          8.21         16.13         0.66 o                         
  -9   4   7        219.29        204.61         2.43 o                         
  -8   4   7          5.44          3.94         0.26 o                         
  -7   4   7          0.03          6.34         1.46 o                         
  -6   4   7         57.21         54.36         1.06 o                         
  -5   4   7       1172.69       1139.95         8.49 o                         
  -4   4   7        364.72        354.64         3.58 o                         
  -3   4   7        149.84        136.83         2.71 o                         
  -2   4   7         34.17         25.96         1.07 o                         
  -1   4   7        127.82        134.10         2.33 o                         
   0   4   7         58.73         50.42         1.06 o                         
   1   4   7         82.59         78.32         1.30 o                         
   2   4   7          0.02          0.41         0.17 o                         
   3   4   7        370.22        368.39         3.15 o                         
   4   4   7         62.94         61.80         1.24 o                         
   5   4   7        100.63        105.78         2.09 o                         
   6   4   7         12.95         11.75         0.92 o                         
   7   4   7        115.72         98.42         2.30 o                         
 -10   5   7          2.34          3.92         0.58 o                         
  -9   5   7         82.43         94.56         1.68 o                         
  -8   5   7         30.43         29.84         0.78 o                         
  -7   5   7        120.14        114.25         1.82 o                         
  -6   5   7        157.67        151.89         2.12 o                         
  -5   5   7        476.42        450.00         4.29 o                         
  -4   5   7        163.85        163.25         2.22 o                         
  -3   5   7        425.55        426.97         3.75 o                         
  -2   5   7          4.68          5.41         0.42 o                         
  -1   5   7          0.33          0.60         0.18 o                         
   0   5   7          9.59         13.88         0.72 o                         
   1   5   7        105.90        126.33         2.23 o                         
   2   5   7         78.97         74.03         1.77 o                         
   3   5   7        269.02        268.66         3.85 o                         
   4   5   7         17.93         17.22         1.04 o                         
   5   5   7        351.30        372.66         4.85 o                         
   6   5   7          1.09          0.74         0.25 o                         
  -9   6   7         42.09         44.62         1.67 o                         
  -8   6   7          5.03          4.37         0.44 o                         
  -7   6   7          2.49          0.63         0.24 o                         
  -6   6   7        105.60         97.11         1.83 o                         
  -5   6   7         39.92         46.32         1.17 o                         
  -4   6   7          1.95          2.64         0.25 o                         
  -3   6   7          0.43          1.46         0.29 o                         
  -2   6   7         48.66         46.94         1.11 o                         
  -1   6   7         98.68         92.12         1.52 o                         
   0   6   7          4.95          5.79         0.47 o                         
   1   6   7        527.32        530.23         5.14 o                         
   2   6   7          4.74          5.15         0.50 o                         
   3   6   7         53.64         56.13         1.92 o                         
   4   6   7          0.76          1.47         0.67 o                         
   5   6   7        286.06        301.87         3.64 o                         
   6   6   7          3.04          5.42         0.41 o                         
  -9   7   7         90.00         98.42         2.15 o                         
  -8   7   7          5.87          5.98         0.43 o                         
  -7   7   7        201.14        189.12         2.77 o                         
  -6   7   7          2.20          2.27         0.29 o                         
  -5   7   7        411.16        390.17         4.32 o                         
  -4   7   7        104.62        102.05         1.67 o                         
  -3   7   7         87.79         80.70         1.24 o                         
  -2   7   7          7.31          6.77         0.39 o                         
  -1   7   7         26.64         26.36         0.83 o                         
   0   7   7         25.88         26.87         0.80 o                         
   1   7   7        114.07        116.31         2.59 o                         
   2   7   7          3.85          4.19         0.51 o                         
   3   7   7         82.28         90.64         1.86 o                         
   4   7   7          6.42          8.63         0.59 o                         
   5   7   7        380.51        399.45         5.44 o                         
  -8   8   7         18.76         18.29         1.22 o                         
  -7   8   7        465.20        458.66         7.44 o                         
  -6   8   7         39.22         40.83         1.33 o                         
  -5   8   7        709.55        665.41         9.24 o                         
  -4   8   7         10.49         10.95         0.52 o                         
  -3   8   7        354.47        343.90         4.86 o                         
  -2   8   7         65.19         73.95         1.48 o                         
  -1   8   7         74.85         80.49         1.58 o                         
   0   8   7          2.63          3.32         0.38 o                         
   1   8   7         11.50         11.46         0.69 o                         
   2   8   7         42.53         42.92         1.26 o                         
   3   8   7        310.34        312.34         4.06 o                         
   4   8   7         20.48         23.89         0.82 o                         
   5   8   7         89.91         72.60         1.88 o                         
  -7   9   7         64.24         69.45         1.76 o                         
  -6   9   7         41.94         43.75         1.30 o                         
  -5   9   7         72.11         78.91         2.38 o                         
  -4   9   7          0.73          0.80         0.26 o                         
  -3   9   7          9.87         12.16         0.79 o                         
  -2   9   7         96.82        101.96         2.77 o                         
  -1   9   7        646.49        649.39         6.40 o                         
   0   9   7        139.00        143.58         2.29 o                         
   1   9   7        105.84        101.82         2.24 o                         
   2   9   7        136.14        126.43         2.38 o                         
   3   9   7        114.75        114.24         4.66 o                         
   4   9   7         11.58          7.96         0.55 o                         
  -6  10   7         30.26         34.58         1.17 o                         
  -5  10   7          4.73          2.21         0.26 o                         
  -4  10   7         52.64         43.49         1.28 o                         
  -3  10   7         90.13         95.56         2.23 o                         
  -2  10   7          0.31          0.67         0.22 o                         
  -1  10   7          0.11         -0.08         0.26 o                         
   0  10   7          0.02          0.33         0.26 o                         
   1  10   7         51.64         49.59         1.28 o                         
   2  10   7         14.52         12.91         0.75 o                         
   3  10   7         89.30         66.99         2.30 o                         
  -4  11   7         60.37         65.27         2.16 o                         
  -3  11   7          5.81          3.48         0.32 o                         
  -2  11   7          0.04          0.02         0.17 o                         
  -1  11   7          2.93          2.12         0.28 o                         
   0  11   7          7.56          9.09         0.62 o                         
   1  11   7         10.45          7.41         0.65 o                         
 -10   0   8        256.34        298.99         5.79 o                         
  -8   0   8        428.94        382.28         6.04 o                         
  -6   0   8         35.33         38.66         0.94 o                         
  -4   0   8        404.99        446.41         8.50 o                         
  -2   0   8          8.22          6.05         0.81 o                         
   0   0   8         14.32         17.55         2.14 o                         
   2   0   8          3.43          2.68         0.43 o                         
   4   0   8        695.33        683.54         8.26 o                         
   6   0   8         26.74         32.44         1.61 o                         
 -11   1   8         10.34         13.82         0.46 o                         
 -10   1   8          1.10          0.67         0.19 o                         
  -9   1   8         18.71         20.49         0.70 o                         
  -8   1   8        805.08        724.34         4.63 o                         
  -7   1   8          6.39          4.59         0.23 o                         
  -6   1   8       1187.33       1138.80         5.83 o                         
  -5   1   8         74.19         66.68         1.03 o                         
  -4   1   8        253.28        239.81         3.96 o                         
  -3   1   8         37.72         36.54         1.16 o                         
  -2   1   8          6.48          2.18         0.46 o                         
  -1   1   8        189.24        182.99         2.99 o                         
   0   1   8        240.57        263.31         3.86 o                         
   1   1   8         31.02         29.03         0.80 o                         
   2   1   8        289.60        304.17         3.38 o                         
   3   1   8         17.40         16.34         0.63 o                         
   4   1   8          5.30          5.98         0.38 o                         
   5   1   8         43.84         42.59         1.08 o                         
   6   1   8          0.46          0.91         0.27 o                         
   7   1   8          2.56          2.62         0.61 o                         
 -10   2   8         67.96         63.27         1.03 o                         
  -9   2   8         11.62         14.18         0.61 o                         
  -8   2   8        226.40        177.62         2.19 o                         
  -7   2   8         31.72         31.59         0.62 o                         
  -6   2   8       1367.12       1320.39         7.23 o                         
  -5   2   8        512.97        477.93         3.31 o                         
  -4   2   8        121.55         93.02         4.82 o                         
  -3   2   8        130.63        119.88         2.28 o                         
  -2   2   8         20.06         18.73         0.92 o                         
  -1   2   8         16.64         12.78         0.72 o                         
   0   2   8        854.32        883.79         9.31 o                         
   1   2   8         81.03         79.43         1.28 o                         
   2   2   8        355.62        345.63         3.74 o                         
   3   2   8         11.15         13.37         0.59 o                         
   4   2   8        214.68        226.74         2.89 o                         
   5   2   8          0.01          0.21         0.21 o                         
   6   2   8         49.92         45.46         1.14 o                         
   7   2   8          0.05         -0.14         0.25 o                         
 -10   3   8         42.79         58.20         1.16 o                         
  -9   3   8         44.80         42.89         0.83 o                         
  -8   3   8         32.07         29.79         0.68 o                         
  -7   3   8        118.57        111.24         1.34 o                         
  -6   3   8        282.79        278.31         2.33 o                         
  -5   3   8        721.82        683.95         4.33 o                         
  -4   3   8        175.10        164.34         3.09 o                         
  -3   3   8         29.41         31.08         1.00 o                         
  -2   3   8        453.30        483.36         5.83 o                         
  -1   3   8          0.56          0.38         0.20 o                         
   0   3   8         89.73         83.20         1.29 o                         
   1   3   8        181.82        181.14         2.51 o                         
   2   3   8        122.78        119.20         1.95 o                         
   3   3   8        205.02        208.06         2.40 o                         
   4   3   8         23.01         24.66         0.83 o                         
   5   3   8          0.78          0.78         0.24 o                         
   6   3   8         32.61         35.10         1.46 o                         
 -10   4   8         11.16          8.40         2.01 o                         
  -9   4   8         87.40         87.94         1.46 o                         
  -8   4   8         56.46         53.97         1.02 o                         
  -7   4   8         47.03         44.21         0.78 o                         
  -6   4   8         77.94         78.78         1.13 o                         
  -5   4   8        214.50        199.02         2.42 o                         
  -4   4   8          5.81          7.54         0.58 o                         
  -3   4   8          0.18          0.42         0.14 o                         
  -2   4   8        360.60        380.13         3.30 o                         
  -1   4   8         12.66         10.08         0.41 o                         
   0   4   8        228.57        223.54         2.25 o                         
   1   4   8        154.12        150.57         2.21 o                         
   2   4   8        445.07        437.78         4.45 o                         
   3   4   8          0.20          0.41         0.19 o                         
   4   4   8          1.40          2.17         0.33 o                         
   5   4   8          4.21          4.74         0.65 o                         
   6   4   8         48.25         41.79         2.16 o                         
 -10   5   8         24.94         25.78         1.37 o                         
  -9   5   8          4.66          8.09         1.08 o                         
  -8   5   8          3.81          3.95         0.37 o                         
  -7   5   8         14.93         13.75         0.79 o                         
  -6   5   8         61.35         71.97         1.40 o                         
  -5   5   8         73.80         75.10         1.70 o                         
  -4   5   8          2.87          2.76         0.38 o                         
  -3   5   8        141.98        144.47         2.01 o                         
  -2   5   8          4.50          3.88         0.36 o                         
  -1   5   8         18.82         15.60         0.64 o                         
   0   5   8        435.06        478.40         6.83 o                         
   1   5   8        185.86        188.37         2.60 o                         
   2   5   8        399.27        403.76         6.00 o                         
   3   5   8        342.11        336.33         4.37 o                         
   4   5   8         23.41         22.26         2.09 o                         
   5   5   8         14.96         14.60         0.94 o                         
   6   5   8         37.93         44.99         1.89 o                         
  -9   6   8         13.06         17.53         0.94 o                         
  -8   6   8         29.35         27.91         1.41 o                         
  -7   6   8         14.77         15.65         0.79 o                         
  -6   6   8        526.89        556.11         5.63 o                         
  -5   6   8        313.49        327.61         4.33 o                         
  -4   6   8       1204.40       1172.53        11.28 o                         
  -3   6   8        358.23        384.45         7.37 o                         
  -2   6   8        491.64        492.04         4.94 o                         
  -1   6   8         84.46         87.99         1.70 o                         
   0   6   8        239.44        245.21         2.98 o                         
   1   6   8         24.02         27.35         1.09 o                         
   2   6   8         59.32         63.18         1.84 o                         
   3   6   8          0.60          1.02         0.24 o                         
   4   6   8          0.05          0.13         0.31 o                         
   5   6   8          8.58         10.59         0.62 o                         
  -9   7   8          4.54          5.75         0.58 o                         
  -8   7   8          1.41          0.58         0.22 o                         
  -7   7   8         16.59         19.49         0.82 o                         
  -6   7   8          4.70          8.69         0.68 o                         
  -5   7   8         52.74         45.68         1.40 o                         
  -4   7   8        283.34        287.68         3.90 o                         
  -3   7   8         69.02         63.12         1.26 o                         
  -2   7   8        267.26        255.01         4.77 o                         
  -1   7   8         41.79         45.92         1.69 o                         
   0   7   8        225.36        229.48         3.58 o                         
   1   7   8          8.31          7.70         0.57 o                         
   2   7   8         72.87         78.65         1.97 o                         
   3   7   8          0.14          0.24         0.17 o                         
   4   7   8          0.10         -0.09         0.25 o                         
   5   7   8          0.08          0.04         0.25 o                         
  -8   8   8         82.81         75.64         2.48 o                         
  -7   8   8         38.72         30.33         0.77 o                         
  -6   8   8        260.31        289.27         6.92 o                         
  -5   8   8          3.68          3.18         0.53 o                         
  -4   8   8         56.51         54.57         2.32 o                         
  -3   8   8          6.98          5.00         0.51 o                         
  -2   8   8          1.67          1.68         0.30 o                         
  -1   8   8          6.92          7.95         0.53 o                         
   0   8   8        370.14        379.49         4.79 o                         
   1   8   8         16.00         14.42         0.81 o                         
   2   8   8        400.34        419.28         5.34 o                         
   3   8   8          8.15          8.86         0.50 o                         
   4   8   8        199.49        180.84         9.64 o                         
  -7   9   8         56.42         54.04         1.53 o                         
  -6   9   8         18.77         21.99         1.04 o                         
  -5   9   8        125.31        132.42         3.19 o                         
  -4   9   8        186.57        212.99         4.74 o                         
  -3   9   8          0.81          0.95         0.27 o                         
  -2   9   8        266.91        252.85         4.19 o                         
  -1   9   8          9.26          9.70         0.60 o                         
   0   9   8          0.52          0.93         0.30 o                         
   1   9   8         57.01         57.66         1.52 o                         
   2   9   8        237.47        234.49         3.77 o                         
   3   9   8         43.93         29.73         3.02 o                         
  -6  10   8        366.64        383.39         8.10 o                         
  -5  10   8        135.09        149.36         3.00 o                         
  -4  10   8         18.34         20.38         0.84 o                         
  -3  10   8        161.11        165.94         5.33 o                         
  -2  10   8          1.00          2.15         0.31 o                         
  -1  10   8          7.48          6.10         0.45 o                         
   0  10   8         55.85         65.56         1.45 o                         
   1  10   8          0.33          0.45         0.15 o                         
   2  10   8         60.96         43.00         1.73 o                         
  -3  11   8         12.39         10.86         0.79 o                         
  -2  11   8         28.24         21.90         1.22 o                         
  -1  11   8          1.08          0.65         0.25 o                         
 -11   0   9        114.25        111.27         4.27 o                         
  -9   0   9        162.80        151.42         4.02 o                         
  -7   0   9        494.62        422.00         4.66 o                         
  -5   0   9        776.95        712.61         6.85 o                         
  -3   0   9         15.33         18.66         1.03 o                         
  -1   0   9        279.38        294.39         4.53 o                         
   1   0   9        312.61        319.67         6.33 o                         
   3   0   9       8180.70       8684.68       112.60 o                         
   5   0   9        269.85        270.08         4.62 o                         
 -11   1   9        158.05        155.64         2.73 o                         
 -10   1   9         10.26         10.14         0.50 o                         
  -9   1   9         97.83        114.10         1.66 o                         
  -8   1   9          8.81          8.86         0.39 o                         
  -7   1   9         22.56         22.18         0.56 o                         
  -6   1   9          1.65          2.81         0.23 o                         
  -5   1   9        109.00         94.39         1.39 o                         
  -4   1   9          1.89          1.59         0.18 o                         
  -3   1   9        222.13        209.22         2.51 o                         
  -2   1   9        199.36        206.79         3.47 o                         
  -1   1   9        159.63        146.60         2.21 o                         
   0   1   9        130.98        132.86         1.86 o                         
   1   1   9        157.10        170.92         2.41 o                         
   2   1   9         32.44         34.30         0.95 o                         
   3   1   9          0.00          0.27         0.23 o                         
   4   1   9         35.23         32.57         1.05 o                         
   5   1   9          8.80          9.86         0.59 o                         
   6   1   9         25.42         23.87         1.19 o                         
 -10   2   9          7.12          5.03         0.38 o                         
  -9   2   9         22.47         21.64         0.65 o                         
  -8   2   9          1.19          1.27         0.21 o                         
  -7   2   9       1723.86       1602.46         9.23 o                         
  -6   2   9         32.44         25.75         0.70 o                         
  -5   2   9        202.73        208.71         2.14 o                         
  -4   2   9        142.64        139.24         1.77 o                         
  -3   2   9        472.40        497.26         3.56 o                         
  -2   2   9         40.97         34.99         0.78 o                         
  -1   2   9        286.69        288.89         2.74 o                         
   0   2   9          9.75         11.07         0.48 o                         
   1   2   9         28.96         34.96         1.02 o                         
   2   2   9         14.05         14.22         0.66 o                         
   3   2   9        305.10        319.56         3.19 o                         
   4   2   9          0.78          1.35         0.28 o                         
   5   2   9          0.72          0.55         0.22 o                         
   6   2   9          3.98          4.60         0.51 o                         
 -10   3   9         55.48         59.93         1.21 o                         
  -9   3   9          2.85          1.05         0.23 o                         
  -8   3   9          0.04          0.34         0.16 o                         
  -7   3   9        825.57        837.51         5.48 o                         
  -6   3   9        108.26        113.73         1.55 o                         
  -5   3   9        473.83        442.06         3.86 o                         
  -4   3   9         36.02         36.50         0.85 o                         
  -3   3   9        514.47        529.65         5.37 o                         
  -2   3   9         30.22         29.42         0.68 o                         
  -1   3   9         65.32         72.19         1.63 o                         
   0   3   9        126.35        129.01         1.75 o                         
   1   3   9        189.04        188.04         2.89 o                         
   2   3   9        280.83        283.62         3.82 o                         
   3   3   9          0.41          0.59         0.22 o                         
   4   3   9          0.32          0.33         0.21 o                         
   5   3   9         38.97         38.19         1.14 o                         
   6   3   9         22.86         21.00         3.65 o                         
 -10   4   9         28.44         32.31         1.58 o                         
  -9   4   9         33.01         37.60         1.38 o                         
  -8   4   9        176.16        161.23         2.76 o                         
  -7   4   9         32.61         34.09         0.99 o                         
  -6   4   9          0.22          0.20         0.17 o                         
  -5   4   9        683.87        654.38         6.37 o                         
  -4   4   9        282.77        281.17         3.31 o                         
  -3   4   9        984.68        997.47         6.49 o                         
  -2   4   9         15.09         24.16         0.67 o                         
  -1   4   9         25.01         28.60         0.70 o                         
   0   4   9         54.61         60.12         1.33 o                         
   1   4   9        344.49        364.52         3.96 o                         
   2   4   9          0.28          0.67         0.21 o                         
   3   4   9        109.92        108.93         1.67 o                         
   4   4   9          1.87          2.05         0.48 o                         
   5   4   9        155.52        161.11         4.25 o                         
   6   4   9         32.79         28.59         1.40 o                         
  -9   5   9          5.33          8.86         0.72 o                         
  -8   5   9         29.54         25.38         1.27 o                         
  -7   5   9        114.21        109.53         4.23 o                         
  -6   5   9        334.81        324.49         4.68 o                         
  -5   5   9         27.13         31.17         1.08 o                         
  -4   5   9          3.31          4.69         0.50 o                         
  -3   5   9        942.28        917.87         7.95 o                         
  -2   5   9         38.15         37.06         1.12 o                         
  -1   5   9        172.43        190.27         2.84 o                         
   0   5   9         37.81         41.21         1.23 o                         
   1   5   9         11.29         10.34         0.67 o                         
   2   5   9        111.78        112.54         2.31 o                         
   3   5   9          0.60          0.86         0.36 o                         
   4   5   9          1.49          1.56         0.50 o                         
   5   5   9          1.42          0.57         0.29 o                         
  -9   6   9         16.55         17.69         1.19 o                         
  -8   6   9         15.20         19.79         0.86 o                         
  -7   6   9         10.90          9.46         0.72 o                         
  -6   6   9          4.47          5.41         0.53 o                         
  -5   6   9       2260.64       2211.32        21.89 o                         
  -4   6   9         11.86         10.58         0.58 o                         
  -3   6   9        188.78        194.54         2.48 o                         
  -2   6   9         11.44          8.38         0.48 o                         
  -1   6   9          2.32          2.82         0.36 o                         
   0   6   9         16.46         16.13         0.83 o                         
   1   6   9          5.60          7.31         0.63 o                         
   2   6   9          9.20          9.61         0.60 o                         
   3   6   9          2.23          2.38         0.40 o                         
   4   6   9         18.81         17.68         1.09 o                         
   5   6   9         58.14         53.39         1.51 o                         
  -8   7   9         53.12         56.94         2.27 o                         
  -7   7   9          3.72          6.05         0.44 o                         
  -6   7   9          9.22         11.00         0.63 o                         
  -5   7   9          5.81          9.16         0.57 o                         
  -4   7   9         27.46         26.64         0.99 o                         
  -3   7   9        307.46        289.62         3.10 o                         
  -2   7   9         28.10         28.76         0.92 o                         
  -1   7   9        116.51        131.07         2.22 o                         
   0   7   9         34.12         38.15         1.23 o                         
   1   7   9          0.98          2.13         0.34 o                         
   2   7   9         12.02         14.26         0.75 o                         
   3   7   9          0.52          0.72         0.30 o                         
   4   7   9         11.95          9.20         0.83 o                         
  -7   8   9         67.34         62.60         1.72 o                         
  -6   8   9          1.26          1.05         0.43 o                         
  -5   8   9         26.11         32.87         1.28 o                         
  -4   8   9        116.54        112.43         2.67 o                         
  -3   8   9        252.26        245.26         3.30 o                         
  -2   8   9         90.36         90.39         1.83 o                         
  -1   8   9        491.83        498.10         4.76 o                         
   0   8   9         13.41         15.15         0.74 o                         
   1   8   9        653.09        709.84         7.60 o                         
   2   8   9          3.25          3.49         0.34 o                         
   3   8   9          0.00          0.09         0.21 o                         
  -6   9   9         64.85         57.21         1.51 o                         
  -5   9   9         32.41         39.40         1.69 o                         
  -4   9   9         27.07         24.66         1.22 o                         
  -3   9   9        122.97        124.41         2.91 o                         
  -2   9   9          3.52          4.65         0.39 o                         
  -1   9   9        150.85        154.28         2.69 o                         
   0   9   9         26.48         25.52         0.95 o                         
   1   9   9        547.77        572.71         6.97 o                         
   2   9   9         11.57          8.25         0.45 o                         
  -5  10   9        232.79        215.60         5.57 o                         
  -4  10   9          8.85          7.63         0.68 o                         
  -3  10   9          8.26         10.61         0.76 o                         
  -2  10   9          0.09          0.58         0.20 o                         
  -1  10   9         12.01         11.23         0.59 o                         
   0  10   9         41.61         43.34         1.11 o                         
 -10   0  10         27.26         32.47         1.08 o                         
  -8   0  10        150.63        144.12         3.87 o                         
  -6   0  10        256.57        270.35         3.82 o                         
  -4   0  10       1094.94       1072.15        13.27 o                         
  -2   0  10        754.91        778.09         7.01 o                         
   0   0  10        103.27        114.32         2.62 o                         
   2   0  10        644.37        662.16         9.53 o                         
   4   0  10        112.14        130.30         2.98 o                         
 -10   1  10          1.72          1.00         0.24 o                         
  -9   1  10          3.19          5.15         0.37 o                         
  -8   1  10          5.94          9.44         0.43 o                         
  -7   1  10         74.29         72.44         1.15 o                         
  -6   1  10         76.65         66.61         1.12 o                         
  -5   1  10        239.54        238.82         2.97 o                         
  -4   1  10         50.31         56.34         1.07 o                         
  -3   1  10          1.86          1.86         0.22 o                         
  -2   1  10        412.94        403.85         3.33 o                         
  -1   1  10         24.89         30.10         0.75 o                         
   0   1  10          3.82          5.32         0.38 o                         
   1   1  10         46.42         47.09         1.13 o                         
   2   1  10          7.87          8.50         0.59 o                         
   3   1  10         29.28         24.28         0.77 o                         
   4   1  10        254.78        254.54         3.18 o                         
   5   1  10          2.35          2.84         0.35 o                         
 -10   2  10          3.61          4.78         0.34 o                         
  -9   2  10          7.87         11.44         0.51 o                         
  -8   2  10         42.71         42.97         0.97 o                         
  -7   2  10         80.66         69.70         1.18 o                         
  -6   2  10        152.90        143.36         2.00 o                         
  -5   2  10         15.07         14.82         0.57 o                         
  -4   2  10        661.83        649.76         6.66 o                         
  -3   2  10         74.80         73.73         1.17 o                         
  -2   2  10         22.63         31.30         0.78 o                         
  -1   2  10          2.65          5.10         0.32 o                         
   0   2  10        163.06        162.19         2.33 o                         
   1   2  10         47.87         49.35         1.25 o                         
   2   2  10        283.73        289.31         3.21 o                         
   3   2  10         10.85         11.07         0.49 o                         
   4   2  10        349.06        362.05         4.31 o                         
   5   2  10          5.27          5.75         0.60 o                         
 -10   3  10          3.99          3.57         0.29 o                         
  -9   3  10          0.76          0.40         0.17 o                         
  -8   3  10         37.91         58.62         1.24 o                         
  -7   3  10        242.66        220.38         2.53 o                         
  -6   3  10         71.11         67.53         1.35 o                         
  -5   3  10         97.56         90.97         1.58 o                         
  -4   3  10        377.29        377.06         3.72 o                         
  -3   3  10         10.72         10.39         0.43 o                         
  -2   3  10         17.54         14.79         0.51 o                         
  -1   3  10         28.61         25.91         0.93 o                         
   0   3  10         98.75         99.89         1.83 o                         
   1   3  10          1.18          1.96         0.32 o                         
   2   3  10         59.58         62.99         1.50 o                         
   3   3  10          2.99          3.32         0.29 o                         
   4   3  10         89.68         83.31         1.63 o                         
   5   3  10         25.25         26.63         1.15 o                         
 -10   4  10        102.50        103.65         2.16 o                         
  -9   4  10          3.01          3.49         0.58 o                         
  -8   4  10        201.52        187.80         3.32 o                         
  -7   4  10          2.62          3.46         0.35 o                         
  -6   4  10          4.96          4.12         0.45 o                         
  -5   4  10         77.55         78.44         1.38 o                         
  -4   4  10        567.06        575.95         5.58 o                         
  -3   4  10          9.23          8.59         0.40 o                         
  -2   4  10         30.36         28.64         0.67 o                         
  -1   4  10          0.05          0.99         0.19 o                         
   0   4  10         82.10         90.31         1.71 o                         
   1   4  10         67.48         67.53         1.56 o                         
   2   4  10          7.71          7.49         0.45 o                         
   3   4  10          5.95          5.98         0.43 o                         
   4   4  10         86.32         98.75         4.82 o                         
  -9   5  10          0.44          0.74         0.28 o                         
  -8   5  10         71.62         87.52         2.57 o                         
  -7   5  10         63.51         63.91         2.33 o                         
  -6   5  10        106.41        105.06         2.28 o                         
  -5   5  10        217.91        220.20         3.24 o                         
  -4   5  10         43.81         44.14         1.10 o                         
  -3   5  10         11.46         13.08         0.63 o                         
  -2   5  10        234.81        218.76         3.41 o                         
  -1   5  10          1.45          2.42         0.36 o                         
   0   5  10         20.79         20.85         1.09 o                         
   1   5  10          1.48          0.81         0.29 o                         
   2   5  10         21.83         22.28         0.91 o                         
   3   5  10         27.64         24.70         1.12 o                         
   4   5  10        163.56        155.20        18.06 o                         
  -9   6  10          5.81          6.19         0.43 o                         
  -8   6  10         35.19         38.05         1.42 o                         
  -7   6  10          1.63          2.08         0.44 o                         
  -6   6  10        342.60        328.56         4.21 o                         
  -5   6  10         38.12         35.02         1.09 o                         
  -4   6  10        158.62        156.71         2.62 o                         
  -3   6  10         73.92         69.68         1.34 o                         
  -2   6  10          5.20          5.40         0.39 o                         
  -1   6  10         82.69         76.70         2.05 o                         
   0   6  10         58.92         62.41         1.79 o                         
   1   6  10         17.66         18.47         0.88 o                         
   2   6  10          0.07          0.35         0.28 o                         
   3   6  10         11.97         10.68         0.63 o                         
   4   6  10          9.11          6.68         1.40 o                         
  -8   7  10         93.44        109.01         3.31 o                         
  -7   7  10          6.80          6.15         0.54 o                         
  -6   7  10        128.98        113.91         1.79 o                         
  -5   7  10          6.40          6.47         0.46 o                         
  -4   7  10          0.04          0.33         0.22 o                         
  -3   7  10        128.05        131.76         2.26 o                         
  -2   7  10        157.16        138.35         2.07 o                         
  -1   7  10         16.04         14.76         0.87 o                         
   0   7  10          1.83          2.76         0.35 o                         
   1   7  10          5.04          4.26         0.38 o                         
   2   7  10          1.41          1.01         0.97 o                         
  -7   8  10         19.96         18.41         1.15 o                         
  -6   8  10         10.35          6.73         0.47 o                         
  -5   8  10          0.10          0.27         0.33 o                         
  -4   8  10         44.42         36.69         1.65 o                         
  -3   8  10         36.94         38.73         0.97 o                         
  -2   8  10        244.51        250.67         3.31 o                         
  -1   8  10         50.54         50.04         1.37 o                         
   0   8  10         29.67         26.27         0.95 o                         
   1   8  10          1.90          1.63         0.24 o                         
   2   8  10        205.78        185.42         3.62 o                         
  -6   9  10         18.48         18.82         0.75 o                         
  -5   9  10         40.18         43.16         1.13 o                         
  -4   9  10          2.64          1.90         0.41 o                         
  -3   9  10         35.64         40.92         2.12 o                         
  -2   9  10          0.71          0.23         0.40 o                         
  -1   9  10         57.06         57.57         1.52 o                         
   0   9  10        290.16        281.09         4.03 o                         
   1   9  10        158.27        147.12        15.83 o                         
  -3  10  10         11.19         14.11         0.66 o                         
  -2  10  10         92.28         77.47         1.75 o                         
  -9   0  11        261.09        290.83         6.23 o                         
  -7   0  11         54.22         49.78         1.25 o                         
  -5   0  11       1158.62       1122.65        13.75 o                         
  -3   0  11        306.34        322.29         3.77 o                         
  -1   0  11          2.64          4.62         0.44 o                         
   1   0  11         93.18         96.73         2.81 o                         
   3   0  11        139.99        156.15         2.73 o                         
 -10   1  11          6.37          9.35         0.42 o                         
  -9   1  11          0.80          0.19         0.16 o                         
  -8   1  11         31.51         30.08         0.89 o                         
  -7   1  11        510.37        470.74         4.05 o                         
  -6   1  11         22.13         20.11         0.63 o                         
  -5   1  11       1303.77       1286.07        10.41 o                         
  -4   1  11          6.63          8.64         0.40 o                         
  -3   1  11        349.88        360.65         3.85 o                         
  -2   1  11         26.44         25.05         0.63 o                         
  -1   1  11         14.08         13.07         0.48 o                         
   0   1  11         65.57         64.97         1.25 o                         
   1   1  11          2.08          2.35         0.35 o                         
   2   1  11          0.69          0.59         0.25 o                         
   3   1  11        230.03        225.63         2.49 o                         
   4   1  11        134.19        125.94         1.82 o                         
   5   1  11          6.78          7.94         0.45 o                         
 -10   2  11         26.43         18.53         0.83 o                         
  -9   2  11         65.47         59.01         1.19 o                         
  -8   2  11         24.74         23.40         0.70 o                         
  -7   2  11         31.08         23.93         0.77 o                         
  -6   2  11         55.99         54.60         1.02 o                         
  -5   2  11       2451.38       2429.32        19.49 o                         
  -4   2  11         69.45         65.96         1.29 o                         
  -3   2  11        102.82        105.13         1.64 o                         
  -2   2  11         28.54         25.04         0.68 o                         
  -1   2  11          4.08          4.91         0.36 o                         
   0   2  11          9.80         11.35         0.65 o                         
   1   2  11        119.15        125.40         2.06 o                         
   2   2  11          0.60          0.97         0.23 o                         
   3   2  11        275.23        295.24         3.17 o                         
   4   2  11          0.77          0.44         0.28 o                         
  -9   3  11         30.72         41.60         1.02 o                         
  -8   3  11         12.39         15.62         0.71 o                         
  -7   3  11         35.33         31.87         0.79 o                         
  -6   3  11        221.55        213.68         2.84 o                         
  -5   3  11        178.62        186.67         2.32 o                         
  -4   3  11         14.65         14.75         0.64 o                         
  -3   3  11         39.49         34.53         0.83 o                         
  -2   3  11          0.50          0.73         0.19 o                         
  -1   3  11        141.01        164.71         2.21 o                         
   0   3  11          0.10          0.47         0.24 o                         
   1   3  11         63.98         63.00         1.48 o                         
   2   3  11          0.30          0.01         0.17 o                         
   3   3  11         95.17         85.20         1.49 o                         
   4   3  11         99.31         97.92         4.28 o                         
  -9   4  11          7.29          5.42         0.51 o                         
  -8   4  11         39.21         47.93         1.35 o                         
  -7   4  11         52.06         50.33         1.33 o                         
  -6   4  11         35.10         35.21         1.04 o                         
  -5   4  11          3.96          4.16         0.58 o                         
  -4   4  11          3.27          3.42         0.32 o                         
  -3   4  11          0.03          0.61         0.18 o                         
  -2   4  11        273.98        257.11         2.73 o                         
  -1   4  11        231.01        232.62         3.01 o                         
   0   4  11          0.07          0.41         0.21 o                         
   1   4  11         94.93        101.83         2.13 o                         
   2   4  11         10.77         10.57         0.51 o                         
   3   4  11         95.51         98.34         1.86 o                         
   4   4  11          9.13          8.16         0.86 o                         
  -9   5  11         22.64         22.44         1.22 o                         
  -8   5  11         19.32         20.93         1.04 o                         
  -7   5  11         25.49         24.05         0.91 o                         
  -6   5  11          0.72          0.86         0.41 o                         
  -5   5  11          0.43          0.70         0.31 o                         
  -4   5  11         30.58         32.58         1.11 o                         
  -3   5  11          4.57          3.79         0.33 o                         
  -2   5  11         37.20         39.29         1.06 o                         
  -1   5  11          0.06          0.18         0.29 o                         
   0   5  11         15.96         14.98         0.89 o                         
   1   5  11        411.71        433.65         5.80 o                         
   2   5  11          3.50          2.80         0.37 o                         
   3   5  11        122.95        118.27         3.94 o                         
  -8   6  11         21.67         22.18         1.33 o                         
  -7   6  11         14.72         15.54         0.90 o                         
  -6   6  11         39.34         37.72         1.63 o                         
  -5   6  11          2.11          3.14         0.34 o                         
  -4   6  11         37.01         39.13         1.13 o                         
  -3   6  11        846.09        858.39         7.39 o                         
  -2   6  11         36.52         45.44         1.33 o                         
  -1   6  11        194.22        202.43         3.09 o                         
   0   6  11         47.50         46.20         1.47 o                         
   1   6  11        274.05        297.73         5.47 o                         
   2   6  11          3.62          2.91         0.40 o                         
   3   6  11         12.43         10.21         0.90 o                         
  -7   7  11          6.23          7.77         0.79 o                         
  -6   7  11          9.80         10.47         0.56 o                         
  -5   7  11         44.57         42.64         1.15 o                         
  -4   7  11         40.67         34.40         1.14 o                         
  -3   7  11        324.45        320.66         3.88 o                         
  -2   7  11         67.70         68.77         1.39 o                         
  -1   7  11         86.29         86.01         1.56 o                         
   0   7  11          7.95          8.38         0.49 o                         
   1   7  11        376.62        368.79        10.66 o                         
   2   7  11          1.44          1.94         0.31 o                         
  -6   8  11          3.37          1.73         0.40 o                         
  -5   8  11         36.58         32.91         1.01 o                         
  -4   8  11          5.01          7.07         0.99 o                         
  -3   8  11          2.08          2.98         0.37 o                         
  -2   8  11          5.70          7.68         0.44 o                         
  -1   8  11          2.18          2.61         0.30 o                         
   0   8  11          1.67          0.76         0.20 o                         
   1   8  11        100.60         85.99         1.99 o                         
  -4   9  11          0.75          0.86         0.23 o                         
  -3   9  11        146.58        138.23         4.23 o                         
  -2   9  11          5.42          4.66         0.47 o                         
  -1   9  11        126.35        106.24         3.17 o                         
 -10   0  12        108.00        111.30         3.02 o                         
  -8   0  12        125.07        132.64         3.33 o                         
  -6   0  12         10.95         13.27         0.95 o                         
  -4   0  12        780.12        777.11         9.96 o                         
  -2   0  12         76.24         76.49         1.84 o                         
   0   0  12        107.06        112.38         3.02 o                         
   2   0  12        316.13        312.27         4.81 o                         
   4   0  12       2318.04       2173.01        40.56 o                         
 -10   1  12        138.95        129.74         3.28 o                         
  -9   1  12         20.21         22.32         1.03 o                         
  -8   1  12         92.25         87.85         2.52 o                         
  -7   1  12          1.25          2.37         0.28 o                         
  -6   1  12         43.07         41.65         1.15 o                         
  -5   1  12         71.21         72.64         1.49 o                         
  -4   1  12        176.95        175.04         2.03 o                         
  -3   1  12         47.39         49.21         0.89 o                         
  -2   1  12          0.41          1.12         0.18 o                         
  -1   1  12         87.63         91.08         1.36 o                         
   0   1  12         70.12         75.99         1.60 o                         
   1   1  12         60.22         58.82         1.43 o                         
   2   1  12          5.45          6.55         0.39 o                         
   3   1  12          6.99          7.43         0.55 o                         
   4   1  12          0.09          0.23         0.21 o                         
  -9   2  12         53.00         63.49         1.74 o                         
  -8   2  12         17.51         20.27         0.69 o                         
  -7   2  12          0.01          0.24         0.24 o                         
  -6   2  12        499.03        491.32         8.11 o                         
  -5   2  12          7.77          7.92         0.56 o                         
  -4   2  12        218.59        226.54         2.69 o                         
  -3   2  12         41.82         42.07         0.88 o                         
  -2   2  12        244.36        244.42         2.40 o                         
  -1   2  12         18.70         17.70         0.61 o                         
   0   2  12        112.27        117.35         1.85 o                         
   1   2  12          4.95          5.05         0.35 o                         
   2   2  12          1.28          0.73         0.18 o                         
   3   2  12          8.91          8.28         0.40 o                         
   4   2  12         25.38         28.30         1.51 o                         
  -9   3  12         17.34         12.75         0.61 o                         
  -8   3  12          3.48          2.88         0.30 o                         
  -7   3  12          3.46          4.14         0.35 o                         
  -6   3  12        532.50        568.59         7.76 o                         
  -5   3  12        118.12        118.87         2.46 o                         
  -4   3  12        245.70        250.59         4.15 o                         
  -3   3  12        165.28        165.53         2.07 o                         
  -2   3  12        308.21        304.70         3.08 o                         
  -1   3  12          5.62          5.47         0.41 o                         
   0   3  12         56.79         56.71         1.25 o                         
   1   3  12         12.51         12.10         0.52 o                         
   2   3  12         25.13         25.00         0.63 o                         
   3   3  12         31.20         33.00         1.30 o                         
  -8   4  12         34.15         35.56         1.76 o                         
  -7   4  12        155.46        142.83         2.94 o                         
  -6   4  12          3.28          2.27         0.32 o                         
  -5   4  12         18.31         20.74         0.84 o                         
  -4   4  12        352.71        364.40         4.51 o                         
  -3   4  12         51.66         51.83         1.21 o                         
  -2   4  12        397.10        411.20         3.93 o                         
  -1   4  12          1.14          0.65         0.22 o                         
   0   4  12          3.33          3.51         0.35 o                         
   1   4  12          0.42          0.24         0.17 o                         
   2   4  12        185.53        192.47         4.37 o                         
   3   4  12         25.07         23.66         1.55 o                         
  -8   5  12          7.59          6.94         0.68 o                         
  -7   5  12         23.18         21.68         0.90 o                         
  -6   5  12         83.91         88.66         2.53 o                         
  -5   5  12          0.02          0.60         0.84 o                         
  -4   5  12         95.77         93.48         3.24 o                         
  -3   5  12        155.56        154.51         2.58 o                         
  -2   5  12        257.02        239.75         3.21 o                         
  -1   5  12         17.43         21.01         0.89 o                         
   0   5  12         39.55         44.54         1.39 o                         
   1   5  12          0.43          0.35         0.20 o                         
   2   5  12          2.70          1.99         0.30 o                         
  -7   6  12          7.92         12.02         0.67 o                         
  -6   6  12        135.67        153.35         2.69 o                         
  -5   6  12          3.78          4.63         0.46 o                         
  -4   6  12       1096.37       1090.18        15.66 o                         
  -3   6  12        136.17        129.28         2.59 o                         
  -2   6  12        245.14        264.17         3.50 o                         
  -1   6  12         27.12         25.39         0.90 o                         
   0   6  12          4.34          4.22         0.37 o                         
   1   6  12          3.54          1.74         0.28 o                         
   2   6  12         43.12         34.73         2.82 o                         
  -6   7  12          0.21          0.65         0.24 o                         
  -5   7  12          7.46          9.71         0.64 o                         
  -4   7  12          6.01          4.23         0.49 o                         
  -3   7  12          8.69          9.20         0.67 o                         
  -2   7  12         12.57          8.89         0.45 o                         
  -1   7  12          3.02          4.22         0.37 o                         
   0   7  12         49.18         49.31         2.73 o                         
   1   7  12         13.38         17.85         0.79 o                         
  -4   8  12          1.73          0.58         0.22 o                         
  -3   8  12          8.11          6.08         0.49 o                         
  -2   8  12         86.55         76.69         1.93 o                         
  -1   8  12         33.43         30.34         1.08 o                         
  -9   0  13          3.88          3.74         0.54 o                         
  -7   0  13         17.67         21.61         1.23 o                         
  -5   0  13        447.20        454.19         8.14 o                         
  -3   0  13         97.00        103.74         2.07 o                         
  -1   0  13        320.40        328.32         4.91 o                         
   1   0  13         18.85         22.58         0.96 o                         
   3   0  13        519.42        425.58         9.16 o                         
  -9   1  13         58.00         76.65         1.98 o                         
  -8   1  13          5.30          6.77         0.60 o                         
  -7   1  13         27.77         29.36         0.90 o                         
  -6   1  13          5.98          6.23         0.53 o                         
  -5   1  13         58.33         56.89         1.34 o                         
  -4   1  13          0.52          0.86         0.28 o                         
  -3   1  13        183.68        194.04         1.87 o                         
  -2   1  13          1.83          1.85         0.21 o                         
  -1   1  13        507.63        504.76         5.01 o                         
   0   1  13         10.36         11.61         0.57 o                         
   1   1  13          0.05          0.44         0.16 o                         
   2   1  13          0.04          0.22         0.16 o                         
   3   1  13          7.48          6.87         0.35 o                         
  -9   2  13          0.64          1.07         0.22 o                         
  -8   2  13          9.66         14.71         0.81 o                         
  -7   2  13        100.98         99.32         1.92 o                         
  -6   2  13         26.49         23.90         1.07 o                         
  -5   2  13        206.55        213.31         3.05 o                         
  -4   2  13        204.60        213.55         2.49 o                         
  -3   2  13         73.96         78.02         1.15 o                         
  -2   2  13        170.52        162.22         1.80 o                         
  -1   2  13         21.57         22.64         0.73 o                         
   0   2  13          0.97          2.15         0.24 o                         
   1   2  13         47.77         49.68         0.91 o                         
   2   2  13          2.36          3.11         0.28 o                         
  -8   3  13          0.01          0.54         0.32 o                         
  -7   3  13         33.92         46.42         1.16 o                         
  -6   3  13          7.27          7.03         0.65 o                         
  -5   3  13         12.23         13.41         0.65 o                         
  -4   3  13        262.56        272.60         3.06 o                         
  -3   3  13        131.09        144.82         1.79 o                         
  -2   3  13         28.51         27.73         0.74 o                         
  -1   3  13         55.67         50.74         0.99 o                         
   0   3  13          9.46          9.12         0.41 o                         
   1   3  13         43.61         46.26         0.99 o                         
   2   3  13         55.36         54.88         1.64 o                         
  -8   4  13          1.45          2.16         0.47 o                         
  -7   4  13        185.17        182.58         5.37 o                         
  -6   4  13          2.27          1.46         0.29 o                         
  -5   4  13         21.16         25.10         0.93 o                         
  -4   4  13         16.30         15.76         0.76 o                         
  -3   4  13        414.20        443.69         3.95 o                         
  -2   4  13         97.75         92.25         1.62 o                         
  -1   4  13          6.23          6.88         0.44 o                         
   0   4  13          0.09          0.39         0.16 o                         
   1   4  13         48.47         43.19         1.46 o                         
   2   4  13         14.75         13.59         1.08 o                         
  -7   5  13         26.43         32.11         1.65 o                         
  -6   5  13          7.34          9.15         0.61 o                         
  -5   5  13         18.30         17.57         0.88 o                         
  -4   5  13         37.79         38.75         1.64 o                         
  -3   5  13        117.16        120.85         2.01 o                         
  -2   5  13          3.01          2.49         0.28 o                         
  -1   5  13         29.91         24.62         1.18 o                         
   0   5  13          2.78          2.56         0.27 o                         
   1   5  13         24.98         27.99         1.50 o                         
  -7   6  13         92.93         79.24         2.34 o                         
  -6   6  13          2.09          2.14         0.33 o                         
  -5   6  13        398.10        427.93        14.53 o                         
  -4   6  13          1.09          1.04         0.43 o                         
  -3   6  13          0.63          0.36         0.36 o                         
  -2   6  13         80.11         74.13         1.50 o                         
  -1   6  13         15.63         15.16         0.94 o                         
   0   6  13         30.53         36.44         1.25 o                         
  -5   7  13         54.02         44.68         1.49 o                         
  -4   7  13          0.20          0.78         0.38 o                         
  -3   7  13         89.33         92.05         4.64 o                         
  -1   7  13          0.84          1.69         0.40 o                         
  -8   0  14        112.34        112.66         3.38 o                         
  -6   0  14          0.53          0.69         0.45 o                         
  -4   0  14         70.73         70.99         2.00 o                         
  -2   0  14          1.46          1.77         0.35 o                         
   0   0  14         23.46         20.91         1.14 o                         
  -8   1  14         23.32         26.51         0.78 o                         
  -7   1  14         12.83         13.07         0.56 o                         
  -6   1  14        304.77        303.64         3.24 o                         
  -5   1  14         43.33         47.97         1.00 o                         
  -4   1  14        438.02        449.75         4.49 o                         
  -3   1  14         27.25         26.93         0.67 o                         
  -2   1  14          1.22          2.09         0.26 o                         
  -1   1  14          3.58          3.79         0.32 o                         
   0   1  14         42.15         40.10         1.00 o                         
   1   1  14         17.96         18.17         0.66 o                         
  -8   2  14         91.10         89.83         1.54 o                         
  -7   2  14          4.75          5.88         0.40 o                         
  -6   2  14          2.83          3.15         0.34 o                         
  -5   2  14         45.18         46.57         1.53 o                         
  -4   2  14        746.32        768.71         7.18 o                         
  -3   2  14          0.06          0.29         0.15 o                         
  -2   2  14          1.40          1.69         0.20 o                         
  -1   2  14          0.47          0.21         0.15 o                         
   0   2  14          0.00          0.24         0.14 o                         
   1   2  14          3.70          3.19         0.26 o                         
  -8   3  14         34.33         36.47         1.47 o                         
  -7   3  14         31.92         30.58         0.94 o                         
  -6   3  14         30.07         29.17         1.14 o                         
  -5   3  14         60.63         70.64         1.34 o                         
  -4   3  14        188.88        208.34         2.50 o                         
  -3   3  14          8.27          8.14         0.41 o                         
  -2   3  14         45.45         44.23         1.02 o                         
  -1   3  14         10.90          9.89         0.50 o                         
   0   3  14         42.68         42.04         1.28 o                         
   1   3  14          0.15          0.29         0.18 o                         
  -7   4  14         46.59         48.99         1.39 o                         
  -6   4  14         41.75         45.19         1.52 o                         
  -5   4  14         20.93         20.74         0.88 o                         
  -4   4  14         14.62         15.83         0.80 o                         
  -3   4  14         52.99         52.23         1.28 o                         
  -2   4  14          0.56          1.10         0.20 o                         
  -1   4  14         24.41         20.44         1.01 o                         
   0   4  14        121.02        118.07         2.73 o                         
  -6   5  14         13.29         13.71         1.26 o                         
  -5   5  14        195.01        212.52         4.26 o                         
  -4   5  14          2.20          1.40         0.32 o                         
  -3   5  14         89.92         86.19         2.85 o                         
  -2   5  14         71.32         78.20         1.73 o                         
  -1   5  14         35.79         35.50         1.03 o                         
   0   5  14          0.99          0.90         0.29 o                         
  -5   6  14         20.08         21.18         1.15 o                         
  -4   6  14        100.79        102.20         2.14 o                         
  -3   6  14         12.39         13.63         0.97 o                         
  -2   6  14        187.95        152.73         3.97 o                         
  -7   0  15         97.64        101.93         3.06 o                         
  -5   0  15         55.37         57.62         1.50 o                         
  -3   0  15          3.12          3.20         0.79 o                         
  -1   0  15         67.63         72.52         2.82 o                         
  -7   1  15         51.04         50.58         1.56 o                         
  -6   1  15         17.91         17.04         0.61 o                         
  -5   1  15         17.77         18.10         0.62 o                         
  -4   1  15         89.39         95.00         1.59 o                         
  -3   1  15          1.81          2.21         0.32 o                         
  -2   1  15          3.27          2.50         0.40 o                         
  -1   1  15         27.68         25.69         1.17 o                         
   0   1  15         31.97         29.10         0.84 o                         
  -7   2  15         16.56         13.68         0.65 o                         
  -6   2  15          6.71          5.25         0.29 o                         
  -5   2  15        563.05        592.44         7.02 o                         
  -4   2  15          0.33          0.77         0.26 o                         
  -3   2  15          7.07          6.97         0.54 o                         
  -2   2  15          3.46          5.01         0.53 o                         
  -1   2  15        111.00        109.51         4.05 o                         
   0   2  15          9.29          7.14         0.50 o                         
  -6   3  15         46.20         45.08         2.79 o                         
  -5   3  15        268.01        272.12         3.80 o                         
  -4   3  15        280.53        295.88         9.39 o                         
  -3   3  15         74.33         65.67         3.03 o                         
  -2   3  15          7.27          5.03         0.40 o                         
  -1   3  15        153.84        134.70         5.30 o                         
  -6   4  15         35.08         25.75         1.22 o                         
  -5   4  15         17.82         11.11         0.49 o                         
  -4   4  15         26.80         26.60         0.77 o                         
  -3   4  15        267.49        229.40         5.27 o                         
  -2   4  15          2.51          2.44         0.50 o                         
  -4   0  16         14.07         21.90         1.33 o                         
  -5   1  16          0.33          0.61         0.32 o                         
  -4   1  16         84.93         77.60         2.83 o                         
  -3   1  16         31.81         29.81         1.47 o                         
  -4   2  16          0.50          1.37         0.36 o                         
                                                                                
